# Supplementary material for: Molecular identification and functional analysis of chitinase genes reveal their importance in the metamorphosis of Sarcophaga peregrina (Diptera: Sarcophagidae)
Source: J Insect Sci. 2023 Nov 28;23(6):10. doi: 10.1093/jisesa/iead107 (PMC10684050; doi:10.1093/jisesa/iead107)
Supplement: iead107_suppl_Supplementary_Tables_S1 [file iead107_suppl_supplementary_tables_s1.xlsx]

## Sheet: Sheet1
id	P2-vs-P1-all.gene_FC	P2-vs-P1-all.gene_qValue	P2-vs-P1-all.gene_Regulation	P3-vs-P2-all.gene_FC	P3-vs-P2-all.gene_qValue	P3-vs-P2-all.gene_Regulation	P4-vs-P3-all.gene_FC	P4-vs-P3-all.gene_qValue	P4-vs-P3-all.gene_Regulation	P5-vs-P4-all.gene_FC	P5-vs-P4-all.gene_qValue	P5-vs-P4-all.gene_Regulation
evm.model.Contig1.10	5.18654	0.0145173	Up	1.11502	0.842538		1.9561	0.0401526		0.703473	0.38785
evm.model.Contig1.100	0.798949	0.0702365		0.967992	0.822257		0.967663	0.812186		1.0365	0.844978
evm.model.Contig1.1000	5.06186	1.15e-11	Up	1.45484	0.0343599		1.36853	0.0115514		1.03669	0.823617
evm.model.Contig1.1008				4.4615	0.115894		0.416706	0.232101		15.498	3.69e-07	Up
evm.model.Contig1.101	6.16769	0.000113115	Up	0.811559	0.7383		1.94727	0.00877445		0.800461	0.318035
evm.model.Contig1.102	0.770629	0.00490561		1.38179	0.000767837		0.501513	2.64e-18		0.915238	0.438455
evm.model.Contig1.1028	1.89542	5.74e-05		0.325777	7.54e-19	Down	1.31236	0.0174418		0.410974	3.05e-19	Down
evm.model.Contig1.103	0.690004	3.51e-06		0.974888	0.801693		0.682125	5.55e-07		1.22876	0.0548226
evm.model.Contig1.1030	8.41136	0.0041586	Up	2.23224	0.0275163	Up	1.23303	0.487532		1.79809	0.0201914
evm.model.Contig1.1033	278.59	4.97e-05	Up	1.94654	0.568253		0.00678898	2.7e-16	Down	3.82659	0.33069
evm.model.Contig1.104	0.913041	0.281804		1.09327	0.398108		0.876428	0.174695		1.22378	0.0711908
evm.model.Contig1.105	1.40868	0.00301641		0.739158	0.0195279		1.21433	0.12269		0.747497	0.0168339
evm.model.Contig1.106	1.48734	5.28e-06		0.643516	3.18e-06		1.04489	0.663683		0.398625	4.42e-16	Down
evm.model.Contig1.107	0.674357	1.7e-06		0.910412	0.359885		0.936507	0.375112		0.691491	1.24e-06
evm.model.Contig1.108	1.18902	0.259694		2.05231	5.28e-08	Up	0.573605	2.33e-07		0.667892	0.0033976
evm.model.Contig1.109	3.18887	5.57e-15	Up	0.792522	0.186891		1.86475	5.75e-06		0.948865	0.620473
evm.model.Contig1.110	0.68619	7.12e-05		0.73922	0.0048817		0.994559	0.962584		0.783584	0.0604975
evm.model.Contig1.111	0.339429	2.48e-05	Down	3.78657	1.09e-08	Up	0.0795738	6.87e-11	Down	3.35413	0.0463681	Up
evm.model.Contig1.113	2.18177	1.43e-20	Up	1.5327	4.38e-07		0.491248	1.13e-17	Down	0.916449	0.378244
evm.model.Contig1.114	0.463979	5.9e-18	Down	9.09669	6.02e-59	Up	1.34242	0.0439366		0.734841	0.00418245
evm.model.Contig1.115	5.08726	6.27e-08	Up	0.908704	0.823732		2.26601	0.00532712	Up	0.685956	0.099106
evm.model.Contig1.116	0.434137	0.24985		5.86523	0.00347989	Up	0.363505	0.0883527		1.94671	0.331322
evm.model.Contig1.117	0.111864	9.27e-05	Down	1.22911	0.818284		2.24798	0.202765		0.444302	0.333853
evm.model.Contig1.118	1.12697	0.863554		12.5632	1.15e-14	Up	7.91653	1.47e-28	Up	0.782611	0.168113
evm.model.Contig1.119	0.114095	0.24957								15.2743	0.015034	Up
evm.model.Contig1.121	0.270355	7.31e-32	Down	1.79759	5.3e-06		0.482872	3.84e-20	Down	1.86989	6.85e-16
evm.model.Contig1.122	0.635008	7.94e-09		1.03663	0.6666		1.67168	3.98e-09		0.829511	0.0439562
evm.model.Contig1.123	1.42183	0.00539925		0.770233	0.0349223		1.02381	0.838405		0.668493	0.00166761
evm.model.Contig1.124	0.281864	1.69e-14	Down	1.21615	0.560457		33.5795	2.73e-71	Up	1.891	2.04e-11
evm.model.Contig1.125	2.76742	7.47e-14	Up	0.794761	0.0350368		0.95635	0.704495		0.430238	3.57e-10	Down
evm.model.Contig1.126	1.64486	7.47e-08		0.971444	0.773636		0.758304	0.00139233		0.713992	0.00518637
evm.model.Contig1.127	5.03008	6.88e-08	Up	0.846704	0.672075		2.90184	0.00011066	Up	0.896343	0.704006
evm.model.Contig1.128	2.71211	0.000894829	Up	1.17028	0.618864		1.446	0.156413		1.70628	0.00347788
evm.model.Contig1.129				10.199	0.391982		0.23576	0.485361		8.59123	0.219731
evm.model.Contig1.131	0.0488667	1.17e-47	Down	0.962502	0.943374		4.55559	3.47e-08	Up	2.30073	1.39e-06	Up
evm.model.Contig1.132	2.86341	1.52e-13	Up	1.675	0.0193213		0.707308	0.123865		0.0981375	5.45e-41	Down
evm.model.Contig1.133	2.17897	1.01e-13	Up	2.21049	5.96e-07	Up	0.554309	0.000212873		0.125744	1.28e-77	Down
evm.model.Contig1.154	2.16465	0.00016568	Up	12.8725	5.24e-82	Up	0.804785	0.0339087		0.44614	3.49e-22	Down
evm.model.Contig1.158	1.92713	1.12e-09		0.578516	8.14e-07		0.516429	3.35e-07		0.390002	1.05e-05	Down
evm.model.Contig1.159	1.03561	0.690511		0.673668	5e-06		0.731706	0.00179681		0.804793	0.0588661
evm.model.Contig1.160	0.925232	0.550848		1.03232	0.758694		3.58122	1.2e-108	Up	2.47721	2.2e-26	Up
evm.model.Contig1.161	0.843182	0.0802072		1.29376	0.00560633		0.860507	0.0720331		1.07082	0.569001
evm.model.Contig1.162	0.582364	3.97e-06		1.01088	0.939212		0.646433	0.00050193		0.965002	0.804476
evm.model.Contig1.163	0.592831	0.749514		1.72374	0.748308		0.190612	0.277172		3.2604	0.53325
evm.model.Contig1.167	0.548383	5.8e-17		0.777396	0.04243		0.698828	0.00167165		1.29247	0.00156695
evm.model.Contig1.168	1.67821	0.0758835		0.965133	0.929991		1.32181	0.351069		1.0133	0.953509
evm.model.Contig1.169	1.46365	2.29e-08		0.62763	9.71e-08		0.600256	2.56e-09		0.668756	7e-05
evm.model.Contig1.170	0.290225	1.44e-22	Down	2.74463	5.22e-24	Up	2.37292	6.76e-27	Up	0.406871	1.39e-23	Down
evm.model.Contig1.180	0.783499	0.0261456		0.616201	9.23e-08		0.701602	0.000115363		0.854463	0.112987
evm.model.Contig1.184	0.203617	0.347971		2.92074	0.611378		0.438904	0.610576		2.19394	0.61014
evm.model.Contig1.185	0.438419	0.386475		0.0911342	0.146083		10.6921	0.105431		0.815497	0.879764
evm.model.Contig1.186	0.288122	1.17e-52	Down	1.04819	0.713796		0.803537	0.0403111		0.605675	4.21e-07
evm.model.Contig1.187	1.92451	4.52e-07		0.628506	6.75e-05		0.1307	5.69e-24	Down	0.718499	0.432869
evm.model.Contig1.190	1.39598	0.0173034		0.915415	0.447051		0.153116	1.71e-40	Down	0.966703	0.913723
evm.model.Contig1.198										5.75138	0.429706
evm.model.Contig1.203										9.78186	0.329938
evm.model.Contig1.204										7.25274	0.347533
evm.model.Contig1.205	0.733998	0.261919		2.12606	0.000222597	Up	1.28913	0.111849		3.01019	1.45e-19	Up
evm.model.Contig1.206	1.37642	0.354876		1.24349	0.47232		2.15306	6.4e-06	Up	1.85523	0.000209063
evm.model.Contig1.208	5.94395	8.09e-07	Up	0.917082	0.869374		2.06489	0.053769		0.80314	0.353873
evm.model.Contig1.226				11.4657	0.198182		0.107805	0.181589		8.91422	0.383002
evm.model.Contig1.244	1.28661	0.00109657		1.04066	0.673688		0.766674	1.13e-05		0.738726	0.0264981
evm.model.Contig1.245	1.49485	0.000444763		0.724689	0.0155002		1.55084	0.000389171		0.763131	0.034553
evm.model.Contig1.247	0.682472	0.00213798		1.24869	0.108723		0.929549	0.473203		0.976816	0.814332
evm.model.Contig1.248	0.456762	6e-13	Down	1.40975	0.00370924		0.800378	0.0310182		1.16174	0.219043
evm.model.Contig1.249	0.325145	5.29e-19	Down	2.21628	5.23e-10	Up	0.502738	4.2e-09		1.24898	0.147949
evm.model.Contig1.252	0.385577	1.49e-16	Down	2.5535	3.18e-18	Up	0.290138	3e-49	Down	1.32139	0.0295627
evm.model.Contig1.253	0.701399	0.00198344		0.879827	0.36795		0.48617	9.6e-09	Down	1.36904	0.0525952
evm.model.Contig1.254	0.865046	0.21236		0.76673	0.0293669		1.06399	0.587875		0.949024	0.556485
evm.model.Contig1.255	1.0089	0.918836		1.20724	0.0306889		0.452162	6.14e-24	Down	1.14926	0.0967626
evm.model.Contig1.256	16.7547	0.124918		1.15506	0.897436		2.60709	0.105889		0.285794	0.101403
evm.model.Contig1.257	0.960395	0.535734		0.701982	1.85e-06		1.33541	5.75e-05		0.679557	1.48e-08
evm.model.Contig1.26	18.5792	0.0590868		0.0231323	0.0209832	Down	70.0543	0.000773227	Up	0.473106	0.493923
evm.model.Contig1.260	6.95601	0.00849834	Up	0.926277	0.903051		3.80057	9.14e-05	Up	3.23901	1.53e-06	Up
evm.model.Contig1.265				125.253	6.52e-07	Up	0.255415	0.0161738	Down	2.20251	0.310521
evm.model.Contig1.268				257.368	8.88e-10	Up	0.412536	0.00405035	Down	1.13192	0.7332
evm.model.Contig1.269	1.58697	8.2e-08		0.856976	0.120908		1.0271	0.801087		0.973981	0.804732
evm.model.Contig1.270	2.32372	1.76e-05	Up	0.256791	6.59e-11	Down	0.916861	0.757529		0.46022	0.0134661	Down
evm.model.Contig1.271	1.31511	0.00122679		0.507531	9.09e-13		1.89509	9.9e-11		0.560288	1.58e-08
evm.model.Contig1.273	0.495345	1.48e-19	Down	2.00519	7.48e-17	Up	0.903286	0.228568		0.850489	0.111193
evm.model.Contig1.274	0.486111	1.13e-15	Down	0.912126	0.329061		0.929796	0.392375		1.38921	0.000178021
evm.model.Contig1.277	0.905393	0.834963		0.497199	0.0911309		1.96743	0.0781778		2.52388	0.000300832	Up
evm.model.Contig1.278	0.691143	0.000255635		1.06292	0.607221		0.93658	0.436185		2.11093	1.49e-11	Up
evm.model.Contig1.279	1.06172	0.625643		0.961056	0.747863		0.889814	0.234335		0.915127	0.437314
evm.model.Contig1.280	0.905301	0.246061		0.874195	0.172259		1.29769	0.000451986		0.706097	0.000193353
evm.model.Contig1.281	1.17918	0.940573		2.41238	0.49612		2.67725	0.16759		0.7567	0.683234
evm.model.Contig1.288	0.18933	9.31e-12	Down	6.57948	1.25e-17	Up	1.80822	3.58e-07		3.23633	2.78e-35	Up
evm.model.Contig1.289				21.392	0.0375439	Up	0.112616	0.0820036		12.7321	0.0439431	Up
evm.model.Contig1.290	1.14901	0.884997		18.7929	4.5e-11	Up	0.505124	0.0150893		4.11647	5.24e-12	Up
evm.model.Contig1.319	0.0236507	0.00165436	Down	94.6106	5.39e-06	Up	0.013076	5.96e-06	Down	10.2048	0.186355
evm.model.Contig1.323	1.4967	1.57e-08		2.09421	7.27e-14	Up	0.497967	1.33e-12	Down	0.601557	2.25e-07
evm.model.Contig1.333	1.10499	0.737078		0.47567	0.0129626	Down	1.3614	0.405566		0.467578	0.0607123
evm.model.Contig1.334	1.45543	4.98e-05		0.772435	0.0119966		1.45679	6.26e-05		0.672738	0.000331738
evm.model.Contig1.335	0.927672	0.313665		1.1489	0.0556225		4.52703	1.92e-153	Up	2.51192	1.06e-18	Up
evm.model.Contig1.336	0.79931	0.0345379		1.43314	0.000768672		0.648835	9.51e-12		1.5035	7.48e-07
evm.model.Contig1.337	1.02277	0.824027		1.1389	0.155641		0.700825	0.00117226		1.07385	0.585793
evm.model.Contig1.347				0.723827	0.848025		2.89071	0.450379		1.18358	0.911533
evm.model.Contig1.350	0.270066	0.00572177	Down	0.444207	0.294923		0.534959	0.533698		1.73361	0.696564
evm.model.Contig1.357	2.03174	0.00158049	Up	0.542123	0.00590016		1.42874	0.0961877		0.135446	3.42e-11	Down
evm.model.Contig1.361										20.2016	9.24e-05	Up
evm.model.Contig1.362	1.26927	0.0137878		1.01737	0.889412		0.717287	0.00697663		0.96347	0.766586
evm.model.Contig1.363	1.23641	0.212529		0.732465	0.0662814		2.34934	5.42e-07	Up	0.696931	0.0333543
evm.model.Contig1.364	0.221211	0.000239523	Down	0.175565	0.00832477	Down	4.07368	0.0384934	Up	4.97579	0.000204789	Up
evm.model.Contig1.365	0.362015	0.000634395	Down	0.00707023	1.02e-22	Down	162.257	6.33e-22	Up	0.265742	2.37e-07	Down
evm.model.Contig1.366	0.266258	0.0003829	Down	0.030884	2.47e-11	Down	33.5363	2.78e-10	Up	0.490485	0.185214
evm.model.Contig1.367	23.1116	1.21e-19	Up	25.4424	6.19e-74	Up	0.778462	0.178881		0.113542	7.31e-46	Down
evm.model.Contig1.368	1.35073	0.138924		0.710461	0.0724131		1.14288	0.371422		0.662076	0.0499577
evm.model.Contig1.369	0.660723	9.48e-07		0.852146	0.205869		0.898455	0.291937		1.191	0.0277955
evm.model.Contig1.370	0.521621	0.00117732		3.16396	4.25e-15	Up	0.376866	4.56e-05	Down	1.85066	0.021689
evm.model.Contig1.381				17.8025	0.0692702		0.0695766	0.060075		6.64424	0.475832
evm.model.Contig1.383	5.08006	0.000797562	Up	1.76267	0.0325401		1.19028	0.484281		0.261982	1.48e-10	Down
evm.model.Contig1.384	5.51922	1.07e-37	Up	0.790369	0.10906		2.05918	1.38e-07	Up	0.211885	2.05e-33	Down
evm.model.Contig1.385	0.0402502	2.33e-08	Down	1.94219	0.323863		36.662	2.78e-99	Up	1.62147	0.000196371
evm.model.Contig1.386	4.35404	7.87e-07	Up	1.67292	0.0466587		4.70224	2.41e-35	Up	2.2102	1.08e-15	Up
evm.model.Contig1.388										6.26309	0.322061
evm.model.Contig1.401	2.53487	0.0717592		0.461288	0.0496525	Down	1.32457	0.667364		0.599427	0.469394
evm.model.Contig1.405	2.30571	7.66e-17	Up	1.64443	9.79e-07		0.781296	0.00915433		0.91357	0.52422
evm.model.Contig1.406	0.924949	0.609826		0.700908	0.028714		1.64032	0.00025044		0.599491	0.00012783
evm.model.Contig1.408	1.13235	0.212761		0.726858	0.00137141		1.0844	0.464608		0.846489	0.163414
evm.model.Contig1.409	0.913698	0.412265		1.27702	0.0347273		0.513112	8.19e-14		1.0376	0.726612
evm.model.Contig1.410	3.46089	5.36e-05	Up	0.908475	0.812927		2.57977	0.000142438	Up	0.686638	0.0830928
evm.model.Contig1.411	0.519445	1.41e-11		2.82033	1.76e-26	Up	0.314816	5.02e-21	Down	1.75157	4.33e-06
evm.model.Contig1.412	0.639315	0.0133625		1.20312	0.385425		0.772699	0.190542		0.661859	0.150786
evm.model.Contig1.413	1.56027	3.18e-07		1.16156	0.152312		0.432122	1.63e-16	Down	0.651929	0.000952381
evm.model.Contig1.414	1.8578	2.04e-05		1.07842	0.531015		0.457895	1.42e-14	Down	0.703846	0.0198883
evm.model.Contig1.415	0.112852	8.13e-07	Down	8.56924	3.78e-07	Up	0.00614544	1.4e-08	Down	38.8296	0.00142964	Up
evm.model.Contig1.416	1.02026	0.890147		1.29795	0.0521923		1.17811	0.189094		1.05913	0.657539
evm.model.Contig1.418	1.80948	0.000210391		0.468631	3.05e-06	Down	1.88825	0.00021715		0.429989	1.72e-05	Down
evm.model.Contig1.419	1.08326	0.46435		0.938152	0.599439		1.13712	0.163225		0.970195	0.770255
evm.model.Contig1.42	0.356731	1.12e-69	Down	2.18735	9.62e-37	Up	0.415527	3.7e-31	Down	1.87224	2.52e-13
evm.model.Contig1.420	1.24422	0.102895		0.698581	0.00213469		1.05984	0.644958		0.746354	0.0402591
evm.model.Contig1.421	0.768151	0.00105998		0.998867	0.991479		1.05159	0.463027		0.953487	0.597353
evm.model.Contig1.428	0.761985	0.227344		1.40895	0.102985		0.47278	1.21e-06	Down	1.73213	0.00591543
evm.model.Contig1.43	2.82045	5.25e-37	Up	0.332073	1.38e-41	Down	2.14564	1.9e-24	Up	0.418451	1.04e-27	Down
evm.model.Contig1.430	0.738152	0.0623912		1.08154	0.719388		1.49566	0.0220091		1.30331	0.0733515
evm.model.Contig1.431										5.75138	0.429706
evm.model.Contig1.433	5.22107	7.37e-43	Up	4.0252	3.3e-19	Up	0.0562024	1.04e-51	Down	0.697391	0.180251
evm.model.Contig1.435	0.584228	3.03e-07		1.7116	1.92e-08		0.665368	5.75e-05		1.41489	0.00141099
evm.model.Contig1.436	1.62355	2.76e-05		0.518795	1.17e-07		1.43947	0.00184303		0.544002	3.2e-06
evm.model.Contig1.438	1.20076	0.408333		0.616225	0.0249491		1.15073	0.568899		0.686775	0.253294
evm.model.Contig1.439	1.06179	0.522803		0.566972	5.47e-12		1.20435	0.0409521		0.46081	4.86e-19	Down
evm.model.Contig1.44	0.68872	3.38e-05		1.13678	0.220472		0.481589	6.13e-14	Down	1.67289	3.08e-06
evm.model.Contig1.440	0.495727	4.17e-09	Down	2.09313	9.24e-10	Up	0.69262	3.41e-06		1.30223	0.00134972
evm.model.Contig1.443	2.93447	8.53e-05	Up	1.43785	0.532111		1.63372	0.122598		1.41549	0.130977
evm.model.Contig1.445	1.31365	0.0454097		0.884114	0.444318		1.08284	0.599716		0.765785	0.0792206
evm.model.Contig1.46	1.46193	0.0085084		1.16826	0.331579		0.681194	0.00268056		1.35972	0.0255529
evm.model.Contig1.460	0.790564	0.00223372		0.886964	0.168148		0.716803	2.74e-05		1.17212	0.0915691
evm.model.Contig1.461	1.31616	0.00838168		0.61575	9e-06		1.55488	3.33e-05		0.851884	0.28348
evm.model.Contig1.463	2.17456	0.00194132	Up	1.11578	0.661213		1.464	0.0378514		1.0341	0.879114
evm.model.Contig1.464	1.1597	0.183074		0.810875	0.0834627		1.19906	0.0537987		1.03495	0.766683
evm.model.Contig1.465	1.48571	0.0017574		0.713764	0.000835218		2.88052	2.17e-48	Up	0.68554	1.2e-05
evm.model.Contig1.466	0.963517	0.816401		0.933939	0.704915		0.790925	0.125872		0.972708	0.893705
evm.model.Contig1.467	0.685676	2.68e-08		1.36257	8.75e-05		0.928457	0.318234		1.29821	0.00166991
evm.model.Contig1.468	1.13404	0.169139		0.799786	0.0145023		0.414836	8.46e-21	Down	0.955567	0.756442
evm.model.Contig1.469	2.70155	0.0018207	Up	1.01276	0.976351		1.79295	0.0235638		1.08609	0.781875
evm.model.Contig1.470	0.759269	0.00103541		0.825322	0.0628597		1.30431	0.00058879		0.947149	0.551385
evm.model.Contig1.471	2.20683	0.0108211	Up	0.561856	0.0626127		0.9813	0.944076		5.28107	1.82e-16	Up
evm.model.Contig1.472	1.7154	0.123816		0.630726	0.196112		0.874638	0.613245		4.72284	2.05e-16	Up
evm.model.Contig1.473	0.406329	3.03e-06	Down	2.38291	3.79e-06	Up	0.841469	0.210825		2.71424	1.29e-16	Up
evm.model.Contig1.474	1.33472	0.00125145		0.609488	2.5e-07		1.07169	0.474119		0.672568	2.59e-05
evm.model.Contig1.475	0.863499	0.0927989		0.790377	0.0123406		1.20452	0.0801436		0.864164	0.173957
evm.model.Contig1.476	0.755265	0.020512		0.982562	0.907059		0.979764	0.873649		0.8963	0.42685
evm.model.Contig1.477	1.51374	0.000185434		0.782209	0.140293		1.24718	0.174999		0.786359	0.109434
evm.model.Contig1.478	1.09118	0.48939		1.061	0.610107		1.07529	0.448613		0.717712	0.00392495
evm.model.Contig1.479	1.58967	0.0109117		0.577343	0.00135508		1.65615	0.00589953		0.350399	2.24e-08	Down
evm.model.Contig1.48	1.42615	1.08e-06		0.627304	6.01e-08		0.977598	0.810696		0.73523	0.000414504
evm.model.Contig1.480	0.94281	0.642657		0.994043	0.96632		1.3295	1.51e-08		1.97694	1.08e-13
evm.model.Contig1.481	2.7668	9.75e-05	Up	4.29489	2.8e-09	Up	0.778164	0.0936945		0.404373	5.35e-08	Down
evm.model.Contig1.482	1.21759	0.0974723		0.881031	0.281427		3.85732	6.2e-55	Up	0.812032	0.0107295
evm.model.Contig1.483	5.40102	0.00109448	Up	1.82596	0.328487		0.637893	0.0913943		1.9624	0.000995989
evm.model.Contig1.490	2.10992	0.0288085	Up	0.204634	2.8e-05	Down	1.87636	0.203516		0.474267	0.183127
evm.model.Contig1.491	0.121573	1.49e-33	Down	0.930185	0.850419		0.807488	0.543519		2.04483	0.0116524	Up
evm.model.Contig1.493	0.339862	5.67e-05	Down	0.546585	0.228047		1.9233	0.139075		1.79159	0.0487436
evm.model.Contig1.50	0.128154	1.75e-33	Down	11.8546	2.12e-97	Up	0.144409	1.98e-74	Down	9.64408	2.57e-86	Up
evm.model.Contig1.505	1.10744	0.511068		3.22478	8.18e-19	Up	0.251413	9.35e-34	Down	1.5991	0.000106809
evm.model.Contig1.51	8.93342	1.87e-12	Up	0.84551	0.51365		2.62395	2.49e-09	Up	0.453189	2.1e-07	Down
evm.model.Contig1.514	4.84886	8.08e-05	Up	2.93196	9.35e-06	Up	1.42678	0.0538349		2.28094	1.96e-10	Up
evm.model.Contig1.52	0.630018	4.76e-09		0.817274	0.0541086		1.22066	0.0263246		0.553802	1.73e-10
evm.model.Contig1.539	1.46952	0.000425371		0.582795	1.1e-06		1.4376	0.000541967		0.634431	0.000158597
evm.model.Contig1.54	0.0768226	0.00453004	Down	14.1944	0.00249809	Up	0.0586577	0.00174527	Down	14.1794	0.00646435	Up
evm.model.Contig1.540	1.60631	8.52e-06		0.534005	3.58e-09		0.567357	6.53e-05		0.494048	5.99e-05	Down
evm.model.Contig1.541	3.51162	0.000140211	Up	14.3481	1.8e-55	Up	0.403039	4.46e-12	Down	0.188563	1.19e-17	Down
evm.model.Contig1.542				4.88486	0.287304		14.5811	0.000109362	Up	5.22374	0.0109817	Up
evm.model.Contig1.548	0.898239	0.90585		0.0127132	0.00058456	Down	49.9039	0.0117839	Up	0.389839	0.461598
evm.model.Contig1.55	0.508664	1.92e-08		0.888864	0.415135		1.0157	0.919086		2.46562	3.53e-13	Up
evm.model.Contig1.555	1.7841	0.0265312		1.97495	0.000287495		1.82207	5.36e-06		0.959863	0.716833
evm.model.Contig1.56	0.339077	1.27e-34	Down	2.45455	3.32e-28	Up	0.221071	8.2e-48	Down	3.29457	2.03e-34	Up
evm.model.Contig1.562	2.01771	0.162422		5.21609	1.88e-06	Up	0.750011	0.381684		0.923127	0.783039
evm.model.Contig1.563	1.27048	0.638826		5.20029	2.51e-06	Up	0.650538	0.0926614		0.954382	0.88142
evm.model.Contig1.567	0.327415	0.714849								50.926	0.000574233	Up
evm.model.Contig1.571	2.36276	8.44e-09	Up	0.989023	0.94753		0.503175	2.59e-05		0.746435	0.21894
evm.model.Contig1.574	0.0772678	0.188041		13.3381	0.165117		0.092893	0.154434		5.97231	0.591812
evm.model.Contig1.583	1.24267	0.262929		1.27799	0.194578		0.376862	5.86e-06	Down	0.885372	0.75116
evm.model.Contig1.584	1.10238	0.385587		0.596353	2.53e-06		0.533107	4.59e-05		3.46864	1.47e-16	Up
evm.model.Contig1.586	1.02337	0.89912		1.04787	0.801865		0.808743	0.106778		0.859791	0.360469
evm.model.Contig1.587	0.980643	0.795265		0.832688	0.0585284		0.593166	5.87e-05		0.41691	1.6e-12	Down
evm.model.Contig1.588	0.559758	4.4e-07		0.708562	0.00888435		1.49852	0.00156376		0.413563	6.77e-09	Down
evm.model.Contig1.589	0.421453	2.86e-24	Down	1.50969	3.69e-05		0.750834	0.00205934		0.949099	0.634095
evm.model.Contig1.590	1.44019	0.590418		11.6957	1.41e-06	Up	1.46574	0.388252		2.0726	1.34e-06	Up
evm.model.Contig1.591	1.31193	0.732462		0.185404	0.0713582		4.61881	0.0914553		15.9098	2.11e-08	Up
evm.model.Contig1.592	0.507935	0.701652		1.36154	0.849998		1.53149	0.73643		20.063	1.65e-05	Up
evm.model.Contig1.594	0.057498	0.0190359	Down	21.3582	0.00714044	Up	5.45483	4.84e-10	Up	2.01858	0.00249382	Up
evm.model.Contig1.595	0.720994	0.247582		1.93008	0.0168595		0.757252	0.270107		0.771858	0.368681
evm.model.Contig1.596	0.642168	0.00151994		1.06033	0.795067		0.647234	0.0180713		1.11661	0.527881
evm.model.Contig1.597	1.70556	0.0207882		0.899402	0.638316		12.9275	2.34e-129	Up	1.29608	0.00461446
evm.model.Contig1.598	0.44745	0.00186783	Down	0.952556	0.845882		19.417	7.31e-179	Up	0.721767	0.0028661
evm.model.Contig1.60	2.20683	0.00696482	Up	0.617556	0.0375318		0.922999	0.757535		0.279946	0.00482097	Down
evm.model.Contig1.600	0.561393	0.00254381		0.549539	0.0158101		1.88148	0.0035137		1.95588	0.00273961
evm.model.Contig1.605	0.0197712	0.000667266	Down	49.2785	0.000515782	Up	0.0251186	0.000437379	Down	16.7283	0.0634548
evm.model.Contig1.616	0.0250763	0.00245827	Down	82.1052	2.1e-05	Up	0.0150631	2.3e-05	Down	30.1055	0.00485255	Up
evm.model.Contig1.619	0.75975	0.00706688		1.72865	6.66e-08		0.299842	9.86e-29	Down	1.29239	0.0856351
evm.model.Contig1.629	0.857145	0.158649		1.00371	0.979733		0.645784	3.72e-11		1.10934	0.221051
evm.model.Contig1.63	1.80079	0.000342744		0.514364	0.00028176		1.02597	0.903566		0.559722	0.0118043
evm.model.Contig1.630	1.51897	2.58e-10		0.377752	3.86e-41	Down	1.4143	5.68e-07		0.384932	1.6e-36	Down
evm.model.Contig1.631	1.85863	9.81e-08		0.489894	1.5e-12	Down	0.538624	1.34e-05		0.536652	0.00861004
evm.model.Contig1.632	1.31852	0.0132091		0.836977	0.134983		0.823529	0.0331803		0.692355	0.00092111
evm.model.Contig1.634	3.35509	5.25e-06	Up	23.642	5.23e-120	Up	0.318728	3.14e-29	Down	0.457785	3.29e-05	Down
evm.model.Contig1.635	3.61437	3.55e-15	Up	0.875772	0.499948		0.494116	4.12e-06	Down	3.06063	1.19e-06	Up
evm.model.Contig1.636	0.510568	2.78e-14		1.18973	0.197762		0.577927	3.87e-05		1.25189	0.0811457
evm.model.Contig1.638	0.654044	6.24e-05		1.44483	0.0165904		0.711206	0.018751		1.66745	2.17e-10
evm.model.Contig1.639	0.453194	8.55e-09	Down	6.27552	1.25e-25	Up	7.5488	3.39e-41	Up	3.24776	4.71e-42	Up
evm.model.Contig1.64	1.42735	0.000220064		0.648846	2.63e-05		0.928526	0.436862		0.693047	0.000665738
evm.model.Contig1.644	0.528411	0.452331		0.667175	0.749767		1.63029	0.66745		1.62459	0.628543
evm.model.Contig1.645	0.187548	1.91e-45	Down	2.60604	1.87e-06	Up	1.39691	0.0909814		3.7368	5.27e-32	Up
evm.model.Contig1.648	1.96117	9.88e-13		0.29433	1.61e-41	Down	0.715853	0.000607709		0.745262	0.046642
evm.model.Contig1.649	0.749121	0.0014125		0.715826	0.00163853		1.33122	0.00276333		0.886676	0.282081
evm.model.Contig1.65	0.652999	4.7e-06		0.81046	0.0723436		1.00257	0.985894		0.744504	0.0679708
evm.model.Contig1.650	1.20289	0.0387509		0.515986	3.6e-10		1.92142	3.87e-08		0.93149	0.563574
evm.model.Contig1.651	2.18006	2.15e-38	Up	0.518808	1.18e-22		0.59279	5.63e-19		0.774923	0.0014385
evm.model.Contig1.656	1.49761	0.0302391		0.281794	9.92e-09	Down	1.63653	0.0702456		0.406448	0.0039052	Down
evm.model.Contig1.657	0.745103	0.0042733		0.974693	0.852603		1.13453	0.166004		1.07182	0.522906
evm.model.Contig1.658	2.39088	0.0938373		0.769681	0.616186		1.02853	0.965539		0.69835	0.561454
evm.model.Contig1.660	0.91112	0.291519		1.07512	0.293429		5.83978	1.28e-279	Up	1.79632	7.77e-09
evm.model.Contig1.661	1.10582	0.814765		1.32645	0.33991		4.19083	1.07e-19	Up	1.26343	0.13522
evm.model.Contig1.663	0.333785	3.86e-05	Down	0.929878	0.867978		2.41638	0.00433807	Up	0.888001	0.668331
evm.model.Contig1.664	0.0479611	9.55e-39	Down	2.69367	0.00174946	Up	0.55614	0.02505		1.81678	0.0590689
evm.model.Contig1.671	0.0321345	7.94e-64	Down	1.65255	0.262634		0.354383	0.0137192	Down	1.01464	0.982721
evm.model.Contig1.678	0.0410945	4.29e-05	Down	26.9474	4.48e-06	Up	0.0084342	1.84e-07	Down	155.706	1e-07	Up
evm.model.Contig1.68	0.655042	0.000216033		2.29503	6.31e-14	Up	0.323222	1.18e-23	Down	1.8209	6.43e-08
evm.model.Contig1.681	0.0477564	0.00155664	Down	8.63675	0.0566208		0.0396809	0.00673228	Down	35.3012	0.0021377	Up
evm.model.Contig1.682	1.62549	0.000148474		0.549003	4.86e-06		1.4727	0.000508133		0.527741	5.41e-07
evm.model.Contig1.684	1.9144	0.531933		1313.86	1.39e-116	Up	0.000559353	1.31e-13	Down	0.688729	0.813028
evm.model.Contig1.687	2.47074	4.1e-06	Up	0.807572	0.301782		0.453154	5.62e-05	Down	0.640991	0.0475111
evm.model.Contig1.701	7.00291	8.58e-10	Up	0.725289	0.331059		1.91383	0.00472121		0.763534	0.234359
evm.model.Contig1.702	2.87968	0.0168593	Up	1.08885	0.82493		1.17592	0.527213		1.2195	0.476231
evm.model.Contig1.705	0.211674	0.202952		23.3577	2.06e-05	Up	0.0190195	2.21e-05	Down	64.4371	1.04e-05	Up
evm.model.Contig1.71	1.6495	9.61e-06		0.705871	0.0125637		0.980729	0.885313		0.840563	0.163593
evm.model.Contig1.716	1.68574	0.00102182		1.07656	0.727874		1.06277	0.73834		2.07457	2.16e-06	Up
evm.model.Contig1.717	2.44562	0.0784975		0.916042	0.878463		1.35971	0.440488		1.67173	0.03135
evm.model.Contig1.72	0.986563	0.916		0.82832	0.139664		0.720438	0.000424845		0.879068	0.273525
evm.model.Contig1.726	0.662911	9.84e-07		1.01244	0.925806		1.15682	0.149143		0.82942	0.0402777
evm.model.Contig1.729	1.20699	0.857771		139.481	4.78e-51	Up	0.670655	4.38e-05		1.49027	0.00499358
evm.model.Contig1.73	1.16808	0.0659525		0.826163	0.0645084		1.13238	0.237213		1.14124	0.238544
evm.model.Contig1.730	0.812632	0.0172872		1.45262	2.17e-05		0.647957	8.2e-07		0.794487	0.0201144
evm.model.Contig1.731	0.448695	4.26e-19	Down	2.99301	1.25e-39	Up	0.342496	3.71e-21	Down	1.49575	0.0015445
evm.model.Contig1.732	0.872325	0.0368851		0.618191	6.19e-12		1.07394	0.357404		0.611424	5.18e-09
evm.model.Contig1.733	0.0454515	1.19e-07	Down	19.8238	2.29e-07	Up	0.0374339	1.08e-06	Down	8.38053	0.0157456	Up
evm.model.Contig1.734	0.694933	1.41e-06		0.740669	0.000547161		1.17936	0.053769		0.926563	0.443798
evm.model.Contig1.735	0.609768	7.42e-05		1.55262	0.00110866		2.38057	1.17e-15	Up	1.83356	7.47e-09
evm.model.Contig1.736	0.867474	0.317886		1.31273	0.0407963		0.815796	0.157849		0.998625	0.994272
evm.model.Contig1.737	0.940079	0.622826		1.22743	0.13212		0.886927	0.311455		0.885214	0.332446
evm.model.Contig1.738	0.975744	0.797239		0.840655	0.0783949		0.939041	0.514155		1.02697	0.814061
evm.model.Contig1.739	0.0740266	2.39e-73	Down	1.65254	0.0238512		3.09053	8.69e-15	Up	2.64253	1.28e-24	Up
evm.model.Contig1.740	1.28062	0.00391658		2.74335	6.75e-35	Up	0.466458	2.63e-18	Down	1.74389	1.71e-13
evm.model.Contig1.741	0.586704	3e-16		5.9125	6.27e-156	Up	0.26472	1.39e-41	Down	4.11553	1.03e-50	Up
evm.model.Contig1.743	0.202465	3.34e-130	Down	17.2381	0	Up	0.0647526	8.73e-135	Down	8.86948	2.99e-94	Up
evm.model.Contig1.744	0.122622	1.94e-61	Down	30.1384	1.7e-227	Up	0.0423753	3.09e-108	Down	15.1727	7.37e-82	Up
evm.model.Contig1.749	0.0731169	2.21e-10	Down	1.8387	2.02e-08		0.202691	2.4e-28	Down	0.257931	1.2e-12	Down
evm.model.Contig1.753	0.787768	0.00133214		0.910686	0.367955		0.761385	0.0104218		1.162	0.239905
evm.model.Contig1.754	0.544067	1.81e-11		0.936079	0.586405		0.927366	0.563475		0.914761	0.488785
evm.model.Contig1.755	1.16653	0.21612		0.898319	0.454929		0.883651	0.212813		1.08857	0.464102
evm.model.Contig1.756	1.17161	0.166248		0.801496	0.0720362		1.13918	0.24254		0.888954	0.331057
evm.model.Contig1.757	0.867636	0.112691		1.14683	0.124569		0.549108	2.91e-15		1.10988	0.340088
evm.model.Contig1.758	1.5038	0.326177		1.58807	0.297988		1.03232	0.941461		1.43299	0.241
evm.model.Contig1.759	0.677733	0.00036992		0.709353	0.00995575		1.43724	0.00243611		1.0943	0.474562
evm.model.Contig1.760	1.01515	0.822574		1.50976	8.06e-10		0.805097	0.0108713		1.25145	0.0105219
evm.model.Contig1.761	0.909248	0.200073		0.850237	0.0720663		1.23762	0.00433767		0.634876	9.65e-10
evm.model.Contig1.762	0.507431	2.16e-12		1.82075	2.24e-06		0.400934	1.04e-11	Down	1.47794	0.000749592
evm.model.Contig1.763	0.728963	0.00164873		1.13145	0.307582		0.932787	0.492409		1.30554	0.0031134
evm.model.Contig1.764	0.317989	5.49e-54	Down	1.52828	2.34e-06		0.744027	0.000488278		2.1793	1.34e-26	Up
evm.model.Contig1.765	0.705414	2.87e-09		2.57372	2.91e-39	Up	1.08304	0.34988		0.541429	5.93e-15
evm.model.Contig1.766	0.310315	1.06e-103	Down	2.18481	6e-35	Up	0.342664	6.73e-73	Down	2.51107	9.07e-36	Up
evm.model.Contig1.767	0.786888	0.277889		0.721919	0.217689		1.26487	0.359902		0.702564	0.180353
evm.model.Contig1.768	1.15196	0.491604		0.646475	0.0293722		1.10657	0.616763		0.694355	0.15704
evm.model.Contig1.769	1.07989	0.49395		0.896322	0.14851		0.70582	7.72e-07		0.67038	1.05e-06
evm.model.Contig1.770	1.83247	2.57e-05		0.583066	9.01e-05		1.80211	2.34e-06		0.681143	0.0027414
evm.model.Contig1.771	0.751414	0.000170715		0.936667	0.4772		1.7504	3.96e-26		0.733274	1.18e-05
evm.model.Contig1.772	0.787341	0.00708161		0.817191	0.018438		1.09751	0.276926		0.705283	5.67e-05
evm.model.Contig1.773	0.244797	0.0117691	Down	1.73803	0.435046		0.0635794	0.0104767	Down	2.84217	0.578126
evm.model.Contig1.774	1.49593	0.00764445		0.380014	4.15e-13	Down	0.96254	0.846713		0.430067	0.00879473	Down
evm.model.Contig1.775	2.91885	0.000109134	Up	0.31884	2.18e-05	Down	0.746885	0.513087		0.33195	0.112795
evm.model.Contig1.776	0.593978	1.52e-08		1.08584	0.524377		0.871149	0.114525		0.859471	0.0807463
evm.model.Contig1.777	0.374343	1.52e-08	Down	2.16706	6.81e-06	Up	1.50368	0.00139873		5.0898	6.33e-50	Up
evm.model.Contig1.778	1.10743	0.248811		1.08978	0.439548		1.14099	0.154249		1.18017	0.0665298
evm.model.Contig1.779	1.19401	0.414804		0.231299	2.59e-11	Down	0.529304	0.133143		1.18371	0.81399
evm.model.Contig1.780	0.860666	0.174566		0.997471	0.982155		0.757474	0.030373		1.0537	0.763304
evm.model.Contig1.781	0.803461	0.0610694		0.974381	0.857461		0.61645	7.27e-05		1.36885	0.0428824
evm.model.Contig1.782	1.01162	0.905629		1.03874	0.748835		2.76351	1.66e-33	Up	2.29075	1.26e-15	Up
evm.model.Contig1.783	0.908945	0.395332		0.699159	0.00119304		1.04031	0.650393		0.858285	0.17487
evm.model.Contig1.784	1.1711	0.0711531		0.839743	0.0219451		2.05328	6.4e-30	Up	0.580201	8.79e-13
evm.model.Contig1.786	2.84801	1.94e-16	Up	0.994378	0.97079		0.258218	1.78e-49	Down	1.42759	0.00181709
evm.model.Contig1.787	0.754381	0.000859663		1.05171	0.665077		0.460813	1.3e-14	Down	0.865916	0.229199
evm.model.Contig1.788	2.37791	1.45e-26	Up	0.452978	2.15e-24	Down	0.858809	0.124628		0.3633	2.54e-30	Down
evm.model.Contig1.789	4.00893	0.00158782	Up	2.64292	0.000355354	Up	2.27576	1.39e-05	Up	1.03483	0.886727
evm.model.Contig1.790	2.88834	0.00489976	Up	0.911346	0.852042		1.41626	0.287422		0.796215	0.346459
evm.model.Contig1.794	1.26071	0.186623		2.07803	7.14e-08	Up	1.24203	0.0413883		1.37081	0.00566273
evm.model.Contig1.796	10.9761	9.52e-05	Up	0.538888	0.106444		2.71865	0.000176531	Up	0.205981	4.92e-07	Down
evm.model.Contig1.797	0.822221	0.0419184		0.966997	0.778502		0.860712	0.23876		0.953996	0.770819
evm.model.Contig1.798	0.785858	0.0072983		0.804534	0.0133026		1.59235	5.5e-07		0.94094	0.574352
evm.model.Contig1.799	0.684957	1.34e-05		1.7493	5.9e-11		0.446933	4.58e-19	Down	1.74906	5.38e-08
evm.model.Contig1.800	1.23823	0.0270249		0.775254	0.0285486		0.552753	1.19e-09		0.987761	0.921689
evm.model.Contig1.801	0.268214	5.49e-29	Down	0.572172	3.64e-11		1.59767	4.39e-07		0.332372	1.34e-29	Down
evm.model.Contig1.804	0.30408	0.553839		2.35248	0.697221		0.534884	0.706163
evm.model.Contig1.816	0.107496	0.15835		17.5878	0.0179456	Up	0.0360941	0.00392977	Down	19.1953	0.0391144	Up
evm.model.Contig1.82	0.380881	1.4e-06	Down	3.97891	2.85e-13	Up	0.079374	3.44e-21	Down	7.6966	1.12e-10	Up
evm.model.Contig1.823	2.54671	4.55e-08	Up	0.326601	2.3e-12	Down	0.787896	0.488231		1.72648	0.530257
evm.model.Contig1.824	0.703244	0.0046303	Down	0.835287	0.243547	Down	1.01923	0.829127	Down	0.933724	0.369933	Down
evm.model.Contig1.825	0.768369	0.0258132		1.13735	0.336733		0.757521	0.000253136		1.75557	6.02e-12
evm.model.Contig1.826	0.929302	0.557584		0.493897	6.72e-09	Down	1.38462	0.0214256		0.98997	0.948999
evm.model.Contig1.83	0.0222438	0.000226238	Down	29.9009	0.00175651	Up	0.0212611	0.000199967	Down	27.0091	0.0590733
evm.model.Contig1.830	1.33627	0.00871096		1.30787	0.0155799		0.270012	6.91e-20	Down	1.19394	0.489152
evm.model.Contig1.832	0.506636	8.12e-17		0.836683	0.130958		0.750548	0.0121866		1.13449	0.240461
evm.model.Contig1.835	1.19679	0.270823		1.71847	0.000187844		2.31454	1.02e-19	Up	1.76304	3.41e-11
evm.model.Contig1.836	0.378081	0.123571		4.04372	0.00164416	Up	82.4257	1.17e-213	Up	1.56404	0.0553567
evm.model.Contig1.837	0.312275	2.45e-47	Down	1.73985	9.03e-11		0.626122	3.9e-09		1.46688	3.08e-05
evm.model.Contig1.838	0.774821	0.105774		1.01997	0.91805		0.937516	0.650143		1.16116	0.351404
evm.model.Contig1.839	0.362084	0.000363251	Down	1.63997	0.122828		1.12106	0.68789		4.16437	8.88e-11	Up
evm.model.Contig1.84	0.751447	0.366709		1.91268	0.00766511		0.148903	3.33e-08	Down	4.87966	0.000156823	Up
evm.model.Contig1.841	1279.06	3.12e-135	Up	1.19299	0.364887		0.168599	1.75e-15	Down	3.75494	1.19e-09	Up
evm.model.Contig1.847	1.28326	0.0321033		0.910623	0.494847		0.931718	0.57885		0.857757	0.259742
evm.model.Contig1.848	0.758023	0.000845255		0.832176	0.0627618		1.30681	0.0036034		0.633096	7.86e-05
evm.model.Contig1.849	0.618179	0.000384277		0.820594	0.21354		1.14119	0.372144		0.504093	3.87e-06
evm.model.Contig1.85	1.19721	0.257162		0.752674	0.113873		0.577937	0.00998857		1.55329	0.104259
evm.model.Contig1.850	1.40556	0.00718948		0.756646	0.0658588		1.06705	0.647399		0.598015	4.4e-05
evm.model.Contig1.852	0.633724	1.93e-06		0.957449	0.733768		2.15738	1.65e-19	Up	1.91806	4.48e-16
evm.model.Contig1.853	1.01564	0.893971		0.734879	0.00041614		1.68114	3.83e-18		0.642184	2.05e-12
evm.model.Contig1.854	1.51228	0.000817533		0.577369	1.48e-05		1.21776	0.197772		0.662193	0.0117353
evm.model.Contig1.855	0.835434	0.207321		1.19173	0.218283		2.81894	8.01e-32	Up	1.53381	3.63e-06
evm.model.Contig1.856	0.462013	1.88e-13	Down	1.1286	0.284188		0.800119	0.0422472		1.49662	3.23e-05
evm.model.Contig1.857	2.16945	0.00658363	Up	1.4811	0.126273		2.84989	7.46e-09	Up	1.56288	0.00104054
evm.model.Contig1.858	1.28983	0.466882		1.52984	0.106418		1.9095	0.000199278		3.63195	1.41e-19	Up
evm.model.Contig1.859										6.88816	0.384746
evm.model.Contig1.861	0.387603	3.66e-12	Down	0.555102	0.000659943		0.86044	0.470939		0.899965	0.682865
evm.model.Contig1.862	0.773746	0.798379		0.181583	0.170364		4.57027	0.275145		64.235	5.13e-09	Up
evm.model.Contig1.863										11.5325	0.0374845	Up
evm.model.Contig1.864	0.421853	1.08e-35	Down	1.56868	1.95e-06		0.360608	3.06e-16	Down	1.58191	8.41e-05
evm.model.Contig1.865	0.107504	0.29373								42.8171	0.00347788	Up
evm.model.Contig1.868	0.73463	0.414861		29.7516	2.36e-98	Up	0.0573102	1.4e-71	Down	4.61415	1.82e-14	Up
evm.model.Contig1.869	1.5171	0.226648		0.715699	0.370231		0.484945	0.0526974		10.9817	1.57e-15	Up
evm.model.Contig1.870	0.423094	0.090408		1.86332	0.278467		0.185148	0.0054413	Down	7.39962	0.00148354	Up
evm.model.Contig1.871	1.42186	0.629882		1.17449	0.832932		0.640433	0.531919		15.7966	1.96e-10	Up
evm.model.Contig1.872	0.923332	0.915065		0.962432	0.962649		0.240959	0.0647462		76.4632	1.03e-16	Up
evm.model.Contig1.873	0.0269873	0.00495153	Down	28.1719	0.0763258		0.325702	0.411046		27.6588	8.03e-07	Up
evm.model.Contig1.875	0.799012	0.00380804		1.19346	0.0445511		0.183192	1.17e-99	Down	1.80291	5.63e-10
evm.model.Contig1.876	0.471499	3.58e-30	Down	0.856005	0.0253689		0.745343	0.00420322		0.800274	0.0626199
evm.model.Contig1.877	1.535	0.00151121		0.636453	0.0179005		1.19162	0.380863		1.34961	0.0334435
evm.model.Contig1.878	0.0691976	0.161984		25.7128	0.0238436	Up	0.0481412	0.0217719	Down	8.87861	0.258595
evm.model.Contig1.880	2.88781	3.74e-33	Up	0.653307	0.0445523		0.544998	0.00694577		1.48858	0.0889698
evm.model.Contig1.881	19.4236	5.38e-21	Up	0.232987	1.78e-08	Down	2.2688	0.00754569	Up	0.336308	0.00468768	Down
evm.model.Contig1.882	1.15154	0.421793		0.654784	0.0198488		0.989084	0.96239		0.660021	0.0457414
evm.model.Contig1.883	0.520544	6.55e-13		1.54891	1.26e-05		0.39762	2.34e-36	Down	1.46958	3.72e-08
evm.model.Contig1.884	1.6346	9.92e-09		0.492714	2.01e-07	Down	0.6817	0.011353		0.587734	0.00652771
evm.model.Contig1.885	6.192	0.0200922	Up	0.389649	0.163741		3.94594	0.000304824	Up	0.382998	0.0100044	Down
evm.model.Contig1.886	5.25562	4.41e-05	Up	2.33735	8.82e-05	Up	2.38856	3.59e-09	Up	0.854658	0.217289
evm.model.Contig1.887	0.775503	0.0808795		1.08152	0.661897		0.552656	0.00182946		3.40846	3.78e-11	Up
evm.model.Contig1.888	0.571359	0.000706744		1.2033	0.31556		1.11244	0.564042		2.39026	1.52e-07	Up
evm.model.Contig1.889	0.213205	1.75e-62	Down	0.852068	0.359481		0.622591	0.00446525		0.987837	0.940094
evm.model.Contig1.890	0.649068	2.89e-09		1.10244	0.389148		0.409126	7.84e-22	Down	1.85825	9.65e-08
evm.model.Contig1.891	10.711	0.0445152	Up	0.203145	0.000433197	Down	29.9168	1.04e-23	Up	8.18893	1.02e-75	Up
evm.model.Contig1.892	3.69986	0.281604		0.011067	1.09e-17	Down	393.987	3.98e-41	Up	5.81213	2.27e-57	Up
evm.model.Contig1.893	1.92258	0.72695		0.0213122	8.39e-17	Down	86.8914	1.17e-23	Up	4.60012	4.54e-17	Up
evm.model.Contig1.894	3.90132	0.248729		0.0488128	1.68e-14	Down	64.3699	6.81e-71	Up	6.03465	1.07e-57	Up
evm.model.Contig1.895	1.72939	0.206269		1.11395	0.763983		1351.37	9.63e-238	Up	0.977302	0.830611
evm.model.Contig1.896	1.00389	0.995222		1.11289	0.832379		1697.71	2.33e-61	Up	0.305294	2.14e-15	Down
evm.model.Contig1.897	2.35797	0.153218		0.484344	0.212233		7190.78	0	Up	0.347035	4.85e-23	Down
evm.model.Contig1.898	8.29813	0.0846015		0.327463	0.00164565	Down	14.3067	3.28e-51	Up	0.551078	0.000454355
evm.model.Contig1.900	22.5916	0.0424198	Up	0.10205	0.0830803		18.0116	0.00120423	Up	0.634997	0.554615
evm.model.Contig1.901	7.65757	4.13e-12	Up	0.6234	0.133504		4.45688	2.75e-10	Up	0.508388	0.000821044
evm.model.Contig1.903	0.248614	0.023888	Down	0.381875	0.291152		4.47151	0.0148223	Up	1.27665	0.641776
evm.model.Contig1.904	0.557871	0.321654		1.36084	0.633725		5.58311	5.98e-09	Up	0.156271	5.14e-06	Down
evm.model.Contig1.905	2.12661	0.312097		0.0880551	0.0159233	Down	5.9275	0.0854348		0.896883	0.916108
evm.model.Contig1.906	0.552593	0.545351		1.00128	0.999129		0.220685	0.351218		13.762	0.0638068
evm.model.Contig1.908	5.78972	6.58e-08	Up	0.842064	0.65998		2.80092	6.9e-06	Up	0.841245	0.535202
evm.model.Contig1.909	1.40908	0.000151217		0.63064	1.56e-06		0.830002	0.0688219		0.621969	1.42e-06
evm.model.Contig1.91	1.22211	0.851062		17.7954	2.15e-07	Up	15.5609	4.5e-20	Up	2.85868	0.00851492	Up
evm.model.Contig1.910	0.184266	9.36e-202	Down	1.1029	0.209207		0.701198	1.12e-05		3.7848	1.26e-48	Up
evm.model.Contig1.911	0.415832	3.03e-09	Down	2.07891	6.04e-07	Up	0.42219	7.68e-11	Down	2.22182	7e-08	Up
evm.model.Contig1.912	0.00673161	4.38e-07	Down	50.7534	0.000475571	Up	0.0243802	0.000421766	Down	58.8418	0.000100526	Up
evm.model.Contig1.913	2.39774	0.0245021	Up	1.08343	0.873832		1.77366	0.10066		0.747857	0.204953
evm.model.Contig1.914	1.95241	4.37e-20		0.585889	5.25e-13		1.86664	1.85e-23		0.920506	0.378292
evm.model.Contig1.915	1.03169	0.788206		0.859172	0.216892		0.829132	0.0943848		1.37443	0.00630775
evm.model.Contig1.916	3.33985	6.36e-06	Up	0.621039	0.0971661		0.430196	0.0173203	Down	1.12308	0.852558
evm.model.Contig1.917	0.537003	0.00442445		1.329	0.243684		0.969625	0.859335		1.44832	0.0304975
evm.model.Contig1.918	0.419606	6.69e-10	Down	2.75964	9.93e-11	Up	0.218457	8.01e-24	Down	2.55938	1.09e-07	Up
evm.model.Contig1.920	4.07948	9.32e-09	Up	0.776251	0.334519		1.71155	0.00223732		0.722873	0.088696
evm.model.Contig1.921	2.83391	1.7e-08	Up	0.904168	0.649337		1.28532	0.158252		0.367181	5.81e-11	Down
evm.model.Contig1.922	0.860745	0.0467819		1.01163	0.903079		1.06335	0.414948		0.772071	0.000947359
evm.model.Contig1.923	1.40965	3.95e-05		0.745469	0.00377455		1.05409	0.650374		0.867955	0.198988
evm.model.Contig1.924	1.14488	0.181907		1.09281	0.552381		0.591206	8.99e-06		1.37882	0.000122555
evm.model.Contig1.925	0.327021	3.81e-08	Down	2.43383	2.07e-05	Up	0.710885	0.0749247		1.45439	0.122941
evm.model.Contig1.926	1.11294	0.73718		0.738173	0.39292		2.76918	2.39e-05	Up	0.786979	0.316584
evm.model.Contig1.927	0.906838	0.383337		0.55562	1.32e-07		1.04814	0.741697		1.13032	0.476726
evm.model.Contig1.928	0.684722	0.000145171		0.721023	0.00620719		1.303	0.0576055		0.59734	0.000732524
evm.model.Contig1.929	2.962	6.3e-05	Up	0.870911	0.717122		1.617	0.0675084		0.876057	0.469706
evm.model.Contig1.930	0.567541	2.18e-12		1.31614	0.00280802		0.636594	3.09e-08		1.27684	0.0370985
evm.model.Contig1.931	6.1881	2.6e-24	Up	1.06519	0.819621		0.69223	0.0491575		1.82828	7.09e-09
evm.model.Contig1.933	2.63352	0.0431488	Up	0.73961	0.550304		1.86436	0.0203302		0.684126	0.380332
evm.model.Contig1.936	1.07951	0.363298		0.900007	0.282695		2.1618	5.8e-28	Up	1.05165	0.556953
evm.model.Contig1.937	0.85912	0.844108		1.45575	0.638143		0.785181	0.705571		1.71485	0.360661
evm.model.Contig1.938	0.594268	1.28e-09		0.888506	0.322626		1.14232	0.236636		0.714478	0.00248254
evm.model.Contig1.939	0.391656	3.81e-59	Down	2.173	2.86e-29	Up	0.398217	1.89e-31	Down	1.67751	2.09e-10
evm.model.Contig1.94	4.97438	0.00114295	Up	0.426837	0.0385524	Down	0.932827	0.889857		0.478764	0.153892
evm.model.Contig1.940	1.22066	0.00169836		0.656099	8.47e-09		2.95606	1.13e-72	Up	1.57118	1.82e-07
evm.model.Contig1.941	1.12908	0.293561		0.874278	0.291239		1.03493	0.756667		0.748904	0.0262028
evm.model.Contig1.942	7.62601	4.64e-08	Up	0.570239	0.18147		2.43324	0.0158657	Up	0.499915	0.0615127
evm.model.Contig1.943	0.734794	0.000749381		0.957071	0.729321		1.41872	6.39e-05		0.866569	0.0984302
evm.model.Contig1.944	1.73515	1.79e-14		0.705575	2.67e-05		1.02563	0.755892		0.628211	1.13e-08
evm.model.Contig1.945	0.85367	0.0432159		0.996187	0.971488		0.76837	0.00153697		1.15376	0.148753
evm.model.Contig1.946	3.85237	0.00486556	Up	1.15722	0.828428		1.02398	0.939342		1.2586	0.294058
evm.model.Contig1.947	0.723619	0.000139427		0.69401	4.99e-06		1.6445	8.35e-10		0.728017	0.000459241
evm.model.Contig1.95	0.541405	0.000414847		1.11837	0.556337		1.12332	0.43453		0.829663	0.285606
evm.model.Contig1.954	2.86308	0.000525648	Up	0.29434	8.16e-06	Down	1.46957	0.195953		0.650255	0.190945
evm.model.Contig1.956	1.02378	0.820439		2.42478	1.12e-25	Up	0.384761	1.45e-29	Down	1.347	0.00192653
evm.model.Contig1.96	1.55598	2.73e-08		0.695114	3.23e-05		1.36481	8.26e-05		0.535512	2.01e-12
evm.model.Contig1.961				18.5933	0.0565841		0.0666039	0.0476538	Down	7.79651	0.530257
evm.model.Contig1.964	3.57642	4.62e-11	Up	1.41559	0.0288833		7.58801	1.31e-155	Up	0.653557	3.21e-08
evm.model.Contig1.965				24.9925	0.017712	Up	0.0495105	0.0140454	Down	5.20193	0.480171
evm.model.Contig1.967	0.145779	0.512064
evm.model.Contig1.968	0.581786	2.81e-08		0.687667	0.000501326		0.544374	8.2e-06		0.879367	0.46563
evm.model.Contig1.969	5.30832	1.99e-05	Up	0.542407	0.0879489		0.619856	0.373227		0.992205	0.991061
evm.model.Contig1.97	1.81589	1.16e-08		0.955963	0.742739		2.10644	1.65e-15	Up	0.725112	0.00113772
evm.model.Contig1.970	0.888478	0.381584		1.26776	0.054928		2.32493	1.29e-13	Up	1.59728	6.55e-05
evm.model.Contig1.971	0.509514	2.04e-11		0.593702	4.93e-06		1.19483	0.150745		1.06549	0.666835
evm.model.Contig1.972	4.11331	2.91e-15	Up	0.429306	2.09e-05	Down	0.920375	0.737822		1.30089	0.217151
evm.model.Contig1.973	2.12629	7.13e-09	Up	0.65611	0.00181603		0.988669	0.95325		0.916652	0.640619
evm.model.Contig1.974	2.67641	0.000298694	Up	1.31257	0.4681		0.862498	0.607087		1.23902	0.247059
evm.model.Contig1.975	0.721263	0.0172667		0.894165	0.514355		1.60654	0.000203922		1.11138	0.432894
evm.model.Contig1.98	5.15266	1.68e-05	Up	0.709862	0.54025		2.55159	0.00107146	Up	0.722255	0.173971
evm.model.Contig1.988										7.40503	0.450237
evm.model.Contig1.99	0.991425	0.964113		1.19761	0.33412		0.918029	0.359971		0.332183	2.34e-15	Down
evm.model.Contig10.101	2.10688	0.000526965	Up	0.761314	0.169317		0.792188	0.221438		0.574564	0.0234746
evm.model.Contig10.104	0.687344	6.02e-05		0.771086	0.0033603		0.926136	0.491553		0.931483	0.54192
evm.model.Contig10.105	1.31981	0.000226079		0.527461	1.88e-12		1.00016	0.998735		0.592446	1.67e-07
evm.model.Contig10.106	1.09187	0.35215		1.08765	0.460853		0.576067	2.85e-10		0.585324	9.3e-12
evm.model.Contig10.107	1.37587	0.597623		8.43425	0.00504361	Up	1.31884	0.479289		1.68736	3.48e-05
evm.model.Contig10.109				475.837	5.61e-12	Up	0.124128	4.83e-06	Down	2.03103	0.21356
evm.model.Contig10.110	1.16746	0.20504		1.40132	0.00178835		3.25533	1.41e-81	Up	1.14957	0.0317513
evm.model.Contig10.112	0.957328	0.787612		1.93758	6.26e-08		2.8352	1.08e-32	Up	1.35128	6.69e-05
evm.model.Contig10.113	1.18796	0.0332119		1.00386	0.971488		1.42997	1.46e-07		0.788576	0.00162973
evm.model.Contig10.114	0.956815	0.740424		1.08784	0.532488		0.585048	1.84e-06		0.860083	0.357367
evm.model.Contig10.116	1.47501	0.000133022		0.530869	5.2e-10		1.32605	0.00292484		0.621637	0.00185049
evm.model.Contig10.119	0.255055	0.022059	Down	3.20198	0.081973		0.187255	0.0329904	Down	2.36823	0.401463
evm.model.Contig10.122	1.19609	0.0871621		0.858443	0.148761		0.608325	4.3e-07		1.33724	0.0101289
evm.model.Contig10.123	1.90153	4.53e-10		0.188835	3.54e-37	Down	0.708688	0.134099		0.670432	0.132658
evm.model.Contig10.124	1.36907	0.000222567		0.515473	1.67e-12		1.14412	0.235673		0.616957	3.51e-05
evm.model.Contig10.125	0.988912	0.901591		0.796843	0.0110952		0.818797	0.00616021		0.854771	0.0470315
evm.model.Contig10.126	0.986216	0.894548		0.865475	0.122203		1.02261	0.829516		0.589608	3.68e-07
evm.model.Contig10.129	0.129512	1.81e-151	Down	0.94438	0.658069		1.27279	0.0155965		0.806122	0.0613829
evm.model.Contig10.130	1.54824	0.262828		1.28554	0.447036		1.54713	0.159274		1.80986	0.0349522
evm.model.Contig10.134	8.50395	2.4e-05	Up	1.68545	0.236539		1.32533	0.313578		1.19046	0.444652
evm.model.Contig10.135	6.31579	9.91e-07	Up	0.828376	0.570623		0.428243	0.0197069	Down	0.598006	0.366076
evm.model.Contig10.136	1.02433	0.80278		0.848076	0.0407988		0.671222	5.09e-08		0.842474	0.0617016
evm.model.Contig10.137	5.44992	0.196369		0.591787	0.812624		3.6812	0.00360381	Up	134.403	8.17e-42	Up
evm.model.Contig10.140	621.064	0.00971817	Up	1.81478	0.729405		0.246151	0.0021832	Down	0.279435	0.0178953	Down
evm.model.Contig10.141	3.90167	0.0176935	Up	6.23476	5.23e-17	Up	6.69781	1.76e-98	Up	0.749195	0.00536079
evm.model.Contig10.142	1.34526	0.151697		1.87228	0.00108472		0.7326	0.000711833		1.94566	2.68e-23
evm.model.Contig10.143	7.52008	0.00143711	Up	0.711761	0.59159		3.02215	0.0120432	Up	0.45337	0.0386888	Down
evm.model.Contig10.144	2.27706	0.00605085	Up	1.0959	0.762445		4.49742	2.72e-27	Up	0.515994	0.00303556
evm.model.Contig10.146	7.63823	1.95e-08	Up	0.512855	0.0952487		3.52092	8.23e-06	Up	0.495214	0.00491499	Down
evm.model.Contig10.147	1.79044	2.83e-09		0.549619	1.31e-07		0.96876	0.732323		0.503731	1.94e-20
evm.model.Contig10.150	1.17061	0.347644		0.721588	0.00761695		3.60959	5.54e-35	Up	0.821052	0.110657
evm.model.Contig10.151	1.20228	0.0650574		0.714211	0.000104314		1.32638	4.88e-05		1.2946	0.00176401
evm.model.Contig10.152	0.954881	0.888247		0.728846	0.387574		0.805036	0.539085		4.8608	6.02e-12	Up
evm.model.Contig10.153	1.70807	0.108899		1.07148	0.833556		0.731577	0.267265		1.62087	0.11334
evm.model.Contig10.154	1.98217	0.145293		0.621652	0.317509		1.3456	0.433154		1.6063	0.22965
evm.model.Contig10.161	1.39782	0.803924		0.771942	0.820512		0.464109	0.562828		2.25285	0.650569
evm.model.Contig10.166	0.383435	3.06e-06	Down	0.698942	0.164236		1.49432	0.0882879		1.90258	0.00188361
evm.model.Contig10.169	1.04121	0.541804		0.998904	0.989329		0.678229	1.88e-10		1.01219	0.896137
evm.model.Contig10.170	0.124907	0.00017106	Down	6.11501	0.000603263	Up	0.220537	0.00729216	Down	4.62481	0.0143772	Up
evm.model.Contig10.171	0.421676	0.458868		2.51108	0.394272		0.699437	0.658733		0.377734	0.448847
evm.model.Contig10.173	0.00580638	5.07e-08	Down	128.52	3.78e-07	Up	0.009629	4.81e-07	Down	63.8891	6.67e-05	Up
evm.model.Contig10.176	0.413398	1.66e-45	Down	0.938142	0.429109		0.992122	0.914289		0.684687	8.23e-07
evm.model.Contig10.177	0.878907	0.209931		1.4074	0.00315292		0.688038	0.00199431		0.859669	0.264667
evm.model.Contig10.181	312.68	6.65e-41	Up	0.481251	0.00712176	Down	2.8137	8.19e-05	Up	0.999262	0.996877
evm.model.Contig10.183	0.715685	3.19e-05		1.06778	0.492568		0.836415	0.0213766		1.15299	0.122938
evm.model.Contig10.184	0.495375	8.78e-22	Down	1.02195	0.873832		1.00037	0.997524		0.784593	0.0143389
evm.model.Contig10.185	1.65262	6.02e-07		0.505844	1.47e-10		1.49082	5.06e-06		0.479915	4.76e-13	Down
evm.model.Contig10.186	1.17651	0.0227661		1.11434	0.238336		1.00571	0.935668		1.00847	0.920017
evm.model.Contig10.188	6.5839	3.39e-11	Up	0.969008	0.89837		1.3211	0.122525		1.36098	0.0444171
evm.model.Contig10.190	1.30464	0.165986		0.615315	0.00517773		1.48741	0.00992873		0.78824	0.162029
evm.model.Contig10.191	0.963078	0.952989		0.363514	0.130527		1.20949	0.822531		0.14801	0.0989578
evm.model.Contig10.192	1.25407	0.0910337		0.293776	2.38e-18	Down	2.10178	1.25e-05	Up	0.550517	0.00622338
evm.model.Contig10.194	0.937564	0.542028		0.999119	0.994271		0.81724	0.0712353		0.969754	0.86521
evm.model.Contig10.195	1.20988	0.0252325		0.938338	0.517912		0.916198	0.282623		0.777794	0.00821775
evm.model.Contig10.196	0.94718	0.656821		1.20347	0.138181		0.69995	0.000304908		1.18968	0.0688348
evm.model.Contig10.197	0.854441	0.0432074		0.905592	0.301227		1.31544	3.73e-06		0.802537	0.00157008
evm.model.Contig10.198	0.69961	2.96e-05		1.26478	0.0142237		0.808562	0.0237186		0.891712	0.403387
evm.model.Contig10.2	0.416436	1.33e-31	Down	3.16328	5.66e-43	Up	0.202359	3.72e-51	Down	3.53087	1.2e-35	Up
evm.model.Contig10.201	2.0267	0.000142719	Up	0.561898	0.00151309		1.49421	0.0138291		0.665986	0.0202711
evm.model.Contig10.202	0.598623	0.807149		2.71301	0.51299		0.126348	0.214838		6.46449	0.481398
evm.model.Contig10.203	1.10323	0.565809		0.777276	0.103232		0.704212	0.0233659		1.90466	7.32e-05
evm.model.Contig10.205	2.39079	1.15e-24	Up	0.35023	1.15e-49	Down	1.18103	0.0297846		0.475783	2.79e-12	Down
evm.model.Contig10.207	0.0036395	5.66e-10	Down	128.257	1.55e-06	Up	0.00964084	2.32e-06	Down	27.4701	0.00912415	Up
evm.model.Contig10.208	0.00802283	4.71e-10	Down	74.3282	6.6e-08	Up	0.392539	0.00479682	Down	1.8401	0.12943
evm.model.Contig10.21	0.670772	1.35e-07		1.20738	0.103062		1.01813	0.883752		1.06393	0.499608
evm.model.Contig10.211	1.22388	0.104828		0.812647	0.267214		2.36494	9.8e-09	Up	2.28521	1.39e-14	Up
evm.model.Contig10.212	1.05368	0.697859		0.602873	2.08e-05		1.0639	0.630523		1.84811	7.29e-09
evm.model.Contig10.213	1.04448	0.80573		0.601803	0.000226546		1.78252	6.76e-06		0.523355	5.23e-05
evm.model.Contig10.214	1.71441	2.85e-08		0.565057	1.2e-06		1.08789	0.516891		0.482423	5.32e-10	Down
evm.model.Contig10.215	0.0857995	0.000948354	Down	12.0664	0.000141779	Up	0.293773	0.0342861	Down	4.75673	0.00628379	Up
evm.model.Contig10.218				161.991	5.34e-08	Up	0.262479	0.000134052	Down	13.5155	2.76e-17	Up
evm.model.Contig10.224				6.21235	0.467697		0.198798	0.457039		34.3195	0.00301439	Up
evm.model.Contig10.227	0.882398	0.421793		0.500567	2.74e-07		0.950602	0.713996		0.662315	0.000868221
evm.model.Contig10.228	1.81651	0.148202		1.09897	0.794162		2.10964	0.00115508	Up	0.489788	0.00652312	Down
evm.model.Contig10.229	0.0619879	0.206729		41.994	0.00123964	Up	0.0294717	0.000982731	Down	10.1204	0.188517
evm.model.Contig10.233	0.344132	5.37e-17	Down	4.21698	1.2e-33	Up	0.666309	0.00598652		3.06807	9.6e-19	Up
evm.model.Contig10.234	3.03107	0.327133		0.519395	0.48009		2.40599	0.255187		0.841733	0.852158
evm.model.Contig10.235	2.99947	0.00192687	Up	0.557573	0.260721		2.50155	0.0335738	Up	0.525817	0.0252212
evm.model.Contig10.236	0.212704	1.19e-10	Down	20.506	2.25e-45	Up	7.85007	7.83e-53	Up	1.32059	1.1e-05
evm.model.Contig10.238	2.24119	0.133702		2.47655	0.00598913	Up	12.9292	1.04e-168	Up	0.629399	1.32e-05
evm.model.Contig10.239	0.768742	0.0534887		2.08722	7.63e-09	Up	0.500925	3.95e-12		1.81384	1.57e-08
evm.model.Contig10.242	1.46836	0.0185945		0.550557	4.12e-05		2.40663	1.72e-11	Up	1.09429	0.612547
evm.model.Contig10.243	2.26223	8.57e-08	Up	0.606762	0.00102165		1.83477	3e-05		0.601891	0.00209234
evm.model.Contig10.244	1.34101	0.00156223		0.643033	0.000195318		0.947807	0.677699		0.777414	0.0344439
evm.model.Contig10.245	1.73573	2.89e-12		0.507202	1.41e-15		1.04593	0.62576		0.385748	4.62e-15	Down
evm.model.Contig10.246	1.24061	0.00984405		0.996844	0.977934		0.619304	6.81e-10		0.90013	0.224319
evm.model.Contig10.247	1.55011	0.000141053		0.90715	0.459849		0.875733	0.340578		0.572261	0.000111703
evm.model.Contig10.248	0.877908	0.369447		0.897429	0.486975		1.98636	4.46e-09		1.43564	0.00128463
evm.model.Contig10.249	1.34933	0.00102243		0.771974	0.000679774		0.951758	0.504283		0.662035	1.68e-06
evm.model.Contig10.25	0.929981	0.548987		0.887042	0.321578		1.77785	1.13e-11		0.749284	0.00137258
evm.model.Contig10.250	0.75837	0.00712681		1.14662	0.127273		0.521152	1.38e-18		1.06324	0.558363
evm.model.Contig10.251	1.59761	3.44e-08		0.589761	3.01e-07		1.03891	0.707834		0.669759	1.46e-05
evm.model.Contig10.257	2.64123	6.78e-35	Up	1.50485	9.73e-06		0.974844	0.79138		0.708591	1.79e-06
evm.model.Contig10.258	0.368562	5.48e-30	Down	1.20561	0.0522992		0.561094	9.91e-11		1.23445	0.0765388
evm.model.Contig10.259	1.42304	0.0965738		1.27806	0.239753		0.802035	0.196936		0.733824	0.106265
evm.model.Contig10.260	0.951574	0.592497		0.916521	0.417528		0.680482	4.13e-05		1.09127	0.443904
evm.model.Contig10.261	0.766031	0.0154333		0.730017	0.00318436		1.45299	1.89e-05		0.562955	3.13e-05
evm.model.Contig10.262	0.42063	1.08e-14	Down	1.86704	0.000100225		0.638252	0.00309182		0.710267	0.0139542
evm.model.Contig10.263	0.748843	0.0160395		0.718659	0.0124453		1.16723	0.338091		0.872529	0.387963
evm.model.Contig10.264	0.869212	0.18487		1.1636	0.0940574		0.70927	0.000620713		1.19322	0.121638
evm.model.Contig10.265	0.0255447	0.00273894	Down	70.5138	4.15e-05	Up	0.0175523	3.85e-05	Down	60.4229	9.85e-05	Up
evm.model.Contig10.267	0.822476	0.481287		2.64233	5.12e-05	Up	0.530647	0.00306768		2.47117	1.5e-06	Up
evm.model.Contig10.27	2.39139	9.42e-21	Up	0.405518	7e-21	Down	1.76483	1.18e-17		0.436441	1.1e-27	Down
evm.model.Contig10.271	1.04509	0.593096		0.952599	0.588782		0.913488	0.216507		0.765915	0.000499483
evm.model.Contig10.272	1.06396	0.71389		0.632492	0.00182745		1.20686	0.196216		0.649907	0.00546396
evm.model.Contig10.273	0.857184	0.133661		1.33143	0.00240038		2.4504	2.35e-31	Up	1.29787	0.0016451
evm.model.Contig10.274	1.07304	0.748601		0.599345	0.0110403		0.992339	0.976564		0.987442	0.963805
evm.model.Contig10.275	0.584183	6.62e-15		1.74445	1.66e-13		0.539967	1.83e-18		1.42946	2.43e-05
evm.model.Contig10.276	0.0871018	5.2e-45	Down	0.585873	0.129544		2.08583	0.0248749	Up	9.43266	5.16e-26	Up
evm.model.Contig10.280	0.00258122	6.78e-11	Down	226.289	3.41e-09	Up	0.00546922	6.45e-09	Down	87.097	8.86e-06	Up
evm.model.Contig10.281	0.069513	8.91e-16	Down	3.2866	0.00403796	Up	0.121177	0.000388455	Down	3.14298	0.21042
evm.model.Contig10.282	0.0178061	0.000412945	Down	26.2116	0.0258762	Up	0.0471628	0.024381	Down	7.06002	0.353096
evm.model.Contig10.288	5.44529	5.87e-08	Up	0.997902	0.99598		2.61666	0.000301689	Up	0.805567	0.37457
evm.model.Contig10.291	7.21881	1.09e-06	Up	0.828447	0.656689		2.74284	0.00180281	Up	0.555634	0.0774951
evm.model.Contig10.292	5.75006	4.62e-06	Up	0.65932	0.353403		3.50193	0.000226783	Up	0.535253	0.0337763
evm.model.Contig10.298	2.3853	0.466401		0.478964	0.564346		0.727195	0.843185		2.15747	0.673262
evm.model.Contig10.299	6.44422	3.25e-06	Up	0.639992	0.324388		3.81011	5.3e-06	Up	0.606437	0.0754159
evm.model.Contig10.31	0.632914	2.3e-09		1.49821	8.98e-07		0.508041	1.99e-09		1.3973	0.00441132
evm.model.Contig10.314	3.38614	0.001014	Up	0.731703	0.541824		2.18844	0.0402878	Up	0.383124	9.2e-06	Down
evm.model.Contig10.315	4.57393	1.14e-12	Up	0.406996	4.16e-06	Down	2.70058	2.95e-11	Up	0.39531	4.55e-09	Down
evm.model.Contig10.316	0.870451	0.105902		0.696961	0.000202497		1.23013	0.0369054		0.717574	0.000972079
evm.model.Contig10.318	7.5206	6.95e-09	Up	0.647045	0.263239		3.93304	3.65e-07	Up	0.581434	0.0134616
evm.model.Contig10.319	0.830574	0.156279		0.806405	0.118413		1.2612	0.0772274		1.31814	0.1091
evm.model.Contig10.320	0.952854	0.714131		0.806542	0.116374		0.956939	0.723848		0.687595	0.00376497
evm.model.Contig10.321	0.893049	0.228085		0.740624	0.00132919		0.872809	0.280613		1.32517	0.0123528
evm.model.Contig10.322	0.476399	1.45e-20	Down	1.01152	0.937488		0.329579	1.12e-21	Down	1.05572	0.69578
evm.model.Contig10.325	1.47574	0.000206747		1.22342	0.0589947		0.495009	1.91e-10	Down	1.97807	2.45e-11
evm.model.Contig10.326	0.637476	3.76e-05		0.251237	1.03e-27	Down	1.72208	0.00161239		0.718309	0.333697
evm.model.Contig10.327	0.310878	8.69e-24	Down	0.360507	3.7e-32	Down	1.67056	5.38e-10		1.384	0.0822851
evm.model.Contig10.329	2.5469	1.33e-21	Up	1.08816	0.520574		0.65062	3.06e-09		0.521136	2.51e-14
evm.model.Contig10.332	0.66056	4.25e-05		0.894661	0.399744		0.56178	3.05e-11		0.707665	0.025322
evm.model.Contig10.333	7.76842	0.00336716	Up	0.694214	0.503689		0.105183	0.016958	Down	3.64856	0.369498
evm.model.Contig10.335				12.0939	0.0614905		0.485146	0.435704		1.35209	0.800615
evm.model.Contig10.338	1.36451	0.0449228		0.80446	0.298612		0.998846	0.995911		0.897929	0.77569
evm.model.Contig10.341	1.02246	0.766646		0.830876	0.0133486		0.884875	0.0760403		0.779308	0.00216297
evm.model.Contig10.342	1.02793	0.852669		0.797816	0.0945681		0.789346	0.0348084		0.920468	0.58908
evm.model.Contig10.344				1.55759	0.786294		0.28638	0.449128		3.5132	0.560913
evm.model.Contig10.345	4.22813	4.17e-18	Up	2.35715	8.18e-13	Up	2.22638	6.21e-27	Up	2.01016	1.92e-14	Up
evm.model.Contig10.346	1.30356	0.0164166		0.624011	5.38e-06		1.38635	0.000572038		0.59163	1.89e-06
evm.model.Contig10.347	0.492128	8.4e-11	Down	0.96887	0.817438		1.67071	3.15e-07		1.36381	0.00302025
evm.model.Contig10.348	1.03408	0.645428		0.585759	1.56e-15		2.33152	6.54e-40	Up	0.627363	1.12e-10
evm.model.Contig10.349	0.503555	3.62e-18		2.24124	6.87e-23	Up	0.286846	1.43e-36	Down	2.12488	2.1e-15	Up
evm.model.Contig10.350	0.125681	1.21e-58	Down	6.0502	9.45e-75	Up	0.0909005	2.17e-81	Down	4.61886	6.95e-30	Up
evm.model.Contig10.351	0.58804	6.8e-05		1.39236	0.0349223		2.46787	1.63e-19	Up	1.75207	3.38e-12
evm.model.Contig10.356	0.579783	1.19e-10		2.28383	5.93e-25	Up	0.417136	1.93e-32	Down	2.00813	1.2e-21	Up
evm.model.Contig10.357	0.789461	0.035367		1.01897	0.897688		1.22916	0.0932074		0.851609	0.184656
evm.model.Contig10.358	0.735479	0.00219731		1.85995	0.000248713		0.856795	0.392901		0.770659	0.0351759
evm.model.Contig10.359	1.00715	0.946452		0.749737	0.00387843		0.891064	0.329386		0.786291	0.0331766
evm.model.Contig10.36										4.90569	0.59144
evm.model.Contig10.361	3.04672	4.18e-32	Up	1.49246	7.85e-06		3.80414	1.89e-68	Up	1.08887	0.231905
evm.model.Contig10.363	0.790319	0.0273824		1.90902	2.97e-09		0.518502	9.36e-13		1.28545	0.0131308
evm.model.Contig10.364	0.711302	0.0128817		1.16341	0.3407		1.21087	0.128607		0.898443	0.450031
evm.model.Contig10.365	0.986822	0.931447		1.35687	0.0167817		0.912358	0.504431		1.58043	0.000994405
evm.model.Contig10.366	0.903593	0.432327		0.784658	0.0433566		0.888257	0.360297		1.02312	0.891258
evm.model.Contig10.367	0.67721	3.3e-05		0.800346	0.0630255		0.963521	0.745739		1.05413	0.640439
evm.model.Contig10.368	1.38423	6.06e-05		1.02644	0.812366		1.01618	0.864962		0.50546	2.16e-15
evm.model.Contig10.369	1.31967	0.000753465		0.86727	0.113447		1.2079	0.0151556		0.98291	0.854548
evm.model.Contig10.370	1.03555	0.812309		0.781194	0.0338659		1.20876	0.119102		0.815769	0.131782
evm.model.Contig10.371	0.413581	1.59e-33	Down	0.935936	0.574771		1.77171	2.56e-10		0.520088	3.84e-21
evm.model.Contig10.375	0.345302	0.0773363		0.464327	0.498994		4.60865	0.079418		3.15926	0.0357669	Up
evm.model.Contig10.377	0.855451	0.0411544		0.927953	0.422112		1.35012	3.4e-08		0.733407	5.07e-06
evm.model.Contig10.378	0.439988	1.12e-37	Down	1.7273	7.68e-14		0.336214	1.05e-39	Down	1.83358	1.12e-12
evm.model.Contig10.38	1.09441	0.270852		0.948732	0.606315		0.760519	0.000780711		0.896326	0.258395
evm.model.Contig10.380	5.19615	7.41e-11	Up	0.914865	0.885963		1.70844	0.11947		1.03403	0.894462
evm.model.Contig10.381	0.626615	1.3e-05		1.252	0.127181		3.20941	3.68e-30	Up	1.72844	8.23e-14
evm.model.Contig10.382	0.691129	0.379669		1.53744	0.390401		0.996185	0.992744		1.50244	0.178246
evm.model.Contig10.383	3.81854	8.96e-07	Up	0.466367	0.0107285	Down	225.693	1.19e-164	Up	0.318296	1.95e-14	Down
evm.model.Contig10.384	0.658367	0.182621		0.364453	0.0242313	Down	13.3572	8.63e-16	Up	0.983346	0.985556
evm.model.Contig10.385	0.0826832	1.7e-71	Down	4.07102	1.05e-12	Up	0.352017	9.74e-10	Down	1.62231	0.00117891
evm.model.Contig10.386	0.269883	0.00168251	Down	0.937268	0.91666		1.26235	0.622899		0.0343327	0.000676742	Down
evm.model.Contig10.387	2.07373	0.130913		0.0867086	9.13e-05	Down	12.5892	2.19e-05	Up	1.66311	0.271446
evm.model.Contig10.388	14.595	0.000289228	Up	0.268617	0.0319125	Down	10.1662	1.13e-17	Up	0.0111581	1.32e-30	Down
evm.model.Contig10.389				6.07428	0.22228		0.109575	0.140586
evm.model.Contig10.390	168.719	1.26e-12	Up	0.0821053	2.06e-10	Down	356.61	2.96e-287	Up	0.102548	4.56e-67	Down
evm.model.Contig10.391	37.653	1.31e-07	Up	0.0271548	3.48e-09	Down	129.719	4.94e-119	Up	0.0169046	6.75e-183	Down
evm.model.Contig10.393	10.152	5.57e-05	Up	0.0721537	3.67e-05	Down	6.90022	0.003829	Up	5.78553	7.22e-07	Up
evm.model.Contig10.403	0.7307	0.0393792		0.552413	0.000100744		1.18641	0.324044		0.705472	0.0285474
evm.model.Contig10.415	0.945228	0.70567		0.424602	7.63e-09	Down	0.960624	0.829031		0.938765	0.774755
evm.model.Contig10.419	1.89616	1.56e-22		0.49898	1.93e-26	Down	1.38818	5.92e-07		0.656386	2.32e-08
evm.model.Contig10.426	0.163118	0.461887		21.2976	0.0362141	Up	0.0580939	0.0303791	Down	11.2246	0.271446
evm.model.Contig10.430	1.24243	0.35959		2.75124	1.7e-08	Up	0.350727	1.11e-12	Down	1.80072	0.00354479
evm.model.Contig10.431	1.38163	0.00246967		0.942364	0.649509		1.37855	0.00163426		0.265228	7.09e-41	Down
evm.model.Contig10.433	0.695976	0.000178341		1.73236	8.62e-10		0.53024	5.37e-14		1.77629	3.81e-09
evm.model.Contig10.437	1.41737	0.142565		1.12353	0.628121		0.467399	0.000516966	Down	0.982922	0.95794
evm.model.Contig10.438	1.39214	0.000673712		0.756294	0.00379115		0.720765	0.00313954		0.708182	0.0212205
evm.model.Contig10.439	0.872513	0.222232		0.799039	0.0788743		1.00068	0.99529		0.930524	0.568665
evm.model.Contig10.440	0.843229	0.123636		0.973151	0.829561		0.916549	0.383277		1.03066	0.803411
evm.model.Contig10.441	1.68684	0.0270792		1.03009	0.907699		1.0845	0.770785		1.99488	0.00233893
evm.model.Contig10.442	0.995915	0.983604		0.932963	0.741953		0.797553	0.234592		0.960261	0.851134
evm.model.Contig10.443	1.29404	0.0160364		0.556346	1.09e-08		1.03217	0.814653		0.825066	0.236182
evm.model.Contig10.444	1.13547	0.231179		0.79218	0.0437469		0.506276	1.72e-09		1.11954	0.399635
evm.model.Contig10.445	0.80547	0.0100228		0.802309	0.0466279		1.26395	0.0136991		0.948866	0.544717
evm.model.Contig10.446	0.421867	7.64e-12	Down	3.1257	7.39e-21	Up	0.306199	3.66e-25	Down	2.72126	3.62e-16	Up
evm.model.Contig10.447	0.977494	0.875264		1.62482	8.36e-05		0.978403	0.868962		0.955824	0.728868
evm.model.Contig10.448	1.94558	1.19e-15		0.501959	4.41e-16		1.66647	0.00019347		0.475051	1.64e-07	Down
evm.model.Contig10.449	1.05157	0.777324		1.64484	2.56e-05		0.701864	0.00447633		1.3139	0.0435398
evm.model.Contig10.45	1.77239	0.000136522		1.44486	0.00767615		0.615041	0.000150832		1.52402	0.00309213
evm.model.Contig10.450	0.43082	0.189951		1.96041	0.339644		0.244749	0.0583838		2.85701	0.260276
evm.model.Contig10.451	0.101443	9.17e-160	Down	1.71254	0.00015733		1.01272	0.935982		1.28333	0.00841886
evm.model.Contig10.453	0.731249	0.000307413		3.33283	4.82e-48	Up	0.349765	2.05e-32	Down	1.55364	1.48e-05
evm.model.Contig10.459	0.517642	3.27e-07		5.98121	2.34e-57	Up	0.0788186	3.24e-85	Down	3.26758	2.19e-11	Up
evm.model.Contig10.460				10.462	0.209044		0.118313	0.184471		5.1665	0.581148
evm.model.Contig10.47	0.343454	0.116224		11.4481	5.14e-08	Up	0.00595493	1.11e-08	Down	141.577	1.95e-07	Up
evm.model.Contig10.471	0.448939	0.0330664	Down	14.283	3.4e-32	Up	0.0370137	2.37e-32	Down	16.6715	1.14e-19	Up
evm.model.Contig10.49	0.444009	0.000143475	Down	1.87849	0.0331813		1.80977	0.0141998		0.719346	0.0891884
evm.model.Contig10.50	0.10623	0.39402		6.16673	0.452267		0.200464	0.435398		5.05917	0.588282
evm.model.Contig10.52	0.0963925	0.134397		12.5469	0.0588462		0.652391	0.628555		0.458364	0.517032
evm.model.Contig10.62	0.974397	0.786422		0.644204	5.1e-06		0.851661	0.279341		1.0669	0.682173
evm.model.Contig10.64	1.12848	0.114448		0.865775	0.129683		0.462553	2.01e-08	Down	0.998274	0.99195
evm.model.Contig10.67	0.00560603	3.62e-08	Down	135.885	2.34e-07	Up	0.00910765	3.06e-07	Down	54.0438	0.000198387	Up
evm.model.Contig10.68	0.0232641	0.00152208	Down	46.5899	0.000942476	Up	0.0265571	0.000838633	Down	19.4813	0.0403412	Up
evm.model.Contig10.69	1.29373	0.00729964		0.606304	5.69e-08		1.1914	0.0900888		0.585743	2.85e-06
evm.model.Contig10.70	0.417614	7.67e-32	Down	3.33208	3.46e-48	Up	2.31496	9.55e-39	Up	3.93214	1.42e-73	Up
evm.model.Contig10.71	1.3083	0.0752319		0.684797	0.0110577		0.581978	0.0761671		1.09859	0.800579
evm.model.Contig10.90	0.782448	0.792612		1.53134	0.575474		0.39659	0.25863		1.80145	0.569129
evm.model.Contig100.13	3.51199	0.0485404	Up	1.15037	0.763359		1.20451	0.599409		3.54395	1.67e-07	Up
evm.model.Contig100.14	1.4385	0.000929626		1.22256	0.0741865		1.57762	1.87e-06		1.18462	0.0833863
evm.model.Contig100.15	0.531231	5.44e-05		1.16486	0.437434		1.46925	0.012558		0.875025	0.520932
evm.model.Contig100.16	0.25394	1.89e-19	Down	35.0682	7.95e-138	Up	0.338563	1.02e-19	Down	0.630988	6.32e-07
evm.model.Contig100.19	0.256764	0.553736		31.7548	0.00147043	Up	0.0727649	0.00579895	Down	7.42018	0.119023
evm.model.Contig100.20	0.822952	0.877262		2.64254	0.321139		2.53911	0.299608		0.54345	0.548071
evm.model.Contig100.21	2.14365	0.538503		1.65645	0.537888		1.6915	0.574256		0.734335	0.775798
evm.model.Contig100.22	1.23427	0.605657		1.00715	0.987707		0.557637	0.343306		1.82016	0.353399
evm.model.Contig100.23	0.709468	0.00160163		2.12676	4.78e-14	Up	0.415801	1.54e-25	Down	1.70824	3.6e-08
evm.model.Contig100.24	1.75151	3e-07		0.550428	8.34e-08		1.27015	0.0333576		0.577737	8.71e-06
evm.model.Contig100.25	5.12577	3.13e-08	Up	0.839496	0.661897		2.64767	0.000620649	Up	1.0259	0.922855
evm.model.Contig100.26	5.68752	2.73e-08	Up	0.938398	0.874958		2.7342	0.000192086	Up	0.921209	0.784288
evm.model.Contig100.27	2.95187	0.000358717	Up	1.27831	0.518997		1.95929	0.026402		1.32878	0.350383
evm.model.Contig100.28	1.07998	0.388127		0.836123	0.100922		0.94819	0.647399		0.823799	0.0791246
evm.model.Contig100.32	3.25864	4.27e-10	Up	0.620467	0.0142854		0.484549	0.00110489	Down	0.994405	0.986554
evm.model.Contig100.43	0.0612244	0.211581		70.9891	4.93e-05	Up	0.0174328	4.86e-05	Down	30.5521	0.00534157	Up
evm.model.Contig100.44	0.309277	0.000441931	Down	7.00015	3.24e-12	Up	0.712687	0.117915		6.95014	6.02e-33	Up
evm.model.Contig100.45	0.115169	1.97e-07	Down	10.4127	4.84e-13	Up	0.124539	4.41e-12	Down	3.75163	0.000727307	Up
evm.model.Contig100.46				25.7198	0.015081	Up	0.0481096	0.0117272	Down	9.16131	0.287076
evm.model.Contig100.47	1.19842	0.223034		7.46987	7.58e-151	Up	0.495093	3.66e-24	Down	1.37688	0.000562706
evm.model.Contig100.48	1.96327	0.0053742		4.80141	1.66e-30	Up	0.571178	8.42e-09		1.21469	0.143037
evm.model.Contig100.49	1.28576	0.0480942		0.714123	0.0202385		0.737209	0.0348084		0.712986	0.0222213
evm.model.Contig100.50	2.32051	0.00663283	Up	1.62622	0.092921		2.12718	0.000609794	Up	1.08701	0.650632
evm.model.Contig100.51	1.08481	0.714519		0.816754	0.381952		1.51708	0.0477244		0.855666	0.428386
evm.model.Contig100.52	1.15546	0.0579918		0.616658	5.39e-10		2.68499	2.87e-88	Up	0.485417	2.38e-15	Down
evm.model.Contig100.53	0.844761	0.299886		0.951014	0.74934		0.914064	0.475684		1.22109	0.178727
evm.model.Contig100.54	1.2144	0.0513021		0.915188	0.364181		0.868526	0.0877074		0.741272	0.00426465
evm.model.Contig100.55	30.2563	3.7e-113	Up	0.52209	9.25e-06		0.920406	0.378982		0.291357	5.7e-31	Down
evm.model.Contig100.56	1.60418	1.42e-07		0.65811	4.74e-06		0.730803	0.00982838		0.863405	0.347649
evm.model.Contig100.57	1.10166	0.41902		1.05537	0.675971		1.75897	8e-12		2.32409	8.84e-13	Up
evm.model.Contig100.58	0.792583	0.0224055		0.717296	0.00679366		1.39783	0.00150963		0.683879	6.62e-05
evm.model.Contig100.59	0.176523	5.24e-48	Down	0.675418	0.062237		0.134086	1.66e-12	Down	5.16267	2.45e-08	Up
evm.model.Contig100.61	0.375083	8.45e-12	Down	0.673472	0.0412832		0.157376	6.25e-18	Down	2.08909	0.00940163	Up
evm.model.Contig100.62	0.10133	3.03e-27	Down	3.06569	5.12e-06	Up	0.0777731	1.05e-21	Down	3.24532	0.00526906	Up
evm.model.Contig100.63	0.115818	3.76e-128	Down	1.68756	9.07e-05		0.0789004	9.07e-51	Down	5.04205	1.48e-12	Up
evm.model.Contig100.65	0.058718	4.95e-89	Down	3.5651	1.74e-12	Up	0.0180439	3.65e-25	Down	15.2253	6.5e-09	Up
evm.model.Contig100.81	2.66138	0.192877		28.26	1.87e-61	Up	17.212	1.03e-72	Up	2.06648	2.26e-15	Up
evm.model.Contig100.92	3.49663	1.42e-05	Up	2.17583	0.000261631	Up	0.558706	4.17e-06		1.5036	0.00417461
evm.model.Contig101.10	2.29844	3.41e-19	Up	0.497493	2.39e-12	Down	1.49924	3.33e-06		0.445633	3.97e-15	Down
evm.model.Contig101.12	0.597533	0.831377								164.519	7.49e-08	Up
evm.model.Contig101.13	0.00741947	7.38e-08	Down	4.76538	0.416143		0.728198	0.82389		185.64	4.12e-14	Up
evm.model.Contig101.14	0.485268	9.9e-44	Down	1.50467	2.8e-09		0.444116	2.34e-31	Down	1.91103	2.56e-17
evm.model.Contig101.15				7.12308	0.570719		0.337305	0.683361
evm.model.Contig101.16	1.58658	0.717559		0.328738	0.371842		4.4718	0.138722		0.526822	0.530885
evm.model.Contig101.18				5.4493	0.605132		0.441845	0.713194		6.95902	0.225188
evm.model.Contig101.21	0.364725	0.0239173	Down	1.26275	0.679032		2.22314	0.0146997	Up	1.83198	0.0315042
evm.model.Contig101.22	1.66698	7.25e-05		1.02931	0.846119		0.752757	0.0174712		0.748492	0.0893158
evm.model.Contig101.23	1.40456	0.170105		1.02475	0.920837		0.42479	0.000119614	Down	1.90294	0.0179536
evm.model.Contig101.24	1.41784	0.471291		0.747832	0.561373		1.52356	0.344324		0.806832	0.635297
evm.model.Contig101.25	7.89456	2.23e-07	Up	0.652919	0.496682		2.76779	0.02413	Up	0.612198	0.0382767
evm.model.Contig101.26	6.73112	0.0149224	Up	0.14019	0.00716152	Down	5.51529	0.00376679	Up	0.584581	0.450409
evm.model.Contig101.27	0.726652	0.173717		6.05345	1.11e-31	Up	2.77261	8.2e-53	Up	1.15873	0.0667061
evm.model.Contig101.29	3.25008	4.46e-17	Up	0.683814	0.00361131		1.78486	1.82e-07		0.493836	1.77e-06	Down
evm.model.Contig101.3				56.8526	0.000196339	Up	0.0424031	0.00174676	Down	41.286	0.000220431	Up
evm.model.Contig101.30	2.39676	2.83e-05	Up	0.347686	3.33e-06	Down	0.79519	0.470744		2.69938	0.0210779	Up
evm.model.Contig101.31	2.25082	4.36e-08	Up	0.267773	1.09e-13	Down	1.46546	0.116733		0.536367	0.0041028
evm.model.Contig101.32	3.13986	1.03e-06	Up	0.350321	0.000102364	Down	1.47756	0.31393		1.11568	0.838357
evm.model.Contig101.33	0.0126701	3.3e-25	Down	5.33379	0.00507355	Up	0.0250031	0.000169525	Down	60.0416	2.17e-05	Up
evm.model.Contig101.35	1.78918	5.33e-07		0.285495	6.58e-31	Down	3.05852	1.23e-18	Up	0.405431	1.29e-12	Down
evm.model.Contig101.36	0.0104422	2.13e-06	Down	14.2726	0.0795446		19.9474	2.6e-10	Up	0.903618	0.779742
evm.model.Contig101.37	0.123773	4.78e-07	Down	11.4846	1.04e-09	Up	9.14866	8.7e-43	Up	1.09317	0.442545
evm.model.Contig101.38	0.0239718	1.08e-35	Down	6.14534	3.63e-06	Up	3.63505	2.67e-14	Up	2.50674	1.53e-07	Up
evm.model.Contig101.39	0.29728	0.00356753	Down	7.33519	4.59e-09	Up	7.73987	3.77e-49	Up	1.16761	0.162675
evm.model.Contig101.4	0.960652	0.907385		0.918526	0.734826		1.01013	0.966333		21.3128	2.61e-73	Up
evm.model.Contig101.40	0.0674625	6.56e-13	Down	11.3603	4.65e-12	Up	7.18162	9.1e-47	Up	0.650693	0.000208798
evm.model.Contig101.41	0.262317	0.0341016	Down	4	0.0261861	Up	19.5373	9.49e-38	Up	1.05757	0.77535
evm.model.Contig101.42	7.58885	9.22e-08	Up	0.603952	0.246871		3.43662	0.000196713	Up	0.527465	0.030478
evm.model.Contig101.43	0.999021	0.998395		0.947945	0.929741		13.4665	3.96e-24	Up	0.270642	3.55e-09	Down
evm.model.Contig101.45	0.968006	0.835397		1.01022	0.952497		0.665256	0.00177924		0.857669	0.458072
evm.model.Contig101.46	1.25631	0.059173		0.424784	1.56e-12	Down	1.1892	0.230623		0.356978	1.96e-09	Down
evm.model.Contig101.47	0.856181	0.0247413		1.17672	0.0466413		0.874585	0.0550173		1.27423	0.00256215
evm.model.Contig101.49	0.504928	8.95e-08		0.824521	0.23934		1.43039	0.00675688		0.523766	7.27e-05
evm.model.Contig101.5	0.656868	0.000516519		0.981662	0.925776		0.703509	0.038926		4.30826	1.05e-16	Up
evm.model.Contig101.50	1.71921	3.2e-08		0.52084	3.03e-14		1.40226	0.00267295		0.531316	1.4e-07
evm.model.Contig101.51	1.83519	3.43e-05		0.655115	0.00134568		0.85922	0.331885		0.481537	4.51e-05	Down
evm.model.Contig101.52	3.55748	1.16e-16	Up	5.82918	6.08e-24	Up	3.30685	9.82e-12	Up	0.424682	1.42e-09	Down
evm.model.Contig101.55	0.116188	0.444284		169.207	4.98e-08	Up	0.00731094	8.07e-08	Down	67.6926	4.39e-05	Up
evm.model.Contig101.56				72.5811	3.74e-05	Up	0.0170457	3.61e-05	Down	37.697	0.00148283	Up
evm.model.Contig101.57				41.5621	0.00348566	Up	0.0297443	0.00347963	Down	18.1037	0.0480597	Up
evm.model.Contig101.59	1.41723	0.00601929		1.33732	0.038542		0.724139	0.00734122		1.22638	0.0913939
evm.model.Contig101.6	1.26655	0.580666		184.227	1.55e-203	Up	2.61749	1e-21	Up	0.167422	3.33e-46	Down
evm.model.Contig101.60	0.725244	0.124369		1.46737	0.0474315		0.521271	0.000496222		1.18133	0.524836
evm.model.Contig101.61	0.989821	0.928147		0.790649	0.00294089		1.43042	2.29e-10		0.631832	8.64e-10
evm.model.Contig101.62	0.682272	3.07e-06		1.44382	9.32e-07		0.772538	0.000686138		1.17042	0.0620045
evm.model.Contig101.63	1.39143	0.00256408		0.71326	0.00161637		0.803293	0.0569616		0.799426	0.115581
evm.model.Contig101.64	2.78613	0.0240992	Up	11.5751	8.3e-40	Up	1.36664	0.0200446		1.58922	0.000238543
evm.model.Contig101.66	1.49976	0.0653615		1.00537	0.979864		0.992026	0.966837		0.774145	0.221243
evm.model.Contig101.7	1.92785	0.560734		118.428	3.44e-38	Up	2.11279	1.39e-12	Up	0.0683666	3.86e-122	Down
evm.model.Contig101.70	0.959457	0.684929		0.869497	0.214471		0.822286	0.0418814		0.899135	0.337277
evm.model.Contig101.71	1.84736	5.72e-12		0.3434	1.78e-29	Down	3.43462	2.42e-56	Up	0.167818	7.65e-82	Down
evm.model.Contig101.72	0.497869	1.65e-08	Down	1.6013	4.68e-08		0.741461	6.41e-05		1.41677	1.16e-06
evm.model.Contig101.73	1.02862	0.810511		0.691461	0.0106716		1.15382	0.575459		0.786286	0.360304
evm.model.Contig101.74	0.948026	0.636056		0.817903	0.0186914		0.669447	6.21e-06		1.28602	0.0264999
evm.model.Contig101.75	0.226372	1.08e-92	Down	3.09945	4.16e-35	Up	1.03132	0.747704		2.71158	1.47e-09	Up
evm.model.Contig101.76	2.58588	0.0166778	Up	1.9413	0.0817715		1.12798	0.719689		2.02217	0.0032073	Up
evm.model.Contig101.77	1.00232	0.987433		1.54793	7.6e-05		0.423399	4.27e-15	Down	1.11812	0.477391
evm.model.Contig101.78	0.915431	0.249065		0.884222	0.172259		1.34676	1.78e-08		0.806156	0.000954929
evm.model.Contig101.8	0.373518	0.322774		5.73814	0.0234719	Up	0.615022	0.385044		1.6348	0.379913
evm.model.Contig101.80	0.303423	2.7e-32	Down	0.934468	0.641691		0.831388	0.11512		0.793757	0.0262982
evm.model.Contig101.81	1.01101	0.973798		3.31299	1.42e-09	Up	9.52349	1.7e-111	Up	0.659598	9.43e-06
evm.model.Contig101.82	0.923055	0.700979		1.4858	0.00667791		2.40178	7.47e-19	Up	2.08763	3.33e-12	Up
evm.model.Contig101.88	2.72071	0.0207937	Up	2.27499	0.00664719	Up	0.27096	0.000113559	Down	2.48957	0.0261848	Up
evm.model.Contig101.9	1.56207	0.00239477		0.744423	0.0320589		1.28691	0.0438239		0.640858	0.00115795
evm.model.Contig1019.1	0.527876	8.74e-05		3.87907	1e-14	Up	0.401515	1.9e-09	Down	1.40302	0.00445076
evm.model.Contig102.10	0.4155	0.128552		1.18386	0.808775		1.13128	0.761338		8.02547	1.73e-11	Up
evm.model.Contig102.11	0.240051	1.62e-11	Down	1.16374	0.574899		0.718231	0.0372598		4.63224	8.96e-13	Up
evm.model.Contig102.12	0.376922	2.35e-09	Down	2.06402	1.83e-06	Up	1.17991	0.235951		1.48508	0.00473761
evm.model.Contig102.13	0.399889	7.67e-30	Down	1.27369	0.0818116		1.023	0.888119		3.99436	2.55e-52	Up
evm.model.Contig102.16	0.863121	0.443547		1.76245	0.000303279		0.752279	0.0546403		1.13638	0.48897
evm.model.Contig102.18	11.3929	6.23e-14	Up	2.30406	0.000195432	Up	2.53305	2.14e-19	Up	3.95961	3.04e-42	Up
evm.model.Contig102.2	3.52681	6.41e-06	Up	1.16994	0.674046		1.80412	0.0207928		0.880031	0.544259
evm.model.Contig102.21	1.02477	0.833909		0.963504	0.748373		0.598597	5.8e-09		1.00891	0.953188
evm.model.Contig102.22	0.538694	5.44e-06		0.524098	4.5e-05		1.04813	0.79377		1.15964	0.332103
evm.model.Contig102.26	0.117609	0.164017		52.6125	6.09e-05	Up	0.0235175	7.85e-05	Down	7.61364	0.163414
evm.model.Contig102.28	2.21151	0.0464449	Up	0.855519	0.758186		2.6948	1.03e-05	Up	0.527383	0.00576375
evm.model.Contig102.29	0.580728	9.26e-12		1.79356	7.26e-13		0.389384	7.01e-24	Down	1.7281	2e-06
evm.model.Contig102.3	0.888797	0.471613		0.815358	0.0990851		2.30548	4.3e-25	Up	1.07687	0.513726
evm.model.Contig102.30	0.634339	5.96e-07		1.26938	0.00845567		0.59167	4.34e-16		1.85821	9.9e-12
evm.model.Contig102.31	0.0494532	0.000108946	Down	23.3441	1.6e-05	Up	0.19533	0.000262272	Down	9.54147	6.94e-07	Up
evm.model.Contig102.32	0.661441	0.0012643		0.663156	0.00466234		0.92202	0.627852		0.536821	0.0002053
evm.model.Contig102.33	1.5616	0.0293835		0.746392	0.172019		0.952287	0.818764		0.78586	0.295346
evm.model.Contig102.34	7.83913	0.00846354	Up	0.310933	0.200359		177.13	3.35e-10	Up	2.59615	9.79e-07	Up
evm.model.Contig102.35	1.66986	0.623422		0.514791	0.479734		73.3373	1.25e-45	Up	10.0883	1.22e-21	Up
evm.model.Contig102.36	3.7085	0.219881		0.855036	0.823932		9.55157	2.46e-13	Up	24.7836	2.89e-61	Up
evm.model.Contig102.37	7.38855	0.0257601	Up	0.00589284	1.56e-06	Down	94.8025	0.000127355	Up	0.0137587	0.000719124	Down
evm.model.Contig102.38	18.0192	0.00295774	Up	0.012797	6.38e-05	Down	38.1986	0.0021716	Up	0.401435	0.376402
evm.model.Contig102.39	4.11848	0.150656		0.023535	0.00207513	Down
evm.model.Contig102.4	0.780011	0.378465		0.550893	0.033393		0.514172	0.0531549		0.872434	0.798815
evm.model.Contig102.40	0.0399144	4.47e-20	Down	0.086409	9.22e-05	Down	6.01729	0.0292152	Up	0.19164	0.155748
evm.model.Contig102.42	0.0839699	0.00165097	Down	0.934173	0.974093		22.0128	9.8e-07	Up	1.99794	0.0317337
evm.model.Contig102.44	2.31037	0.131504		0.524446	0.175633		0.473017	0.210166		1.21483	0.866283
evm.model.Contig102.5	0.294259	4.96e-06	Down	0.457702	0.0687528		0.511897	0.37534		4.5089	0.0197785	Up
evm.model.Contig102.51	0.231741	0.345098		3.21142	0.500872		0.575421	0.667012		1.41527	0.843401
evm.model.Contig102.53	0.832502	0.672337		0.720413	0.474073		0.643022	0.352193		1.27723	0.621741
evm.model.Contig102.54	0.894258	0.742725		0.786786	0.505049		1.01059	0.975754		0.75354	0.382622
evm.model.Contig102.55	1.0719	0.794275		0.594454	0.049417		0.954798	0.833566		0.958736	0.85555
evm.model.Contig102.56	0.921502	0.684755		0.790383	0.287825		0.660707	0.0278708		0.803691	0.369692
evm.model.Contig102.58	3.22957	0.00179283	Up	0.444731	0.0724665		0.728852	0.564765		1.0515	0.933728
evm.model.Contig102.59	0.627238	0.000244369		1.57538	1.13e-05		2.70557	3.16e-43	Up	3.17755	4.64e-41	Up
evm.model.Contig102.6	1.19116	0.428727		0.742251	0.11798		1.11956	0.530873		0.744815	0.218119
evm.model.Contig102.61	0.787209	0.059702		1.36337	0.00983313		0.749713	0.0160087		1.04801	0.756211
evm.model.Contig102.62	1.81846	1.01e-08		0.749101	0.00227721		0.774983	0.00930484		1.12139	0.400537
evm.model.Contig102.63	0.993293	0.987889		5.02336	8.65e-13	Up	0.145107	7.87e-14	Down	3.28043	0.0013508	Up
evm.model.Contig102.64	0.487527	0.00549312	Down	3.7305	3.2e-11	Up	0.460978	4.35e-06	Down	1.86775	0.00122782
evm.model.Contig102.65	0.808788	0.0148913		2.46473	3.57e-30	Up	0.643037	9.89e-08		1.09962	0.352194
evm.model.Contig102.7	0.738767	0.54695		0.751241	0.578765		2.06062	0.0594083		0.768747	0.43647
evm.model.Contig102.8	0.17148	3.15e-12	Down	1.60091	0.156012		0.261508	0.00123295	Down	2.46371	0.0918288
evm.model.Contig102.9	0.83644	0.165818		1.5155	1.04e-05		2.83255	6.45e-49	Up	2.67881	1.44e-27	Up
evm.model.Contig103.13	0.249229	1.08e-07	Down	7.09302	7.77e-23	Up	1.53102	1.08e-05		0.933511	0.697962
evm.model.Contig103.2	0.297527	2.39e-17	Down	1.53127	0.00642929		1.4533	0.00636685		2.9451	3.29e-19	Up
evm.model.Contig103.21	0.76358	0.0016621		1.93482	1.71e-12		0.112235	1.85e-107	Down	2.33828	2.06e-13	Up
evm.model.Contig103.22	0.644227	1.46e-06		1.14786	0.179717		0.62736	1.38e-06		0.441286	3.08e-19	Down
evm.model.Contig103.24	0.821845	0.0247537		0.856751	0.113497		1.07051	0.461694		0.906596	0.406802
evm.model.Contig103.25	0.413964	1.45e-06	Down	0.693997	0.119506		1.16008	0.546209		2.20683	0.0021795	Up
evm.model.Contig103.27	1.85012	4.55e-05		1.04476	0.781704		0.787594	0.0500836		2.16513	4.92e-13	Up
evm.model.Contig103.29	2.22928	2.07e-15	Up	0.295814	1.03e-25	Down	1.84134	6.12e-13		0.402608	3.98e-22	Down
evm.model.Contig103.30	1.57653	2.68e-07		0.611282	2.54e-08		0.973871	0.8074		0.710657	0.00643543
evm.model.Contig103.31	1.13588	0.136877		0.869797	0.168599		0.785045	0.00455781		0.583516	0.00032794
evm.model.Contig103.32	1.59398	0.00286426		0.771442	0.0633719		0.91907	0.58339		0.667915	0.0140537
evm.model.Contig103.33	0.92312	0.403665		1.01705	0.882269		1.12648	0.187751		1.01804	0.864376
evm.model.Contig103.34	1.63714	0.502334		3.10086	0.0160188	Up	0.197553	0.00324743	Down	0.886819	0.924361
evm.model.Contig103.35	0.182555	1.22e-22	Down	0.782389	0.270364		0.955717	0.807371		2.26684	1.44e-05	Up
evm.model.Contig103.37	2.68391	3.64e-05	Up	0.792449	0.399041		1.66169	0.0295614		1.10519	0.674563
evm.model.Contig103.46	3.96253	3.4e-08	Up	2.0542	1.42e-05	Up	0.799467	0.139826		1.27325	0.0589368
evm.model.Contig1039.1				9.4113	0.0254788	Up	81.4205	1.48e-89	Up	0.449189	0.000160744	Down
evm.model.Contig104.1	0.110988	2.29e-09	Down	1.82606	0.000771901		1.30279	0.00475281		1.13043	0.265143
evm.model.Contig104.11	0.421063	0.356287		4.24264	0.0469785	Up	0.436944	0.111294		14.5471	2.3e-11	Up
evm.model.Contig104.12	0.145043	0.551468		12.5078	0.183323		0.099082	0.171586		22.5932	0.0180592	Up
evm.model.Contig104.14	0.817912	0.0622976		0.709927	0.0448096		0.889451	0.536482		0.960157	0.808916
evm.model.Contig104.15	1.25015	0.35959		18.4484	4.18e-69	Up	0.756317	0.0670326		1.10947	0.378673
evm.model.Contig104.16	1.29405	0.000458408		0.739331	0.000247635		1.00838	0.949378		0.672533	0.000493962
evm.model.Contig104.17	1.54041	0.000173868		0.705942	0.00463706		1.5804	6.08e-07		0.819156	0.0388626
evm.model.Contig104.22	1.527	5.69e-07		1.13744	0.284188		0.397313	6.61e-18	Down	1.05657	0.606053
evm.model.Contig104.23	0.774044	0.0481797		1.24581	0.103366		0.99912	0.995017		1.50189	0.000697031
evm.model.Contig104.24	0.939383	0.66048		0.972655	0.847873		1.32494	0.00461699		1.04503	0.715957
evm.model.Contig104.25	1.51305	0.00870797		0.816121	0.237916		2.82927	2.9e-24	Up	0.676446	0.000797392
evm.model.Contig104.26	1.49645	2.21e-05		0.939066	0.687737		0.189151	2.25e-43	Down	0.322112	2.29e-11	Down
evm.model.Contig104.27	0.693805	8.59e-07		2.06664	1.16e-10	Up	0.0921511	1.17e-91	Down	0.645588	0.0178803
evm.model.Contig104.3	0.720493	4.86e-07		1.09324	0.384414		2.28731	5.76e-26	Up	1.64339	6.64e-09
evm.model.Contig104.30	1.7523	0.000157638		1.69883	0.000390319		0.352832	4.21e-13	Down	0.196793	1.69e-15	Down
evm.model.Contig104.31	0.898517	0.138064		0.68964	0.00520769		0.755391	0.040756		0.787248	0.00564606
evm.model.Contig104.32	0.474549	2.58e-19	Down	1.88143	3.68e-13		0.355829	2.53e-36	Down	2.0706	5.93e-14	Up
evm.model.Contig104.33	0.774135	0.000854645		0.945633	0.534559		1.20194	0.00455299		0.981586	0.830404
evm.model.Contig104.34	1.10433	0.423902		0.861144	0.331579		2.29457	1.04e-12	Up	1.18768	0.0811311
evm.model.Contig104.35	0.897005	0.467477		1.1355	0.405909		4.83269	2.69e-51	Up	0.423521	6.16e-13	Down
evm.model.Contig104.36	1.1249	0.664012		0.75303	0.323824		0.80811	0.458423		1.39115	0.270158
evm.model.Contig104.37	0.698866	3.57e-09		1.23137	0.00328817		0.477629	1.94e-28	Down	1.28658	0.00269952
evm.model.Contig104.38	0.453669	4.34e-46	Down	1.01603	0.853874		0.959671	0.607198		0.848025	0.0316993
evm.model.Contig104.39	8.2255	1.3e-26	Up	0.593931	0.0327333		2.98862	4.62e-07	Up	0.575412	0.142727
evm.model.Contig104.40	0.781922	0.0744245		0.939492	0.682687		0.79367	0.0854513		1.20534	0.242242
evm.model.Contig104.41	1.42092	0.0313806		0.49156	0.000103887	Down	1.61831	0.0154001		0.416832	7.89e-06	Down
evm.model.Contig104.42	0.862466	0.151913		1.05039	0.693563		1.1748	0.158177		0.874641	0.314813
evm.model.Contig104.43	0.743709	0.000160477		1.32084	0.000625842		0.686469	1.13e-05		1.22288	0.0447888
evm.model.Contig104.44	0.299859	7.35e-11	Down	2.58953	1.71e-09	Up	1.9526	3.62e-10		1.16837	0.238943
evm.model.Contig104.45	0.755011	0.574246		3.80549	3.39e-05	Up	1.00773	0.977606		1.34312	0.163881
evm.model.Contig104.46	0.632492	0.684455		50.3628	8.46e-25	Up	0.269272	2.75e-11	Down	4.1426	8.03e-17	Up
evm.model.Contig104.47	0.601712	0.486185		28.4702	4.08e-20	Up	0.66107	0.070775		1.56432	0.0240874
evm.model.Contig104.58				2.62316	0.457655		0.945158	0.954758		0.451438	0.583596
evm.model.Contig104.8	0.456626	0.0174561	Down	5.15716	1.08e-08	Up	2.92846	2.56e-15	Up	2.34236	1.5e-17	Up
evm.model.Contig1043.2	0.576989	0.219859		3.57142	0.000242287	Up	0.154585	1.56e-07	Down	4.25419	0.000823791	Up
evm.model.Contig105.16	0.22307	1.59e-41	Down	3.27108	1.65e-16	Up	9.64742	2.76e-80	Up	2.15383	1.23e-37	Up
evm.model.Contig105.18	1.90605	0.0870495		0.791474	0.553398		1.09001	0.819356		0.578442	0.199152
evm.model.Contig105.19	1.9489	0.00125261		0.687803	0.0213341		0.940931	0.784863		0.565179	0.0236146
evm.model.Contig105.2	0.283606	6.9e-09	Down	3.91083	5.57e-10	Up	0.297364	8.14e-10	Down	3.30021	4.99e-09	Up
evm.model.Contig105.20	1.05563	0.731995		0.716658	0.0211822		1.08718	0.592162		0.621456	0.0195398
evm.model.Contig105.21	0.337302	4.69e-75	Down	1.2793	0.00290778		0.369562	1.27e-20	Down	2.31519	5.77e-14	Up
evm.model.Contig105.22	0.0255298	1.23e-88	Down	20.5601	3.11e-48	Up	0.0102136	6.16e-33	Down	78.8082	8.21e-28	Up
evm.model.Contig105.23	1.28708	0.773281		3.73315	0.0403805	Up	4.51896	0.000139674	Up	0.0421724	1.01e-15	Down
evm.model.Contig105.24	0.544884	1.34e-05		1.26198	0.141444		1.17669	0.220567		0.968726	0.848252
evm.model.Contig105.25	10.3971	0.0317241	Up	3.60357	0.00607839	Up	4.85722	2.21e-09	Up	3.28096	1.65e-09	Up
evm.model.Contig105.26	0.286278	1.19e-22	Down	1.24869	0.196699		0.361212	3.26e-07	Down	1.87279	0.0149348
evm.model.Contig105.28	0.966372	0.824846		0.74177	0.117365		0.815346	0.342939		1.94164	0.000247678
evm.model.Contig105.29	2.32256	0.0837317		0.230776	0.0016425	Down	2.33057	0.0691454		1.04066	0.932008
evm.model.Contig105.31	1.21527	0.00585605		1.02264	0.844791		0.257358	4.61e-50	Down	1.77138	9.94e-08
evm.model.Contig105.32	7.58375	9.11e-05	Up	1.62458	0.0774174		3.10326	3.18e-12	Up	1.40837	0.0180262
evm.model.Contig105.33	8.6068	3.06e-08	Up	9.22235	6.09e-52	Up	0.357656	6.71e-08	Down	3.96561	8.01e-16	Up
evm.model.Contig105.35	1.16564	0.756629		0.150319	0.000670404	Down	6.38415	0.000248815	Up	0.802901	0.664486
evm.model.Contig105.36	0.0237957	1.04e-97	Down	1.69593	0.0503601		15.9263	1.65e-79	Up	4.82577	4.8e-58	Up
evm.model.Contig105.37	0.997148	0.978208		0.828089	0.0441425		0.755304	0.00363033		0.82125	0.0800059
evm.model.Contig105.42	0.63437	0.212791		1.82556	0.0533113		1.00101	0.996499		3.53343	4.82e-13	Up
evm.model.Contig105.43	0.715987	0.000108985		1.65068	1.07e-06		1.21164	0.0567648		2.31596	3.53e-26	Up
evm.model.Contig105.45				5.35476	0.513624		0.231029	0.498683		9.41174	0.351742
evm.model.Contig105.5	0.319398	3.99e-05	Down	3.33191	8.7e-06	Up	0.346225	1.49e-05	Down	2.16142	0.00894426	Up
evm.model.Contig105.50	1.53372	0.0602413		2.249	3.05e-07	Up	0.276916	2.31e-18	Down	4.91865	2.26e-19	Up
evm.model.Contig105.51	2.01681	2.18e-05	Up	1.83975	2.85e-05		0.284637	1.04e-15	Down	4.43055	9.87e-23	Up
evm.model.Contig105.54	5.02362	4.53e-10	Up	0.635848	0.154871		3.74741	7.4e-10	Up	0.616655	0.0139534
evm.model.Contig105.56	0.17866	3.33e-47	Down	3.45665	1.62e-19	Up	0.352109	8.68e-20	Down	3.49215	2.49e-35	Up
evm.model.Contig105.57	0.342215	3.85e-24	Down	1.736	2.56e-06		0.678528	2.21e-05		1.83491	1.97e-12
evm.model.Contig105.58	0.0176013	6.01e-71	Down	21.5796	1.08e-36	Up	0.104418	3.89e-31	Down	13.2138	3.29e-34	Up
evm.model.Contig105.60	1.79576	0.26381		2.67125	0.0198103	Up	1.1695	0.669585		5.46345	4.35e-20	Up
evm.model.Contig105.62	2.32555	0.0136514	Up	2.00035	0.00203917	Up	0.966574	0.868167		5.98167	4.3e-38	Up
evm.model.Contig105.64	2.00616	0.446362		0.211749	0.196797		55.9308	1.64e-14	Up	1.98775	0.0011984
evm.model.Contig105.67	0.249532	0.556183		12.4771	0.0591876		4.68089	0.000692611	Up	0.737286	0.584925
evm.model.Contig105.69				2.45738	0.606872		10.109	4.12e-05	Up	0.50183	0.174232
evm.model.Contig105.75	36.63	0.0355745	Up	1.47138	0.715403		2.33588	0.305533		1.00107	0.998852
evm.model.Contig106.32	4.79807	5.75e-05	Up	0.758151	0.557737		1.5743	0.165554		0.635382	0.0353961
evm.model.Contig106.4	29.9444	0.00815725	Up	1.1973	0.891457		0.127859	0.181288
evm.model.Contig106.53	0.202157	4.31e-08	Down	0.470481	0.0777078		0.595635	0.183621		1.20624	0.616137
evm.model.Contig106.55										7.6558	0.164699
evm.model.Contig106.56	7.95859	2.27e-09	Up	0.453521	0.039331	Down	2.87576	4.44e-06	Up	0.380868	3.45e-06	Down
evm.model.Contig106.59	1.49981	0.045521		8.97685	2.2e-29	Up	0.747683	0.110167		0.202897	4.35e-29	Down
evm.model.Contig106.62	0.595505	1.56e-06		0.976775	0.871361		1.32197	0.0349465		0.815138	0.219266
evm.model.Contig106.63	2.08673	1.31e-08	Up	0.968576	0.780341		0.481355	9.76e-11	Down	1.04323	0.806345
evm.model.Contig106.64	0.86839	0.0826393		0.816067	0.0317725		1.40717	1.8e-07		0.674476	2.16e-07
evm.model.Contig106.65	1.00891	0.938491		0.865108	0.16962		1.16276	0.107785		0.959159	0.72315
evm.model.Contig106.66	1.70194	0.50068		1.00577	0.991432		2.1382	0.00886684	Up	1.07572	0.880394
evm.model.Contig106.67	0.586943	2.99e-07		0.884724	0.38002		0.970635	0.812186		1.01283	0.937356
evm.model.Contig106.68	0.989981	0.920548		0.674403	6.68e-06		0.975127	0.769389		1.03143	0.763835
evm.model.Contig106.69	1.78826	0.031005		1.02358	0.942635		2.62887	3.74e-08	Up	1.92416	1.17e-05
evm.model.Contig106.70	1.35338	8.36e-05		0.284298	2.98e-29	Down	2.6741	5.14e-14	Up	0.192969	2.32e-29	Down
evm.model.Contig106.72	1.04337	0.510046		1.04714	0.6507		1.58572	1.98e-09		1.21125	0.00900711
evm.model.Contig106.73	1.61008	6.59e-09		0.535414	3.93e-09		3.16784	5.38e-21	Up	0.574282	2.15e-06
evm.model.Contig106.74	1.57777	0.0346001		0.680523	0.0681302		0.760867	0.213949		0.597201	0.0936052
evm.model.Contig106.75	0.890955	0.188798		0.84927	0.0705067		0.659462	9.57e-07		0.890476	0.332446
evm.model.Contig106.76	0.977101	0.810511		0.853258	0.117104		1.10352	0.302262		0.631149	6.42e-07
evm.model.Contig106.77	0.281492	1.65e-65	Down	2.84241	1.42e-37	Up	0.633579	2.08e-10		1.17099	0.0250611
evm.model.Contig106.78	0.459069	0.0130771	Down	1.77486	0.100679		1.02894	0.912988		2.86959	3.44e-05	Up
evm.model.Contig106.79	1.11525	0.139173		0.748378	1.66e-05		1.37216	4.11e-06		0.940849	0.545445
evm.model.Contig106.80	1.04881	0.776355		0.888944	0.4272		2.8548	4.99e-23	Up	1.1264	0.309834
evm.model.Contig106.81	0.975366	0.733628		0.753734	0.000258408		1.08365	0.234291		0.657872	2.37e-11
evm.model.Contig106.82	0.548565	7.88e-09		0.846946	0.138468		0.80128	0.00681735		1.35375	0.00212077
evm.model.Contig106.83	1.17942	0.260113		0.907756	0.500063		1.31051	0.0240374		0.566907	0.000114403
evm.model.Contig106.84	0.895378	0.467962		0.737782	0.0235426		1.27298	0.040315		0.490387	1.1e-07	Down
evm.model.Contig106.85	0.644967	0.0450727		1.88876	0.00079614		2.90033	4e-24	Up	1.38627	0.00482374
evm.model.Contig106.88	0.0452529	0.0435704	Down							2.57402	0.361657
evm.model.Contig106.90	1.61443	0.0159199		0.16105	8.96e-17	Down	0.362618	0.0317169	Down	0.544025	0.446607
evm.model.Contig106.92	0.330424	5.83e-05	Down	7.6859	6.58e-25	Up	0.0910907	3.7e-31	Down	4.35824	1.07e-06	Up
evm.model.Contig106.94	1.8074	0.000311561		1.09504	0.64323		0.897905	0.336598		1.0527	0.707107
evm.model.Contig1061.3	15.4764	0.0304878	Up	0.0152833	0.00163269	Down	36.5581	0.025395	Up	0.0357323	0.0603301
evm.model.Contig1062.1	0.0805135	0.202962		7.70265	0.360491		1.13798	0.924085		1.23427	0.889564
evm.model.Contig107.35	0.792401	0.298967		0.713926	0.251217		1.3829	0.320455		1.08304	0.774063
evm.model.Contig107.51	0.238181	8.56e-79	Down	0.982171	0.878628		0.497537	4.76e-14	Down	0.895477	0.314678
evm.model.Contig107.52	0.00477789	8.06e-09	Down	44.9928	0.00110943	Up	0.0274901	0.000976991	Down	10.5446	0.174276
evm.model.Contig107.53	0.589323	2.49e-10		1.1427	0.271659		1.13764	0.24672		1.02775	0.797505
evm.model.Contig107.54	0.906917	0.418565		0.798985	0.0699141		1.28635	0.00460861		0.57849	2.21e-06
evm.model.Contig107.55	0.74971	0.133738		0.138523	5.28e-48	Down	12.8993	1.79e-120	Up	0.918954	0.406802
evm.model.Contig107.56	1.14908	0.877346		0.939886	0.935975		1.25991	0.737822		3.22093	0.0246201	Up
evm.model.Contig107.58	2.28385	1.05e-23	Up	0.356619	7.54e-28	Down	1.48742	0.000555323		0.415234	1.33e-13	Down
evm.model.Contig107.59	0.968671	0.711493		1.03628	0.721887		0.779771	0.00698654		0.895385	0.304226
evm.model.Contig107.60	0.579378	3.54e-09		0.999963	0.999688		0.933383	0.459049		1.44219	1.5e-05
evm.model.Contig107.61	0.988402	0.923997		0.643908	4.52e-06		1.27957	0.00833188		1.02992	0.807342
evm.model.Contig107.62	0.623788	6.71e-09		0.630561	5.65e-06		1.14066	0.196173		0.813005	0.0372864
evm.model.Contig107.63	1.00266	0.986187		0.638518	0.00183644		1.01911	0.898224		0.662598	0.00820269
evm.model.Contig107.64	1.43491	0.71389		0.988756	0.989847		0.0607796	0.0124306	Down	8.98651	0.204887
evm.model.Contig107.66	3.36011	1.58e-06	Up	0.672058	0.0527194		0.887221	0.564398		1.7014	0.00802857
evm.model.Contig107.73	0.848818	0.320827		1.01416	0.942635		1.19183	0.222757		0.857737	0.329519
evm.model.Contig107.75	0.383682	1.27e-54	Down	1.55587	2.53e-09		0.619791	2.08e-14		2.27511	2.09e-31	Up
evm.model.Contig107.76	1.09404	0.678357		1.13259	0.592203		0.487186	0.00422707	Down	0.874823	0.668889
evm.model.Contig107.77	0.952665	0.629007		0.877799	0.262634		0.734061	0.00294886		0.970013	0.799606
evm.model.Contig107.78	0.69353	2.99e-09		1.13926	0.0801176		0.816594	0.00112432		0.809055	0.00704132
evm.model.Contig107.79	0.346256	4.69e-39	Down	4.38132	5.51e-52	Up	0.142853	5.01e-45	Down	3.62543	1.32e-22	Up
evm.model.Contig1077.1	0.0734067	0.265954		40.7563	0.00170665	Up	0.030355	0.00141084	Down	13.2632	0.114843
evm.model.Contig108.10	0.192718	8.66e-08	Down	3.99568	2.27e-05	Up	0.113593	7.5e-11	Down	3.50159	0.0124653	Up
evm.model.Contig108.3	0.338988	8.2e-55	Down	2.71708	7.8e-24	Up	0.463239	1.18e-15	Down	1.57807	4.22e-11
evm.model.Contig108.42	32.107	2.37e-258	Up	0.361388	6.63e-17	Down	0.393776	5.9e-21	Down	0.0832387	2.79e-37	Down
evm.model.Contig108.43	31.729	1.57e-135	Up	0.446337	9.99e-14	Down	0.393343	2.68e-27	Down	0.0977247	2.61e-08	Down
evm.model.Contig108.47	1.74257	0.109829		0.809605	0.64302		1.90594	0.0895342		0.600604	0.06122
evm.model.Contig108.5	0.0745412	2.09e-08	Down	9.04124	5.01e-06	Up	1.30836	0.319891		2.92859	2.68e-07	Up
evm.model.Contig108.6	0.37417	3.07e-06	Down	0.555129	0.0239628		0.376833	9.12e-07	Down	1.1662	0.587898
evm.model.Contig108.68	1.07032	0.591737		0.836369	0.209705		0.609274	1.76e-08		1.00763	0.933233
evm.model.Contig108.69	1.10556	0.413107		0.883759	0.395042		0.646431	3.19e-07		0.966945	0.695447
evm.model.Contig108.7				6.06638	0.558512		2.68332	0.500753		1.84225	0.572137
evm.model.Contig108.8	0.243279	2.7e-22	Down	0.790647	0.401089		0.430653	0.00139738	Down	4.56271	3.32e-19	Up
evm.model.Contig108.82	0.0704158	3.2e-102	Down	10.4917	4.25e-79	Up	0.0727406	4.97e-70	Down	11.5404	1.93e-44	Up
evm.model.Contig108.83	0.150122	3.21e-38	Down	5.50276	3.47e-31	Up	0.0784364	7.64e-43	Down	9.28687	5.18e-29	Up
evm.model.Contig108.85	0.857865	0.227827		0.584256	9.91e-05		1.34459	0.0467912		0.857006	0.340088
evm.model.Contig108.86	4.9294	2.79e-13	Up	0.756806	0.197486		1.32748	0.161871		1.51186	0.0236539
evm.model.Contig108.9	0.860835	0.0510189		1.05892	0.5142		0.83844	0.0113822		0.854655	0.0518247
evm.model.Contig109.1	0.861931	0.766878		283.041	2.53e-42	Up	0.330487	0.00921455	Down	0.238965	9.9e-18	Down
evm.model.Contig109.11	1.611	0.0159078		0.946202	0.834666		3.5997	6.53e-14	Up	1.01769	0.911443
evm.model.Contig109.12	0.768279	0.453681		1.54578	0.144944		3.64276	8.03e-19	Up	0.995024	0.980656
evm.model.Contig109.13	1.21733	0.075949		0.632142	1e-05		1.05884	0.688121		0.657772	0.00476695
evm.model.Contig109.14	0.491014	2.65e-32	Down	1.08277	0.314549		0.911064	0.249888		0.923121	0.375855
evm.model.Contig109.15	1.58087	0.000128466		0.577138	0.00172715		0.273129	1.81e-07	Down	1.56356	0.128636
evm.model.Contig109.16	1.48759	8.37e-11		0.522859	6.9e-18		0.7097	0.000291653		0.68143	0.000103261
evm.model.Contig109.17	1.36867	0.0065572		0.705112	0.0059018		1.14771	0.280613		0.819662	0.171868
evm.model.Contig109.18	1.27927	0.177879		0.890339	0.570821		2.94565	1.84e-14	Up	0.986029	0.927752
evm.model.Contig109.2	6.79755	2.13e-07	Up	9.87105	6.72e-29	Up	20.1963	1.2e-84	Up	0.204683	9.12e-112	Down
evm.model.Contig109.20	0.531481	5.76e-11		1.32271	0.00176183		0.504742	5.87e-14		0.774815	0.107615
evm.model.Contig109.21	0.750923	0.0227554		1.42647	0.00418137		1.26216	0.0178278		1.7218	3.77e-08
evm.model.Contig109.22	4.20956	8.04e-10	Up	0.482566	1.87e-06	Down	0.903166	0.75455		0.845634	0.683377
evm.model.Contig109.23	2.16071	0.00785146	Up	0.464336	3.84e-08	Down	1.3246	0.502462		0.590529	0.512278
evm.model.Contig109.24	3.15395	2.01e-08	Up	0.692711	0.0208681		0.625035	0.112479		1.3915	0.636639
evm.model.Contig109.25	1.74514	0.000528532		3.10826	1.14e-13	Up	1.10257	0.418013		0.303463	1.5e-22	Down
evm.model.Contig109.29	0.37879	1.37e-16	Down	3.24093	2.15e-28	Up	0.429152	1.8e-17	Down	3.23021	4.62e-32	Up
evm.model.Contig109.3	0.776667	0.560647		3.58827	1.07e-05	Up	104.193	5.11e-220	Up	0.308936	3.22e-33	Down
evm.model.Contig109.30	0.622491	7.22e-06		2.26908	1.13e-16	Up	0.43878	1.68e-16	Down	3.15345	6.82e-29	Up
evm.model.Contig109.31	1.20191	0.133702		0.74598	0.0126306		1.55667	6.17e-06		0.717222	0.0038173
evm.model.Contig109.32	0.662474	0.785114		1.83294	0.618091		0.415728	0.408618		3.35288	0.318566
evm.model.Contig109.34	1.09753	0.347056		0.684349	0.000120702		1.45707	2.4e-05		0.805167	0.0106231
evm.model.Contig109.35	1.42229	0.105258		2.75969	8.91e-09	Up	0.319474	6.45e-22	Down	1.25816	0.197107
evm.model.Contig109.36	1.19798	0.477944		3.36331	1.12e-13	Up	0.352675	1.58e-11	Down	1.47606	0.0890274
evm.model.Contig109.4	2.02349	0.138175		0.661884	0.478054		2.31125	0.0373934	Up	0.807797	0.593551
evm.model.Contig109.43	1.80144	6.27e-10		0.622768	6.27e-08		1.33497	0.000331601		0.61689	1.92e-08
evm.model.Contig109.44	0.471065	1.36e-20	Down	0.72038	4.33e-06		0.990289	0.894624		0.919279	0.324015
evm.model.Contig109.45	0.703452	0.00014143		0.737346	0.0124087		1.06271	0.611741		0.902825	0.376997
evm.model.Contig109.46	0.68325	4.79e-09		1.16513	0.0922201		0.703025	0.000150436		1.71828	3.26e-09
evm.model.Contig109.48	1.88166	0.224279		0.59197	0.39843		1.80231	0.212938		0.635553	0.414241
evm.model.Contig109.5	0.0243387	3.6e-53	Down	0.366199	0.0537733		24.7484	4.01e-32	Up	3.10369	5.89e-17	Up
evm.model.Contig109.52	6.3626	9.51e-07	Up	0.703739	0.54641		2.51097	0.0410414	Up	0.6842	0.0958235
evm.model.Contig109.53	2.35419	0.00251272	Up	0.680497	0.332526		1.95185	0.0329482		0.639186	0.105581
evm.model.Contig109.6	0.738411	0.707545		0.139979	0.087039		16.2553	0.000571821	Up	8.04725	5.43e-10	Up
evm.model.Contig109.61				1.79368	0.774228		2.02392	0.556583		1.7728	0.645304
evm.model.Contig109.62	0.268596	0.0368259	Down	3.51766	0.0367684	Up	0.235077	0.0169056	Down	2.20096	0.36123
evm.model.Contig109.7	0.901755	0.775361		0.961677	0.908502		12.834	1.33e-64	Up	31.6775	3.61e-261	Up
evm.model.Contig109.9	0.389006	0.0214076	Down	0.988757	0.987033		6.41956	1.64e-07	Up	3.50146	1.35e-11	Up
evm.model.Contig11.100	1.19274	0.336435		0.816899	0.342095		1.11737	0.592778		0.903308	0.643878
evm.model.Contig11.101	0.668935	8.82e-09		0.767652	0.00363023		1.18767	0.075628		0.894273	0.266553
evm.model.Contig11.102	0.0684574	2.43e-88	Down	17.7638	2.27e-71	Up	0.168274	1.82e-34	Down	0.434786	8.32e-08	Down
evm.model.Contig11.104	0.0356128	2.29e-93	Down	41.0655	1.17e-72	Up	0.0688934	8.43e-57	Down	1.13108	0.637232
evm.model.Contig11.110	1.71518	0.595009		2.0444	0.103371		3.4237	1.32e-07	Up	0.722634	0.182941
evm.model.Contig11.120	0.575824	4.83e-07		1.04395	0.747726		0.591973	2.08e-07		1.37593	0.00473467
evm.model.Contig11.123	0.376387	0.0582474		28.2115	1.17e-32	Up	3.05899	1.35e-18	Up	0.58108	5.54e-05
evm.model.Contig11.124	1.44394	0.0602944		0.67688	0.0386674		1.95249	2.97e-06		0.547534	0.00123496
evm.model.Contig11.125	0.531513	0.0171359		0.715706	0.329061		2.07359	0.00783929	Up	1.32999	0.261278
evm.model.Contig11.126	0.980594	0.978306		3.27055	0.00447143	Up	0.68095	0.412984		3.30481	0.0134691	Up
evm.model.Contig11.129	1.01233	0.947428		0.886815	0.551317		1.94468	1.47e-11		1.03268	0.754752
evm.model.Contig11.13	0.0463575	0.0456834	Down	65.5895	0.0001	Up	0.0367393	0.00110144	Down	4.69807	0.439874
evm.model.Contig11.130	0.670262	6.29e-05		1.65347	3.9e-07		1.9841	2.18e-19		1.2969	0.00581114
evm.model.Contig11.132	0.815706	0.119462		0.993052	0.96632		1.06823	0.550392		0.778884	0.0230303
evm.model.Contig11.133	1.07251	0.466214		0.946255	0.572513		0.806243	0.00342707		0.793345	0.0325881
evm.model.Contig11.134	0.195243	1.55e-33	Down	0.867781	0.53753		0.450453	0.000440476	Down	1.48734	0.122938
evm.model.Contig11.135	6.83359	0.0126193	Up	1.14588	0.889185		0.0934553	2.65e-21	Down	0.449866	0.0062904	Down
evm.model.Contig11.136	0.301774	1.46e-36	Down	0.709378	0.00702823		0.696213	0.00299231		1.04843	0.661624
evm.model.Contig11.137	0.705179	0.143677		0.895904	0.730872		1.74286	0.00871924		1.38351	0.089371
evm.model.Contig11.138	0.248424	4.86e-75	Down	1.35422	0.000154366		0.885597	0.0449502		0.723298	4.74e-05
evm.model.Contig11.140	0.202558	0.207827		5.16039	0.112867		0.408229	0.285111		5.29636	0.0441439	Up
evm.model.Contig11.153	16.57	6.96e-114	Up	0.961039	0.792787		2.04304	1.52e-12	Up	0.555011	7.23e-17
evm.model.Contig11.159	3.25475	0.0332265	Up	0.0920492	0.000257407	Down	0.139549	0.000323618	Down	51.4428	1.33e-27	Up
evm.model.Contig11.160	2.48857	5.1e-28	Up	0.110581	6.76e-159	Down	0.425209	4.4e-07	Down	0.507773	0.0333592
evm.model.Contig11.161	0.5988	0.400299		2.39921	0.105974		14.2081	1.8e-39	Up	1.13392	0.385577
evm.model.Contig11.162	4.11725	0.0228642	Up	0.838738	0.768572		2.99955	0.00121641	Up	0.50106	0.0638681
evm.model.Contig11.165	2.24638	0.0803207		1.88669	0.0562076		1.5015	0.131132		1.08112	0.81841
evm.model.Contig11.166	0.425165	0.249137		1.4895	0.610314		8.82038	4.28e-11	Up	2.29627	0.00624902	Up
evm.model.Contig11.167	7.87175	0.0853758		2.17684	0.24952		0.74999	0.575563		3.18817	0.00800083	Up
evm.model.Contig11.171	0.706451	0.385587		0.317235	0.0280507	Down	0.800353	0.767444		2.23768	0.266452
evm.model.Contig11.172	0.776823	0.155478		0.444336	2.69e-07	Down	0.544443	0.00131986		3.03062	8.05e-05	Up
evm.model.Contig11.178	0.371151	9.07e-24	Down	1.1233	0.394563		0.500712	6.01e-10		1.05977	0.6697
evm.model.Contig11.179	1.95114	6.52e-06		0.615734	0.00535882		1.65819	0.0059025		0.491654	4.45e-05	Down
evm.model.Contig11.180	1.07715	0.368225		0.674599	9.58e-07		1.58791	1.46e-13		0.597057	1.56e-15
evm.model.Contig11.181	1.00864	0.972432		0.719201	0.127852		1.37279	0.0535637		0.610865	0.0183074
evm.model.Contig11.182	0.821998	0.356275		0.810459	0.412377		1.49355	0.060182		0.358118	4.43e-06	Down
evm.model.Contig11.183	1.33724	0.00455996		1.10885	0.339065		0.669948	5.13e-06		1.70337	9.94e-08
evm.model.Contig11.184	1.00976	0.945596		1.27151	0.0482321		0.609117	4.07e-06		1.08043	0.666671
evm.model.Contig11.185	0.522118	0.00387045		1.28682	0.391764		0.841218	0.515287		0.687617	0.22298
evm.model.Contig11.186	1.49035	1.05e-06		0.570661	1.45e-11		0.569909	1.94e-13		0.901213	0.272835
evm.model.Contig11.187	2.25404	6.19e-06	Up	0.535536	0.00019426		1.78612	9.81e-05		0.665807	0.0071067
evm.model.Contig11.188	0.130022	4.01e-68	Down	2.05224	3.24e-17	Down	0.365782	9.27e-29	Down	0.125195	6.41e-72	Down
evm.model.Contig11.189	0.704254	0.0423082		1.1282	0.428135		1.22587	0.0955472		1.59169	0.000332461
evm.model.Contig11.190	0.833042	0.0201194		0.961604	0.68387		0.962893	0.665105		1.18784	0.0588014
evm.model.Contig11.191	1.20538	0.0369246		0.611164	1.28e-11		1.87871	9.49e-27		0.553539	5.4e-20
evm.model.Contig11.192	1.41594	1.53e-05		0.634324	8.05e-07		0.507353	8.6e-13		0.586445	6.69e-07
evm.model.Contig11.193	1.41444	9.8e-05		0.525111	1.07e-10		0.8022	0.0484988		0.727066	0.010473
evm.model.Contig11.194	4.29517	0.00202841	Up	2.44779	2.71e-06	Up	0.532713	0.00253713		0.746395	0.250388
evm.model.Contig11.200	2.24764	1.08e-19	Up	0.199545	1.31e-87	Down	2.07518	2.3e-19	Up	0.369713	6.53e-28	Down
evm.model.Contig11.201	2.16601	1.69e-15	Up	0.1569	9.05e-54	Down	2.00654	7.03e-08	Up	0.309316	5.64e-23	Down
evm.model.Contig11.202	0.988512	0.907385		0.929341	0.502321		1.21093	0.0452132		0.690878	0.00113772
evm.model.Contig11.204	0.882071	0.219442		0.979177	0.85045		0.640975	2.24e-05		1.00966	0.948254
evm.model.Contig11.210	0.71452	0.00391049		2.51294	2.4e-15	Up	0.654059	3.23e-06		1.50833	1.04e-06
evm.model.Contig11.211	3.09327	0.0118486	Up	0.510062	0.0858462		1.46688	0.324247		0.323373	0.00281106	Down
evm.model.Contig11.212	2.93361	2.12e-23	Up	0.92971	0.505438		1.16237	0.0559927		0.538616	3.09e-11
evm.model.Contig11.213	0.751176	0.0110816		0.570567	1.44e-05		1.82717	9.69e-06		0.501983	6.23e-07
evm.model.Contig11.214	1.48265	0.0583173		0.745114	0.178293		1.66364	0.0138288		0.378672	2.43e-05	Down
evm.model.Contig11.216	0.528095	8.66e-13		2.88291	6.15e-28	Up	0.234185	3.28e-33	Down	2.30674	1.02e-10	Up
evm.model.Contig11.217	0.762027	0.00578375		1.90648	1.57e-10		0.321264	4.6e-23	Down	1.71199	1.96e-06
evm.model.Contig11.218	1.48921	0.00732029		0.988883	0.941132		1.04907	0.657696		0.714493	0.031526
evm.model.Contig11.219	0.84716	0.0516783		1.2686	0.0168744		0.426098	2.21e-19	Down	1.17338	0.264468
evm.model.Contig11.220	1.72667	0.573186		1.63878	0.532123		6.42959	1.08e-10	Up	2.36759	4.73e-05	Up
evm.model.Contig11.222	2.7852	0.00186948	Up	2.01495	0.00471444	Up	3.80111	9.8e-15	Up	3.15299	1.94e-23	Up
evm.model.Contig11.224	1.59967	1.74e-07		0.612427	3.63e-07		0.884614	0.264473		0.814364	0.0873318
evm.model.Contig11.225	1.30327	0.000143299		0.724532	2.77e-05		1.5639	2.42e-15		0.631835	8.88e-11
evm.model.Contig11.226	0.955714	0.760027		1.11798	0.487378		0.593581	0.00107764		0.838934	0.42776
evm.model.Contig11.227	0.0561394	6.77e-07	Down	16.0835	5.69e-07	Up	0.0137796	2.53e-06	Down	18.1247	0.01127	Up
evm.model.Contig11.228	1.44675	0.20822		97.991	1.76e-109	Up	3.92518	2.6e-14	Up	0.168511	1.82e-06	Down
evm.model.Contig11.229	3.75411	1.47e-05	Up	5.5604	3.3e-16	Up	12.5304	6.88e-45	Up	0.883728	0.556315
evm.model.Contig11.231	0.269612	0.00572478	Down	1.76441	0.29318		0.080383	0.000656792	Down	8.18122	0.0295627	Up
evm.model.Contig11.233	1.50819	0.0168593		0.659985	0.00131038		0.379218	4.44e-12	Down	4.15599	7.43e-29	Up
evm.model.Contig11.234	0.315259	2.6e-33	Down	1.00712	0.968798		0.751887	0.0352245		1.14638	0.303647
evm.model.Contig11.235	3.09639	0.00106014	Up	0.784227	0.498994		2.86396	1.09e-05	Up	0.483325	0.00122322	Down
evm.model.Contig11.236	1.27489	0.0183048		1.07774	0.530643		0.89912	0.248875		0.871329	0.309869
evm.model.Contig11.237	1.51923	0.00287005		0.794657	0.11544		0.99883	0.993822		0.824503	0.261489
evm.model.Contig11.238	0.913016	0.609826		1.10967	0.596377		0.687081	0.0263195		0.942835	0.8066
evm.model.Contig11.239	1.00524	0.979369		0.679266	0.0409554		1.28236	0.104158		0.379605	2.08e-09	Down
evm.model.Contig11.240	0.92747	0.742618		0.842141	0.465281		2.62609	2.84e-10	Up	1.1933	0.272401
evm.model.Contig11.241	1.05584	0.593123		0.7355	0.000146827		1.42697	4.92e-09		0.666665	4.89e-10
evm.model.Contig11.242	1.13999	0.300779		0.923132	0.572513		1.71071	2.2e-09		0.923727	0.451195
evm.model.Contig11.243	0.900951	0.390119		0.898981	0.355314		1.16642	0.121722		0.587335	1.63e-06
evm.model.Contig11.244	0.937791	0.622844		0.80552	0.0965302		1.49138	0.000322759		0.899381	0.443048
evm.model.Contig11.245	0.85763	0.425191		1.68489	0.00523552		1.13335	0.316757		1.04482	0.763163
evm.model.Contig11.246	0.682397	6.75e-08		1.50586	3.6e-08		0.612727	1.33e-14		0.916535	0.283386
evm.model.Contig11.247	0.808439	0.0544939		0.950138	0.662953		0.793685	0.0594477		1.18938	0.240264
evm.model.Contig11.248	0.79373	0.0622976		0.927253	0.622167		0.704364	0.00890179		1.24118	0.167557
evm.model.Contig11.249	1.2749	0.000262748		0.557073	1.79e-14		2.16045	1.75e-37	Up	0.468429	4.39e-31	Down
evm.model.Contig11.250	0.556532	5.21e-08		1.24121	0.0718448		1.01355	0.898168		1.01752	0.888833
evm.model.Contig11.251	1.04848	0.511762		0.864379	0.0749577		0.907305	0.20304		0.737276	8.33e-05
evm.model.Contig11.252	0.857423	0.143828		0.668519	0.00145628		1.33197	0.0166693		0.879414	0.266958
evm.model.Contig11.253	0.958006	0.716459		0.862655	0.229624		1.2819	0.0265486		0.679048	0.00255681
evm.model.Contig11.254	1.64196	1.44e-06		0.804017	0.0732798		0.726945	0.00671942		0.854343	0.373264
evm.model.Contig11.255	1.32009	0.00313511		0.606025	3.65e-08		1.00818	0.947306		0.57895	1.6e-05
evm.model.Contig11.256	5.63734	2.61e-10	Up	0.910341	0.778871		2.5143	0.000511044	Up	1.13769	0.559214
evm.model.Contig11.257	2.43989	0.00394691	Up	0.648852	0.279636		1.86016	0.049974		1.13472	0.554998
evm.model.Contig11.258	0.326342	2.38e-47	Down	1.39807	3.96e-05		0.633933	7.74e-11		2.49094	4.85e-37	Up
evm.model.Contig11.259	4.86305	7.87e-06	Up	1.06145	0.897365		1.28643	0.433692		1.07518	0.778245
evm.model.Contig11.26	8.68304	1.41e-07	Up	0.612544	0.175185		3.77501	3.19e-09	Up	0.409043	0.000686168	Down
evm.model.Contig11.261										15.0408	0.0794799
evm.model.Contig11.263	1.16467	0.754458		6.76346	1.61e-11	Up	6.03521	2.19e-58	Up	0.618264	7.58e-05
evm.model.Contig11.264	2.81991	0.108113		4.71594	2.17e-07	Up	7.35488	1.19e-22	Up	0.467808	1.21e-06	Down
evm.model.Contig11.265	2.99928	0.00656915	Up	4.25422	1.54e-09	Up	7.80687	3.31e-54	Up	0.472457	5.1e-11	Down
evm.model.Contig11.266	1.24751	0.190768		1.2526	0.152312		3.52246	8.97e-47	Up	1.90905	6.12e-11
evm.model.Contig11.268	2.08009	4.13e-14	Up	0.60856	1.94e-09		0.834358	0.00384777		1.23	0.00717408
evm.model.Contig11.270	1.61779	0.0629071		1.42532	0.194009		2.76704	2.2e-05	Up	0.341863	1.57e-05	Down
evm.model.Contig11.282	1.35796	0.047267		0.215424	5.96e-19	Down	1.5787	0.0283043		0.413355	0.00198453	Down
evm.model.Contig11.283	0.926428	0.59648		0.389476	1.73e-07	Down	0.759241	0.211352		0.87375	0.51198
evm.model.Contig11.295	0.315808	1.38e-53	Down	1.16049	0.121762		0.630779	1.76e-10		0.933582	0.47353
evm.model.Contig11.298	78.9924	1.46e-12	Up	0.0158224	2.28e-14	Down	39.4744	1.42e-10	Up	0.00304573	1.23e-09	Down
evm.model.Contig11.299	28.7612	8.22e-15	Up	0.157933	3.22e-11	Down	8.37906	1.89e-18	Up	0.0254427	4.84e-06	Down
evm.model.Contig11.302	3.61928	0.0428949	Up	0.055791	0.00245359	Down	14.4344	0.0107647	Up	0.0729863	0.0161051	Down
evm.model.Contig11.303	4.95655	0.0984871		0.0104346	0.000148856	Down	97.9922	0.000339321	Up	0.0258173	0.00476461	Down
evm.model.Contig11.308	0.170393	3.13e-58	Down	8.96064	1.21e-104	Up	0.239539	5.18e-51	Down	3.64023	1.61e-32	Up
evm.model.Contig11.309	0.352635	5.03e-19	Down	4.4674	7.89e-60	Up	0.479847	1.26e-16	Down	1.7605	1.08e-08
evm.model.Contig11.310	0.720246	0.00498281		2.09433	6.13e-18	Up	0.737478	0.00132387		1.13909	0.315317
evm.model.Contig11.311	1.23004	0.0526066		1.37644	0.0036866		1.85062	3.38e-13		1.60083	1.69e-07
evm.model.Contig11.312	0.6091	1.37e-07		0.758437	0.0125376		1.06125	0.615937		0.578395	1.93e-05
evm.model.Contig11.313	1.2457	0.0625837		0.69815	0.00694088		1.60631	1.7e-05		0.392225	5.54e-15	Down
evm.model.Contig11.314	0.654562	8.86e-07		1.10444	0.328216		1.10933	0.330596		0.638003	3.48e-06
evm.model.Contig11.318	5.68291	0.00983895	Up	2.09963	0.0546456		0.897735	0.791804		0.969769	0.948726
evm.model.Contig11.32	0.201131	4.43e-08	Down	8.81517	8.73e-18	Up	2.25265	5.22e-10	Up	0.535223	8.98e-06
evm.model.Contig11.321	0.931955	0.432009		0.693472	0.000103893		1.17137	0.100586		0.850866	0.123904
evm.model.Contig11.322	3.78988	0.0602413		0.7381	0.657517		1.16349	0.799641		1.33841	0.627023
evm.model.Contig11.323	0.583435	1.98e-10		1.10898	0.314307		0.939077	0.627852		1.11908	0.432164
evm.model.Contig11.324	0.563338	9.31e-13		6.1561	2.22e-109	Up	0.608602	1.93e-07		0.813935	0.0362762
evm.model.Contig11.325	1.3318	0.0240035		2.62646	3.93e-22	Up	1.19447	0.0628176		0.397195	2.78e-18	Down
evm.model.Contig11.326	5.70501	4.93e-11	Up	0.831951	0.433705		1.16883	0.463883		0.613787	0.105183
evm.model.Contig11.327	0.60446	4.98e-08		1.02737	0.822024		1.45972	6.9e-11		0.81892	0.00102257
evm.model.Contig11.328	1.04761	0.765755		1.35386	0.027465		1.1095	0.509457		0.92809	0.670572
evm.model.Contig11.329	0.642537	6.88e-06		3.06508	4.57e-15	Up	4.00332	3.96e-25	Up	1.51817	3.09e-07
evm.model.Contig11.330	1.34681	2.94e-06		0.535674	9.73e-18		0.822352	0.0161698		1.12774	0.209629
evm.model.Contig11.331	0.952727	0.684701		0.674918	0.000151061		0.647281	7.38e-06		1.02339	0.870642
evm.model.Contig11.332	0.715043	0.00968459		1.14235	0.436428		0.861429	0.287855		1.13965	0.314049
evm.model.Contig11.333	1.01442	0.850987		0.89987	0.199443		1.0666	0.270712		0.904241	0.159663
evm.model.Contig11.334	1.22379	0.0486309		0.676185	9.57e-05		1.18886	0.109074		1.02499	0.851274
evm.model.Contig11.336	0.669683	0.0890552		0.870647	0.567007		0.864298	0.508145		2.22664	1.5e-05	Up
evm.model.Contig11.337	1.22561	0.600815		0.682007	0.365694		1.5069	0.35899		0.682799	0.476726
evm.model.Contig11.338	1.04054	0.683153		1.11328	0.319582		0.607187	7.68e-11		1.13696	0.153001
evm.model.Contig11.339	2.10596	9.6e-11	Up	0.227326	2.18e-24	Down	1.14235	0.522728		0.496997	0.00274522	Down
evm.model.Contig11.34	0.361961	0.414404		3.88169	0.172959		0.0439248	0.0130246	Down	5.22765	0.622469
evm.model.Contig11.340	7.51296	7e-19	Up	0.585635	0.00200952		3.35667	1.08e-20	Up	1.11695	0.400705
evm.model.Contig11.342	1.83214	1.59e-08		0.81635	0.0664895		1.22904	0.0149207		0.58426	2.09e-08
evm.model.Contig11.344	0.676191	1.38e-08		1.37256	8.57e-05		0.501329	1.15e-20		1.29061	0.00250186
evm.model.Contig11.346	2.46844	1.4e-05	Up	0.734013	0.11927		1.17276	0.406471		1.76565	0.000111011
evm.model.Contig11.347	0.874616	0.130188		1.09895	0.381632		1.18633	0.0267637		1.64423	3.45e-11
evm.model.Contig11.348	2.54652	0.0898671		0.502901	0.195241		0.368505	0.120465		1.05895	0.95555
evm.model.Contig11.350	68.1323	8.31e-240	Up	0.301303	1.39e-24	Down	0.355809	2.39e-12	Down	0.103228	5.26e-33	Down
evm.model.Contig11.351	0.342684	0.326992								2.0505	0.729507
evm.model.Contig11.352	1.13708	0.768102		0.408012	0.0322291	Down	0.274936	0.084041		1.48372	0.72774
evm.model.Contig11.355	0.813947	0.0694334		1.14543	0.296548		1.71158	6.67e-09		2.52717	4.55e-26	Up
evm.model.Contig11.357	2.56702	1.8e-18	Up	0.917674	0.489906		1.15848	0.0731435		0.577871	6.95e-07
evm.model.Contig11.359	2.17573	4.8e-12	Up	1.40688	0.00426469		0.825624	0.0544392		0.942482	0.65432
evm.model.Contig11.361	0.840645	0.221068		0.738218	0.0512758		1.12	0.474773		2.07524	1.89e-07	Up
evm.model.Contig11.362	1.14154	0.417817		0.688868	0.0588968		1.41673	0.0623017		0.844506	0.411777
evm.model.Contig11.363	1.73874	0.000307837		1.11753	0.528604		0.877905	0.328203		0.573992	0.000974644
evm.model.Contig11.364	1.27671	0.019538		1.3704	0.00624676		0.764548	0.00702872		0.673316	1.33e-05
evm.model.Contig11.365	0.842229	0.102176		1.54326	9.8e-05		0.802055	0.0115487		1.09421	0.354863
evm.model.Contig11.366	2.02413	2.85e-08	Up	0.954075	0.776146		1.0896	0.413273		1.28477	0.00473761
evm.model.Contig11.367	0.651353	9.71e-06		1.0162	0.894796		1.01567	0.871295		1.19398	0.0663704
evm.model.Contig11.368	1.7925	4.3e-08		0.906053	0.440671		0.751001	0.00936551		1.35844	0.00506123
evm.model.Contig11.369	3.15071	1.42e-76	Up	0.294959	7.87e-68	Down	0.936588	0.352796		0.257461	1.68e-43	Down
evm.model.Contig11.37	0.772836	0.142579		0.873194	0.419746		2.9489	1.76e-18	Up	1.50805	1.06e-05
evm.model.Contig11.370	0.751763	0.0106468		1.45285	0.0020021		0.662778	3.15e-05		1.07994	0.503953
evm.model.Contig11.377	0.566993	0.632373		3.79926	0.169219		0.485845	0.408212		1.1358	0.914353
evm.model.Contig11.378	1.94022	0.00055817		1.54532	0.00478076		0.900399	0.476093		0.70249	0.00816046
evm.model.Contig11.379	2.45479	0.196004		2.00999	0.106937		2.54785	7.93e-05	Up	6.10561	1.23e-24	Up
evm.model.Contig11.380	1.59534	6.89e-10		0.97068	0.778171		1.30255	0.00302437		2.1785	7.46e-15	Up
evm.model.Contig11.381	0.423794	1.94e-17	Down	0.833068	0.179091		1.66333	4.38e-08		2.0981	9.14e-18	Up
evm.model.Contig11.382	1.96216	0.429997		2.61683	0.0557402		0.326689	0.0150433	Down	3.42175	0.0335464	Up
evm.model.Contig11.383	5.06515	0.0385188	Up	1.51448	0.429761		1.02545	0.961554		1.85829	0.174523
evm.model.Contig11.385	3.21614	3.9e-08	Up	7.03366	8.71e-23	Up	4.83145	1.49e-28	Up	0.465074	8.65e-21	Down
evm.model.Contig11.386	0.873359	0.525372		1.19602	0.39467		1.10112	0.6517		1.53489	0.0515886
evm.model.Contig11.387	0.244661	0.380673		5.29654	0.268459		1.72428	0.496494		1.67907	0.469932
evm.model.Contig11.388	6.27993	1.89e-05	Up	0.637408	0.403388		3.58288	2.95e-07	Up	0.693582	0.365127
evm.model.Contig11.389	1.12775	0.082833		0.643508	2.41e-09		1.53803	2.03e-18		0.669133	4.4e-11
evm.model.Contig11.39	1.85775	0.089259		0.960252	0.903963		0.583611	0.0874047		0.749881	0.630353
evm.model.Contig11.390	2.05074	7.61e-07	Up	0.410733	4.18e-16	Down	1.57752	3.6e-05		0.504452	2.2e-06
evm.model.Contig11.391	1.45024	0.00228983		0.634644	0.000444451		1.53436	9.5e-07		0.473307	6.59e-12	Down
evm.model.Contig11.392	0.790508	0.00332484		0.979269	0.833197		1.05648	0.528727		0.438665	1.09e-24	Down
evm.model.Contig11.393	6.84668	1.27e-43	Up	0.753052	0.0879727		1.62047	3.92e-17		0.876702	0.265834
evm.model.Contig11.395	1.94211	4.25e-06		0.0365487	5.27e-107	Down	0.294395	0.0108418	Down	0.499532	0.493092
evm.model.Contig11.396	1.27963	0.0219876		1.09809	0.37016		0.85253	0.142012		1.65075	4.55e-05
evm.model.Contig11.397	1.18819	0.100719		0.985535	0.907699		2.80513	3.57e-41	Up	1.1347	0.238782
evm.model.Contig11.399	0.212886	0.00364444	Down	0.967315	0.970005		1.2049	0.795085		1.51272	0.593296
evm.model.Contig11.40	0.630578	0.0785723		58.1104	1.36e-129	Up	2.95852	1.45e-16	Up	0.104309	7.3e-29	Down
evm.model.Contig11.400	6.13126	1.64e-08	Up	0.653881	0.240772		3.52133	1.46e-07	Up	0.65557	0.0787358
evm.model.Contig11.401	1.37087	0.27254		0.464606	3.4e-05	Down	0.374687	1.93e-05	Down	0.424989	0.0785709
evm.model.Contig11.402	1.34442	0.00530442		1.15945	0.146553		1.17274	0.00292148		0.660445	1.62e-06
evm.model.Contig11.403	0.782041	0.096507		0.533392	7.18e-05		1.53542	0.0143918		0.925794	0.683827
evm.model.Contig11.404	1.23215	0.0143927		0.633408	1.18e-09		1.87015	2.94e-21		0.585857	3.8e-14
evm.model.Contig11.405	3.16767	0.00906777	Up	0.832746	0.638191		1.74012	0.0172269		0.640881	0.0450088
evm.model.Contig11.406	0.793923	0.0127522		1.09133	0.333394		1.62265	1.83e-09		1.0142	0.896563
evm.model.Contig11.407	1.82759	3.1e-13		0.436551	3.08e-15	Down	1.22025	0.0575887		0.596425	3.52e-07
evm.model.Contig11.408	0.806705	0.0245021		1.02447	0.853708		1.18909	0.0434886		1.05214	0.655621
evm.model.Contig11.409	0.841054	0.0335953		1.10705	0.206544		1.2318	0.0308004		1.94464	3.64e-12
evm.model.Contig11.410	0.636977	3.47e-16		1.5191	1.67e-09		0.547545	1.85e-21		1.3217	5.92e-05
evm.model.Contig11.411	1.49371	8.17e-08		0.514671	1.17e-17		2.29915	1.02e-56	Up	0.461497	1.53e-32	Down
evm.model.Contig11.413	2.56817	0.34057		2.67702	0.103827		1.09479	0.848722		1.92363	0.0932278
evm.model.Contig11.415	3.6495	0.00223183	Up	0.539742	0.120267		1.89541	0.0744685		0.424105	0.0323327	Down
evm.model.Contig11.416	0.803876	0.875774		0.671439	0.816356		1.54086	0.734174		1.32293	0.859745
evm.model.Contig11.417	2.10333	0.0223274	Up	1.51693	0.0625808		1.21697	0.289574		1.28041	0.110162
evm.model.Contig11.42	1.43769	1.06e-09		1.6582	3.02e-10		0.496131	6.18e-14	Down	1.01482	0.892571
evm.model.Contig11.424	1.99313	0.0306825		0.92584	0.843172		3.37169	1.14e-07	Up	1.8108	6.26e-06
evm.model.Contig11.425	0.138635	3.85e-05	Down	0.749409	0.606249		2.33017	0.0274717	Up	1.41893	0.298272
evm.model.Contig11.426	1.01043	0.897575		0.712156	8.83e-06		0.850204	0.00987321		0.859793	0.0696517
evm.model.Contig11.429	0.693716	4.48e-08		1.60597	1.17e-08		0.565088	6.68e-09		1.29269	0.009831
evm.model.Contig11.430	1.69329	0.000175982		3.46738	6.79e-32	Up	1.95465	2.26e-12		1.82743	4.91e-12
evm.model.Contig11.431	3.22154	9.38e-08	Up	3.14946	1.48e-28	Up	2.33853	2.32e-28	Up	1.51399	1.94e-07
evm.model.Contig11.432	0.419906	1.43e-50	Down	2.00338	9.16e-30	Up	0.458371	7.92e-25	Down	1.68673	3.24e-10
evm.model.Contig11.433	1.10963	0.379581		0.857915	0.266325		1.30394	0.0241981		1.03648	0.806255
evm.model.Contig11.434	2.65434	1.42e-05	Up	1.49106	0.107822		0.788614	0.320223		1.32067	0.206721
evm.model.Contig11.435	1.14366	0.0828872		1.43055	3.98e-05		0.746285	0.00182106		0.842727	0.0998906
evm.model.Contig11.49	0.749346	0.000286253		2.43398	1.37e-21	Up	0.667804	0.000202248		0.480659	1.23e-07	Down
evm.model.Contig11.53	0.230266	2.28e-08	Down	12.0839	7.54e-35	Up	0.330971	1.49e-13	Down	0.827266	0.359256
evm.model.Contig11.58	0.471987	6.46e-13	Down	2.73064	5.65e-20	Up	0.397903	3.92e-14	Down	0.928502	0.631696
evm.model.Contig11.61	3.74232	7.84e-19	Up	1.57638	0.000450658		1.00645	0.95971		0.83162	0.142727
evm.model.Contig11.62	105.736	6.02e-05	Up	0.00788249	1.94e-05	Down	250.849	1.4e-08	Up	0.00518838	1.95e-07	Down
evm.model.Contig11.63	1.98248	9.46e-08		0.638499	0.000267586		2.45157	1.72e-26	Up	0.478237	1.81e-14	Down
evm.model.Contig11.64	1.89274	2.69e-05		0.737569	0.0447438		0.930183	0.687057		0.786841	0.190945
evm.model.Contig11.65	0.960463	0.899417		0.65936	0.198497		25.5077	2.28e-59	Up	1.65029	1.84e-05
evm.model.Contig11.66	2.1524	1.32e-14	Up	0.391932	1.34e-19	Down	1.08643	0.487986		0.471645	1.03e-08	Down
evm.model.Contig11.67	0.230296	0.00140814	Down	4.71062	0.00033416	Up	1.82731	0.0029838		1.55715	0.0489865
evm.model.Contig11.68	0.934142	0.64367		0.836633	0.229354		1.53279	0.000336635		0.638425	0.00118776
evm.model.Contig11.69	0.755497	0.00745051		0.967319	0.817181		0.8786	0.214506		0.981306	0.879751
evm.model.Contig11.7	0.623476	5.82e-08		4.10159	5.13e-70	Up	0.222553	1.48e-89	Down	2.21726	4.42e-17	Up
evm.model.Contig11.70	1.33429	0.00181886		1.02902	0.801388		0.814968	0.0278619		0.496925	1.47e-09	Down
evm.model.Contig11.71	1.47406	0.000217568		0.396966	4.46e-15	Down	0.53415	3.19e-05		0.566963	0.0200636
evm.model.Contig11.72	0.512827	0.00542039		5.15372	2.58e-19	Up	5.02704	2.93e-65	Up	2.1257	6.67e-21	Up
evm.model.Contig11.77	1.29644	0.196666		0.828997	0.427862		1.26949	0.245418		2.74381	7.6e-14	Up
evm.model.Contig11.78	0.649382	2.96e-07		1.32028	0.00334829		0.720475	5.34e-06		1.84557	1.55e-12
evm.model.Contig11.80	0.37429	1.32e-07	Down	2.95423	2e-11	Up	0.514663	2.26e-07		2.83182	3.68e-13	Up
evm.model.Contig11.81	1.45479	0.00526849		0.850119	0.190658		0.371227	7.67e-17	Down	2.03936	3.3e-05	Up
evm.model.Contig11.82	0.289261	3.76e-35	Down	2.06681	2.79e-13	Up	2.77206	3.18e-46	Up	0.673198	5.96e-09
evm.model.Contig11.83	1.03691	0.946861		0.314077	9.02e-16	Down	0.367099	1.74e-08	Down	0.174018	1.65e-14	Down
evm.model.Contig11.84	5.35616	0.00180072	Up	20.5623	9e-39	Up	2.72355	2.74e-08	Up	0.531976	7.2e-13
evm.model.Contig11.85	0.300766	0.496433					36.8641	8.99e-06	Up	320.832	1.52e-208	Up
evm.model.Contig11.86	1.65893	0.203119		0.407553	0.0203719	Down	1.64291	0.241471		84.8929	1.48e-125	Up
evm.model.Contig11.87	1.57583	0.546081		0.821737	0.77062		64.7793	4.58e-40	Up	1.33669	0.317446
evm.model.Contig11.88	0.165721	0.580098		11.036	0.223534		0.583887	0.716674		1.26299	0.915672
evm.model.Contig11.9	0.112608	0.302856		6.66399	0.419817		0.185773	0.401781		9.67237	0.232902
evm.model.Contig11.96	3.11263	2.69e-43	Up	0.249724	7.13e-43	Down	1.3224	0.0628176		0.304769	6.7e-17	Down
evm.model.Contig11.97	2.27985	1.19e-23	Up	0.691878	3.05e-06		0.939141	0.510687		0.561783	5.16e-10
evm.model.Contig11.98	0.355618	0.139391		3.9577	0.0110135	Up	0.269731	0.0029388	Down	1.6539	0.470105
evm.model.Contig11.99	0.988991	0.967825		1.08462	0.747627		0.589561	0.0177478		1.21864	0.460807
evm.model.Contig110.100	1.40279	1.39e-06		0.648917	6.52e-07		1.85878	2.08e-16		0.852041	0.0599208
evm.model.Contig110.103	1.26037	0.00651195		0.560123	7.28e-10		1.20562	0.0532114		0.639345	9.51e-06
evm.model.Contig110.106	0.965492	0.652138		1.17164	0.0540649		0.833741	0.00948362		0.925283	0.310162
evm.model.Contig110.107	0.723925	0.00546688		1.25521	0.045527		1.21693	0.0238471		1.20099	0.06513
evm.model.Contig110.108	0.00721011	9.39e-07	Down	48.2881	0.000950069	Up	0.0256024	0.000903926	Down	45.5877	0.000511962	Up
evm.model.Contig110.17	0.110996	0.140391		5.57348	0.336353		0.841375	0.895782		2.47121	0.413699
evm.model.Contig110.19	0.0758332	9.22e-11	Down	4.04822	0.00806776	Up	0.182602	0.00140926	Down	18.3236	9.31e-12	Up
evm.model.Contig110.29	1.20242	0.572995		4.48484	5.84e-15	Up	0.783872	0.0670124		3.80094	2.66e-30	Up
evm.model.Contig110.30	0.676178	0.0506358		1.28615	0.276114		0.66635	0.0373934		1.1036	0.617064
evm.model.Contig110.4	0.643156	2.9e-11		0.94524	0.500391		0.995668	0.961573		0.917608	0.367767
evm.model.Contig110.50	0.284475	0.60462		4.86318	0.385318		0.45688	0.611549		2.36451	0.679345
evm.model.Contig110.56	5.02646	0.199858		1.58296	0.621338		0.840972	0.825958		1.13323	0.877143
evm.model.Contig110.57				19.6965	0.14886		0.217984	0.367838		2.57022	0.572137
evm.model.Contig110.63	0.0781993	0.282326		13.6899	0.162428		0.0902929	0.152847		6.50242	0.404725
evm.model.Contig110.70				1.90011	0.586405		1.16562	0.846177		0.777291	0.801612
evm.model.Contig110.72	1.38054	0.760693		1.74473	0.546887		2.8778	0.0715188		0.432901	0.136034
evm.model.Contig110.73	0.0148891	9.38e-05	Down	46.8965	0.00446803	Up	0.0263708	0.00508001	Down	16.0058	0.0615235
evm.model.Contig110.76										7.8999	0.321447
evm.model.Contig110.77	29.9701	0.00269472	Up	0.670362	0.681479		2.14741	0.276735		0.780981	0.595568
evm.model.Contig110.83	0.174776	0.00526402	Down	2.996	0.127507		0.0554535	0.00696185	Down	14.2905	0.0373694	Up
evm.model.Contig110.86	0.134979	0.190396		3.59131	0.540735		0.176314	0.41185		6.09817	0.416106
evm.model.Contig110.88	0.959163	0.672337		1.10174	0.318133		0.860304	0.140275		0.98857	0.928752
evm.model.Contig1104.1	0.0107117	1.99e-05	Down	72.7032	6.64e-05	Up	0.124408	0.0129277	Down	8.13092	0.031906	Up
evm.model.Contig1105.1	0.041571	0.00080222	Down	18.4096	0.00244184	Up	0.067455	0.00262909	Down	15.506	0.00595932	Up
evm.model.Contig111.10	0.860371	0.518824		1.9024	0.000363764		0.662444	0.00913141		1.82013	0.000141462
evm.model.Contig111.13	0.318105	0.00492705	Down	0.803348	0.789564		2.59287	0.138419		2.34782	0.00721121	Up
evm.model.Contig111.14	0.0709469	4.98e-05	Down	8.07261	0.000124577	Up	1.54447	0.106749		2.00192	0.0265082	Up
evm.model.Contig111.16	0.512722	0.00219985		1.32004	0.295659		0.423463	1.89e-05	Down	1.65557	0.0311071
evm.model.Contig111.17	0.35838	0.0362264	Down	0.753283	0.704296		1.95441	0.261844		1.89087	0.187367
evm.model.Contig111.18	0.574905	8.01e-06		1.22373	0.294154		0.656603	0.0271453		1.73467	0.00182932
evm.model.Contig111.19	0.28742	6.47e-26	Down	0.883006	0.428849		0.698687	0.0140633		1.68835	0.000224274
evm.model.Contig111.20	0.0434479	1.82e-111	Down	0.867716	0.643119		0.508521	0.0177361		1.25407	0.465601
evm.model.Contig111.21	1.01167	0.933267		5.86788	2.09e-113	Up	0.475868	2.15e-23	Down	0.957595	0.706988
evm.model.Contig111.22	1.02844	0.852359		6.28139	1.08e-97	Up	0.403402	1.22e-22	Down	1.1167	0.368379
evm.model.Contig111.26	1.06013	0.803142		1.09927	0.697221		0.881302	0.587093		0.768155	0.284114
evm.model.Contig111.27	0.803986	0.0848055		0.917249	0.596124		0.773564	0.0963494		1.12524	0.576724
evm.model.Contig111.28	1.23945	0.0323105		0.586978	4.47e-08		1.30607	0.00449881		0.627015	6.02e-05
evm.model.Contig111.29	0.769535	0.164908		0.918638	0.697715		3.11251	1.67e-16	Up	1.38063	0.00253794
evm.model.Contig111.3	2.1411	2.87e-14	Up	1.11192	0.405761		0.855515	0.343011		0.824556	0.221189
evm.model.Contig111.30	1.89048	0.619348		0.748076	0.801264		1.09832	0.929095		2.26856	0.343059
evm.model.Contig111.31	0.548541	4.19e-06		1.39338	9.11e-05		0.691759	1.03e-05		1.60615	7e-08
evm.model.Contig111.32	0.797693	0.0423846		0.774136	0.0313515		1.68391	5.25e-08		1.27123	0.0363682
evm.model.Contig111.33	7.49775	1.24e-08	Up	0.778477	0.610207		2.16799	0.0337372	Up	0.749641	0.267051
evm.model.Contig111.34	19.9521	1.48e-20	Up	0.239983	8.98e-05	Down	8.23751	3.81e-12	Up	0.237481	1.85e-09	Down
evm.model.Contig111.35	8.56237	1.02e-15	Up	0.534334	0.0465348		4.0224	1.41e-08	Up	0.537611	0.00550491
evm.model.Contig111.36	8.91722	1.14e-111	Up	0.381802	3.54e-24	Down	2.89197	3.04e-07	Up	0.44545	8.92e-05	Down
evm.model.Contig111.37	0.43142	7.15e-14	Down	1.38059	0.00990113		0.776945	0.0534785		1.60252	0.000153379
evm.model.Contig111.38	1.78017	0.00470448		0.689393	0.0803568		2.35244	5.12e-05	Up	0.735318	0.182416
evm.model.Contig111.4	0.177964	0.112691		1.53188	0.808407		1.07729	0.956449		1.77239	0.605762
evm.model.Contig111.40	5.00691	0.000223184	Up	0.762858	0.57161		2.61037	0.00436309	Up	0.666724	0.210138
evm.model.Contig111.41	1.12912	0.700465		0.476632	0.0148824	Down	6.03126	4.21e-27	Up	2.62743	5.68e-18	Up
evm.model.Contig111.42	1.66443	0.00215396		0.722636	0.0667368		0.522722	6.24e-12		1.86474	0.00236408
evm.model.Contig111.43	0.523216	1.41e-05		1.09728	0.671954		0.558112	0.00246107		1.44613	0.0366122
evm.model.Contig111.45	0.54921	5.94e-16		2.27661	1.57e-28	Up	0.56337	1.9e-17		0.984481	0.866983
evm.model.Contig111.47	1.88903	0.004034		0.607796	0.0124132		1.01565	0.941206		0.642238	0.0811457
evm.model.Contig111.48	1.40918	0.028469		0.995079	0.980445		3.41719	9.67e-24	Up	0.627709	1.63e-05
evm.model.Contig111.5	2.45384	7.36e-09	Up	0.53082	0.000139941		2.34552	3.33e-13	Up	0.409194	2.26e-12	Down
evm.model.Contig111.6	0.85413	0.0162282		0.705758	3.23e-06		1.44563	1.23e-06		0.60031	4.8e-10
evm.model.Contig111.7	2.63463	0.0134675	Up	1.44826	0.405085		0.846447	0.627693		1.27564	0.400348
evm.model.Contig111.8	0.507037	0.00222611		0.944331	0.829202		0.470797	0.000149976	Down	2.36708	9.89e-05	Up
evm.model.Contig112.18	0.232113	0.0207937	Down	7.12206	0.000244458	Up	0.0771602	4.93e-05	Down	10.0758	0.00214128	Up
evm.model.Contig112.3	0.000876216	2.29e-16	Down	740.055	1.64e-14	Up	0.0031097	7e-15	Down	417.202	8.35e-16	Up
evm.model.Contig112.40										5.97231	0.591812
evm.model.Contig112.45	0.641228	1.19e-09		1.07987	0.637302		0.577612	5.16e-05		1.42793	1.14e-07
evm.model.Contig112.46	11.8956	0.0220449	Up	1.42271	0.688598		1.43828	0.459049		10.8457	8.36e-24	Up
evm.model.Contig112.50	1.47317	0.00231389		0.743939	0.0834131		1.33384	0.134028		1.22837	0.189042
evm.model.Contig112.59	0.861142	0.431913		1.30536	0.149044		0.785442	0.304144		1.43042	0.195741
evm.model.Contig1125.1	0.55456	0.0241093		2.46778	4.22e-06	Up	0.457712	0.00013519	Down	5.80752	1.64e-10	Up
evm.model.Contig113.1	1.28677	0.0383743		0.615644	3.29e-05		0.997674	0.987505		2.29101	1.6e-10	Up
evm.model.Contig113.12	0.127083	0.477319					4.71639	0.167442		7.71352	6.37e-05	Up
evm.model.Contig113.13				0.718967	0.83861		0.239523	0.511657
evm.model.Contig113.14	0.508048	0.299018		0.640723	0.62434		3.59175	0.0440732	Up	20.0642	1.41e-28	Up
evm.model.Contig113.15	1.60061	4.83e-05		0.66162	0.000178616		1.29551	0.00530372		0.911493	0.419105
evm.model.Contig113.17	0.829252	0.505313		36.1993	1.43e-121	Up	0.336893	5.53e-16	Down	0.466435	0.00050447	Down
evm.model.Contig113.18	0.578776	3.09e-18		0.817003	0.0746537		0.751974	0.021319		0.853441	0.191604
evm.model.Contig113.19	1.16646	0.0531385		0.828756	0.0272191		4.97902	5.45e-125	Up	1.6839	3.73e-09
evm.model.Contig113.2	3.17878	0.0324459	Up	1.25146	0.606213		1.06122	0.871819		0.37035	0.135597
evm.model.Contig113.20	1.5057	0.138151		0.953405	0.876168		1.51531	0.118233		0.59192	0.0555088
evm.model.Contig113.21	1.27683	0.320605		0.698313	0.172768		1.11327	0.658733		0.965739	0.897934
evm.model.Contig113.22	0.144617	6.81e-62	Down	3.63386	2.07e-21	Up	0.529651	2.17e-05		2.14976	4.69e-09	Up
evm.model.Contig113.23	0.100679	3.41e-48	Down	5.13274	1.09e-16	Up	0.342204	2.61e-07	Down	3.6513	1e-11	Up
evm.model.Contig113.32	5.97355	5.66e-23	Up	0.739216	0.0366594		1.80784	0.000541104		0.900025	0.574201
evm.model.Contig113.33	0.220867	5.26e-09	Down	2.44927	0.000355449	Up	0.137211	1.33e-10	Down	3.79872	0.00118569	Up
evm.model.Contig113.38	1.52555	0.200063		4.78756	8.13e-12	Up	1.08536	0.691758		2.14675	2.25e-06	Up
evm.model.Contig113.39	2.63335	0.405503		1.07413	0.928316		3.24049	0.00626987	Up	0.388846	0.142519
evm.model.Contig113.40	11.0357	2.21e-27	Up	1.05059	0.775555		1.13252	0.371261		0.162654	8.76e-17	Down
evm.model.Contig113.42	0.106557	1.18e-150	Down	0.848878	0.107866		0.597633	1.02e-09		1.07398	0.579715
evm.model.Contig113.44	0.896319	0.336442		0.60099	2.22e-05		1.25106	0.0989159		0.719607	0.00820737
evm.model.Contig113.45	1.15501	0.649374		4.36294	1.88e-15	Up	1.3538	9.49e-05		0.726078	0.032887
evm.model.Contig113.46	0.0943386	4.25e-219	Down	1.37407	9.69e-05		0.669301	8.75e-05		1.63245	1.12e-05
evm.model.Contig113.47	0.617532	1.23e-05		1.21612	0.128122		0.899925	0.347478		1.11312	0.385461
evm.model.Contig113.49	1.22296	0.00769959		0.727656	0.000281381		1.35103	2.41e-05		0.575763	2.54e-12
evm.model.Contig113.5				15.5322	0.146659		16.141	2.92e-05	Up	6.95695	5.54e-10	Up
evm.model.Contig113.50	0.473963	2.3e-06	Down	2.33079	7.55e-10	Up	0.844763	0.312448		3.66734	1.04e-17	Up
evm.model.Contig113.52	0.565344	4.91e-07		1.12026	0.428135		1.16536	0.0556777		1.78987	2.28e-12
evm.model.Contig113.53	0.13185	7.01e-34	Down	43.8093	2.61e-90	Up	0.0858823	3.59e-50	Down	0.298315	9.86e-14	Down
evm.model.Contig113.54	1.46684	0.00383168		0.60507	4.16e-05		0.787219	0.0540844		0.748958	0.0650903
evm.model.Contig113.55	0.830566	0.117662		0.923994	0.589906		1.0033	0.982925		0.90431	0.547411
evm.model.Contig113.56	0.405742	0.281745		5.64661	0.00724286	Up	0.151801	0.0200473	Down	12.7869	0.000255574	Up
evm.model.Contig113.57	1.14387	0.167175		0.934912	0.537344		0.684082	2.39e-05		1.11613	0.340895
evm.model.Contig113.58	1.6369	0.00180243		0.956729	0.794066		1.40418	0.00966682		0.319649	8.17e-12	Down
evm.model.Contig113.59	3.24129	9.93e-11	Up	1.39199	0.0183038		1.46879	0.00199191		1.11468	0.557408
evm.model.Contig113.60	0.939869	0.734293		1.04554	0.814471		0.702946	0.0222352		1.07893	0.734858
evm.model.Contig113.61	4.41249	9.05e-07	Up	0.982821	0.978839		1.95621	0.00682747		0.976222	0.917195
evm.model.Contig113.62	1.34931	0.0340908		1.44108	0.00826347		0.732026	0.0134767		1.06439	0.658037
evm.model.Contig113.63	0.967893	0.78906		0.900387	0.431817		0.761787	0.0208523		1.14754	0.356678
evm.model.Contig113.64	1.14401	0.647817		1.42483	0.133561		0.717827	0.138805		0.964379	0.897931
evm.model.Contig113.65	1.37998	0.240863		1.01266	0.964226		0.394633	0.000225096	Down	1.85286	0.0307548
evm.model.Contig113.67	0.718178	0.00192504		0.969853	0.832966		0.644594	0.000442219		1.01534	0.937479
evm.model.Contig113.68	0.858651	0.105134		0.748517	0.00644259		0.799467	0.0195532		0.633123	8.55e-07
evm.model.Contig113.69	0.872241	0.0931152		0.659972	3.09e-07		1.64735	1.81e-07		0.69091	0.000231787
evm.model.Contig113.70	0.952823	0.670142		0.696918	0.000431443		1.12757	0.235537		0.964482	0.815173
evm.model.Contig113.71	1.17755	0.218123		1.17758	0.163523		0.341457	4.29e-21	Down	1.1274	0.553456
evm.model.Contig113.73	1.44121	5.46e-06		0.91603	0.407011		0.596379	3.22e-10		0.872693	0.18995
evm.model.Contig113.74	1.20151	0.356966		0.751502	0.153518		1.19737	0.228938		0.776235	0.132981
evm.model.Contig113.75	1.16063	0.824831		1.78497	0.261453		2.50616	0.0270616	Up	0.281661	0.0158088	Down
evm.model.Contig113.76	0.25376	0.24943		3.46779	0.294015		0.175208	0.160878
evm.model.Contig113.78	0.909564	0.434018		1.18184	0.179091		0.74472	0.00496828		1.0687	0.619994
evm.model.Contig113.79	0.742175	0.0326016		1.08872	0.644811		1.2106	0.285193		0.919934	0.706389
evm.model.Contig113.80	1.05522	0.62325		1.90781	1.38e-10		0.458304	1.08e-30	Down	0.684316	0.000195414
evm.model.Contig113.9	4.95773	0.00105668	Up	1.19261	0.646762		1.72528	0.0291082		0.40008	0.00621628	Down
evm.model.Contig1137.1	0.248949	0.453706		1.60969	0.794162		3.00985	0.245931		0.646938	0.672175
evm.model.Contig114.1	0.448605	0.00214359	Down	8.85476	5.46e-18	Up	4.74257	1.93e-17	Up	1.37631	0.00349925
evm.model.Contig114.10	1.12734	0.270774		1.06152	0.622958		0.960955	0.760944		1.44225	0.000505129
evm.model.Contig114.11	0.993137	0.976086		2.35737	3.69e-08	Up	3.68196	1.91e-38	Up	1.53483	2.57e-05
evm.model.Contig114.12	1.00236	0.982018		1.09956	0.299259		0.847142	0.0209809		0.995021	0.96174
evm.model.Contig114.13	1.20169	0.0321634		1.21839	0.0116312		1.16331	0.0337711		1.35446	3.85e-05
evm.model.Contig114.14	0.927496	0.260145		0.975977	0.783198		0.974561	0.717334		1.12699	0.0922549
evm.model.Contig114.15	0.262903	0.00472398	Down	5.08814	8.1e-05	Up	0.240035	0.000139436	Down	4.67018	2.86e-05	Up
evm.model.Contig114.16	1.57469	0.00150424		0.917695	0.599927		1.0797	0.298991		1.16908	0.137523
evm.model.Contig114.17	12.2954	4.01e-38	Up	0.308242	8.6e-24	Down	1.69377	0.000402949		0.197145	1.02e-18	Down
evm.model.Contig114.18	0.832119	0.902967		1.80534	0.709305		0.00161601	2.76e-11	Down	24.5463	0.000965905	Up
evm.model.Contig114.19	264.69	2.01e-12	Up	0.404565	0.294598		0.328242	0.00318728	Down	1.22064	0.497222
evm.model.Contig114.2	0.610151	1.07e-09		1.51479	1.78e-06		0.943328	0.551007		1.16898	0.102655
evm.model.Contig114.20	1.35153	0.386647		1.01264	0.978691		0.138529	2.37e-12	Down	11.4824	7.14e-15	Up
evm.model.Contig114.21	14.6506	6.26e-80	Up	0.200511	1.59e-24	Down	0.137732	1.73e-56	Down	0.625957	0.00941927
evm.model.Contig114.22	0.196241	4.66e-39	Down	1.00603	0.97698		0.489214	8.14e-07	Down	0.881794	0.397731
evm.model.Contig114.23	6.70055	0.0470367	Up	0.964956	0.976381		0.128292	2.11e-09	Down	8.5969	3.67e-15	Up
evm.model.Contig114.24	0.504506	9.71e-14		0.68065	0.00295987		2.26621	1.14e-12	Up	0.597651	6.94e-07
evm.model.Contig114.25	0.744581	3.43e-05		0.874138	0.231397		0.845788	0.148248		1.49238	0.000259682
evm.model.Contig114.26	0.542494	0.0291983		0.802721	0.550251		1.21138	0.535328		0.853693	0.67763
evm.model.Contig114.27	2.86044	0.00766344	Up	0.857838	0.697376		3.40078	2.03e-06	Up	1.49287	0.0155998
evm.model.Contig114.28	0.633504	6.31e-10		1.56911	1.58e-05		1.77186	2.9e-09		2.08013	2.01e-24	Up
evm.model.Contig114.29	0.116447	0.000805058	Down	5.97762	0.0106071	Up	0.51425	0.127541		2.8471	0.0135816	Up
evm.model.Contig114.3	1.06954	0.481606		0.784219	0.016502		1.25491	0.0176759		0.787997	0.0182774
evm.model.Contig114.30	0.758281	0.0032186		1.03315	0.810341		1.57697	2.39e-08		1.2664	0.00502018
evm.model.Contig114.31	0.741966	0.000212693		0.951729	0.601513		1.19769	0.00138564		0.852179	0.0185171
evm.model.Contig114.32	1.04288	0.753422		0.826213	0.135162		1.34336	0.00463458		0.724041	0.00980033
evm.model.Contig114.33	1.47251	2.89e-12		0.732505	2.54e-05		0.826664	0.0512562		0.805585	0.0440945
evm.model.Contig114.35	1.12114	0.12615		1.22491	0.00942676		1.28411	0.000135727		0.698243	8.44e-07
evm.model.Contig114.4	0.868935	0.27484		1.39912	0.00790147		0.734447	0.0023107		1.14546	0.188139
evm.model.Contig114.41	0.866203	0.0692922		1.50973	9.7e-06		0.377038	7.08e-25	Down	0.936244	0.658427
evm.model.Contig114.44	2.1369	0.0414096	Up	0.915175	0.857391		1.50213	0.236064		0.535089	0.00974389
evm.model.Contig114.45	2.82526	5.85e-08	Up	0.828534	0.404822		1.23022	0.329498		1.06489	0.768459
evm.model.Contig114.48	0.381831	0.0348264	Down	2.31784	0.0376324	Up	1.9197	0.00846752		1.05063	0.88777
evm.model.Contig114.49	1.25509	0.0952068		1.027	0.876341		2.88815	1.68e-24	Up	0.820723	0.135597
evm.model.Contig114.5	2.61703	6.58e-28	Up	0.503491	6.68e-14		1.37385	0.00585693		0.398376	1.57e-15	Down
evm.model.Contig114.50	6.45965	3.07e-09	Up	0.776997	0.686877		2.67738	0.000325495	Up	0.886142	0.597103
evm.model.Contig114.51	1.94099	0.0700834		1.06829	0.883148		2.22809	0.00383357	Up	0.860761	0.583885
evm.model.Contig114.52	0.597309	3.54e-14		1.38637	0.000247596		0.453019	3.91e-17	Down	1.47165	3.27e-05
evm.model.Contig114.53	0.586861	6.26e-10		0.960804	0.744004		1.14907	0.133989		1.639	2.38e-08
evm.model.Contig114.54	1.8971	2.64e-06		2.22111	5.55e-13	Up	0.773219	0.00528071		0.634613	6.85e-05
evm.model.Contig114.55	0.453427	6.71e-23	Down	2.27012	1.71e-21	Up	0.739159	0.0064626		0.610962	0.000266378
evm.model.Contig114.56	0.000852568	0	Down	2.53779	7.01e-12	Up	0.220956	6.09e-19	Down	1.19992	0.547764
evm.model.Contig114.57	1.13703	0.32712		0.603651	3.93e-05		1.32075	0.0265385		0.588638	2.72e-05
evm.model.Contig114.58	0.838016	0.111486		0.926944	0.597299		0.979012	0.881658		1.17469	0.199289
evm.model.Contig114.59	1.07995	0.727784		0.814497	0.41001		1.00244	0.992126		1.10851	0.654844
evm.model.Contig114.6	0.952979	0.522581		1.09472	0.293026		0.824387	0.0225333		0.618854	8.84e-07
evm.model.Contig114.62	1.61631	3.56e-06		0.438263	1.97e-10	Down	0.416504	1.77e-10	Down	0.17834	2.08e-42	Down
evm.model.Contig114.63	0.864468	0.458868		0.824073	0.495085		0.803218	0.414016		3.5569	8.09e-13	Up
evm.model.Contig114.64	0.240315	1.69e-08	Down	1.58087	0.239502		0.729429	0.445429		2.38251	0.0105219	Up
evm.model.Contig114.65	0.282188	1.26e-09	Down	1.20183	0.454297		1.55125	0.0329988		1.27112	0.316584
evm.model.Contig114.67	0.900017	0.773589		1.30062	0.532781		0.948237	0.84778		1.29547	0.157276
evm.model.Contig114.69	0.033276	9.83e-100	Down	6.44857	1.09e-14	Up	2.1143	9.46e-05	Up	0.955989	0.714056
evm.model.Contig114.7	0.571701	0.0051787		2.27287	3.99e-05	Up	0.390128	3.69e-07	Down	1.12644	0.644799
evm.model.Contig114.70	0.259203	3.28e-07	Down	9.02033	1.15e-09	Up	1.8471	0.0539952		4.73033	1.26e-24	Up
evm.model.Contig114.8	0.856352	0.152283		0.904209	0.436428		2.08389	8.05e-20	Up	0.728028	4.57e-05
evm.model.Contig114.9	0.976146	0.825753		0.986474	0.933026		0.948621	0.735515		1.33036	0.0124123
evm.model.Contig115.1	7.55343	4.14e-09	Up	0.634516	0.290509		4.32304	1.09e-06	Up	0.561813	0.0027505
evm.model.Contig115.10	2.81024	0.00264439	Up	0.744332	0.401435		1.81394	0.0740541		0.523732	0.0400022
evm.model.Contig115.11	3.29584	5.93e-07	Up	0.621368	0.00824629		0.579252	0.0349019		0.60849	0.142462
evm.model.Contig115.12	4.66938	8.98e-15	Up	0.503994	0.000660421		0.792521	0.323179		0.472168	0.00195176	Down
evm.model.Contig115.13	3.59079	2.41e-16	Up	0.45217	5.16e-11	Down	0.869769	0.324026		3.27886	8.38e-17	Up
evm.model.Contig115.15	0.79167	0.114341		0.865349	0.31817		0.479185	0.00124154	Down	1.75169	0.0283249
evm.model.Contig115.18	0.0792086	6.01e-83	Down	9.0941	1.74e-63	Up	0.0380384	3.87e-67	Down	26.092	1e-53	Up
evm.model.Contig115.20	0.000877947	1.98e-16	Down	735.186	3.7e-14	Up	0.00168377	1.33e-13	Down	486.091	2.05e-12	Up
evm.model.Contig115.23	0.00195476	5.89e-13	Down	368.44	1.32e-11	Up	0.00172471	1.38e-13	Down	454.804	8.78e-12	Up
evm.model.Contig115.26	0.0623563	9.76e-49	Down	11.8437	1.13e-35	Up	0.0480209	5.65e-42	Down	15.9335	1.56e-30	Up
evm.model.Contig115.27	1.04659	0.522579		0.856866	0.0627738		1.03766	0.717993		0.807739	0.0266803
evm.model.Contig115.29	4.72446	0.00139353	Up	0.518475	0.075251		2.28534	0.0114436	Up	0.800083	0.540699
evm.model.Contig115.35	0.124638	1.88e-25	Down	2.14882	0.00732932	Up	1.46973	0.0681332		5.5064	1.22e-21	Up
evm.model.Contig115.38	0.194735	0.0211721	Down	3.21985	0.0877389		0.342876	0.092411		6.12826	0.0115417	Up
evm.model.Contig115.40	9.30997	1.4e-64	Up	0.670415	0.00106486		0.918344	0.562968		2.32354	1.72e-10	Up
evm.model.Contig115.42	0.106219	0.29292		10.0741	0.258752		0.12266	0.244053		13.2962	0.134112
evm.model.Contig115.44	1.58303	0.000184217		0.689177	0.00101777		1.34318	0.011011		1.54463	5.65e-05
evm.model.Contig115.46	1.26566	0.399414		0.378283	0.00298415	Down	4.21612	7.35e-08	Up	1.3317	0.136381
evm.model.Contig115.5	8.32316	9.68e-11	Up	0.663212	0.264757		4.0762	2.91e-07	Up	0.720743	0.192013
evm.model.Contig115.56	0.930718	0.588847		5.07683	1.51e-111	Up	0.725639	3.97e-07		2.42667	9.8e-22	Up
evm.model.Contig115.57	4.53506	0.0024969	Up	1.73895	0.0676816		2.17268	5.62e-06	Up	1.03169	0.883824
evm.model.Contig115.58	1.79352	0.346668		1.05438	0.940159		1.58007	0.324604		0.939868	0.880629
evm.model.Contig115.59	1.0998	0.626103		0.952029	0.805284		0.791009	0.213161		0.68126	0.163955
evm.model.Contig115.6	1.69568	0.478411		1.20478	0.765324		1.07822	0.856126		0.370556	0.0304975	Down
evm.model.Contig115.60	1.18242	0.295264		0.822292	0.232722		1.00198	0.990609		0.682361	0.0200164
evm.model.Contig115.63	0.334032	1.06e-18	Down	1.61482	0.00541878		0.383825	2.45e-05	Down	2.60018	7.06e-06	Up
evm.model.Contig115.65	0.808703	0.74989		6.956	8.82e-09	Up	0.187224	1.33e-07	Down	4.60467	4.45e-05	Up
evm.model.Contig115.67	1.93392	0.198303		4.98329	5.79e-08	Up	0.221707	5.49e-08	Down	4.96609	8.3e-08	Up
evm.model.Contig115.78	1.67721	8.58e-06		0.665561	1.97e-06		5.30854	6.25e-100	Up	1.34313	0.00690072
evm.model.Contig115.79	0.309109	2.87e-09	Down	1.37232	0.220579		0.547127	0.00892537		1.17944	0.580939
evm.model.Contig115.80	0.721005	3.07e-06		0.960935	0.686025		0.851114	0.108094		0.877997	0.25731
evm.model.Contig115.81	0.573339	2.13e-07		2.32386	6.52e-16	Up	0.402358	2.88e-12	Down	1.08418	0.581968
evm.model.Contig115.83	1.87914	9.93e-11		0.64289	0.00023293		1.17081	0.256392		0.990876	0.955409
evm.model.Contig115.84	0.898821	0.47188		0.390059	2.35e-09	Down	0.618127	0.102162		0.791589	0.556367
evm.model.Contig116.11	2.18977	3.57e-18	Up	0.760383	0.00510058		1.36916	0.000115465		0.947121	0.591064
evm.model.Contig116.13	6.68687	5.74e-08	Up	0.76072	0.543033		2.71768	0.00122673	Up	0.720739	0.19969
evm.model.Contig116.14	0.391931	1.09e-53	Down	1.75756	7.51e-20		0.545813	4.37e-34		1.47067	4.08e-09
evm.model.Contig116.15	0.726423	0.0029961		1.35461	0.0100397		1.45595	7.21e-05		1.1566	0.202687
evm.model.Contig116.2	2.02559	4.18e-08	Up	0.552959	6.94e-12		1.18158	0.0483684		2.06274	2.51e-16	Up
evm.model.Contig116.20	2.10162	0.565369		84.6177	5.67e-43	Up	0.0696844	7.63e-38	Down	0.401973	0.0472954	Down
evm.model.Contig116.25	6.73169	9.58e-16	Up	0.576	0.0195424		0.22276	1.27e-18	Down	1.76221	0.0247502
evm.model.Contig116.27	0.784797	0.112712		2.83802	1.3e-16	Up	0.459134	5.24e-11	Down	0.702374	0.0265082
evm.model.Contig116.28	1.40822	0.000579617		0.523834	1.21e-09		1.22749	0.0278752		0.508883	7.83e-10
evm.model.Contig116.29	0.498756	2.55e-20	Down	1.47733	1.56e-07		0.751442	5.49e-05		2.59184	3.7e-25	Up
evm.model.Contig116.3	3.0206	0.00337695	Up	1.70052	0.13663		0.501369	0.0781795		3.13371	0.000453061	Up
evm.model.Contig116.30	0.730747	0.0284332		1.05419	0.751812		1.4647	0.00322783		1.43087	0.0176603
evm.model.Contig116.31	0.172989	3.29e-85	Down	1.75108	2.56e-05		0.499222	3.04e-09	Down	3.12096	2.77e-48	Up
evm.model.Contig116.32	0.416433	3.59e-56	Down	1.16902	0.028842		0.931068	0.379151		1.89849	7.18e-19
evm.model.Contig116.33	0.959518	0.767138		0.900653	0.497558		0.560538	1.16e-05		1.11008	0.580937
evm.model.Contig116.34	1.75156	1.45e-07		0.710508	0.0115174		1.18483	0.11996		1.0091	0.926496
evm.model.Contig116.35	1.43224	0.750313		2.25037	0.326214		0.171652	0.0277919	Down	2.33455	0.403607
evm.model.Contig116.36	2.73296	2.12e-06	Up	1.07777	0.627323		2.63872	2.61e-22	Up	0.847124	0.149316
evm.model.Contig116.37	0.0944971	0.228085		9.94724	0.239186		0.124288	0.218374		8.70294	0.367562
evm.model.Contig116.39	1.51106	7.32e-08		1.14867	0.109664		0.300546	2.42e-71	Down	0.490729	1.74e-22	Down
evm.model.Contig116.4	0.349829	1.08e-35	Down	1.91432	8.1e-12		0.669747	1.53e-07		0.633056	1.71e-07
evm.model.Contig116.40	0.533087	6.49e-06		1.06064	0.759551		1.37324	0.0239247		0.742689	0.0158214
evm.model.Contig116.41	1.01327	0.945812		0.848248	0.346389		1.81632	7.02e-08		1.42979	0.00250657
evm.model.Contig116.42	1.44954	0.00130079		0.62916	4.85e-05		0.592843	4.14e-05		0.666996	0.0106601
evm.model.Contig116.47	0.466231	1.68e-07	Down	4.19277	8.52e-30	Up	0.591645	2.62e-05		3.16411	3.23e-22	Up
evm.model.Contig116.48	0.723597	0.274825		3.40817	3.83e-10	Up	0.771248	0.105053		2.80602	8.23e-11	Up
evm.model.Contig116.49	1.27769	0.728571		0.780062	0.750784		1.85218	0.33701		0.348649	0.164448
evm.model.Contig116.50	1.39085	0.00344948		0.628978	4.62e-07		1.30161	0.00362306		0.554463	2.42e-07
evm.model.Contig116.51	1.03345	0.685948		0.698957	3.4e-06		0.701695	8.87e-06		0.908655	0.333101
evm.model.Contig116.52	1.22979	0.360926		1.69214	0.00223721		0.353241	2.18e-10	Down	1.41269	0.0888411
evm.model.Contig116.53	0.143337	0.00217102	Down	7.72365	0.000173083	Up	0.0172609	1.02e-05	Down	10.0623	0.10324
evm.model.Contig116.56	5.33304	4.67e-05	Up	0.606852	0.333355		3.79976	6.46e-11	Up	0.440139	9.04e-05	Down
evm.model.Contig116.58	0.0723692	0.161255		9.73435	0.23824		0.127169	0.21402		6.20856	0.506801
evm.model.Contig116.6	1.33547	0.00600995		0.51851	1.76e-09		1.23449	0.0689123		0.563073	0.000166747
evm.model.Contig116.65	0.340097	1.65e-60	Down	1.30444	0.0574074		16.4902	1.61e-118	Up	1.62797	8.54e-06
evm.model.Contig116.66	0.934144	0.583676		1.02295	0.848561		2.85923	7.08e-52	Up	0.745327	0.00894816
evm.model.Contig116.67	5.27088	1.95e-05	Up	0.736208	0.631358		2.17697	0.0943309		0.612275	0.0109817
evm.model.Contig116.7	0.0458275	0.0379102	Down	33.7006	0.00891647	Up	0.204061	0.156411		3.10785	0.395237
evm.model.Contig116.71	3.85043	0.00838659	Up	1.20563	0.621553		1.02883	0.928583		1.49808	0.242108
evm.model.Contig116.72	0.556316	7.36e-08		1.6862	0.000127575		0.768938	0.0728621		3.43799	5.24e-27	Up
evm.model.Contig116.8	0.535116	3.47e-16		1.6022	3.41e-08		0.615961	3.39e-12		1.22593	0.0166437
evm.model.Contig116.9	0.0429918	0.0355745	Down	100.723	4e-06	Up	0.0239213	0.000102089	Down	98.9005	6.97e-07	Up
evm.model.Contig1163.1	0.844018	0.710521		0.86842	0.777877		4.59999	1.42e-16	Up	0.916425	0.703283
evm.model.Contig1167.2	3.97966	0.0307636	Up	0.735927	0.643119		1.5621	0.476187		0.844074	0.802386
evm.model.Contig117.10	0.257627	1.61e-87	Down	1.69788	3.15e-09		0.349003	8.26e-30	Down	2.11713	6.59e-20	Up
evm.model.Contig117.11	1.56319	0.000481308		0.46981	8.98e-09	Down	2.55097	4.32e-15	Up	0.254903	1.41e-18	Down
evm.model.Contig117.12	0.539766	8.59e-14		1.60755	3.61e-06		0.596143	1.91e-07		1.56126	8.51e-06
evm.model.Contig117.13	1.16854	0.071702		0.743779	0.00399155		1.10731	0.330435		0.711731	0.000306325
evm.model.Contig117.14	1.71554	3.54e-06		0.65393	0.00016641		2.21927	1.72e-19	Up	0.551502	2.64e-09
evm.model.Contig117.15	0.453033	1.87e-11	Down	1.25498	0.0657906		0.879239	0.128604		0.939713	0.576395
evm.model.Contig117.21	1.43852	0.0160364		0.56087	2.98e-05		1.03524	0.839307		0.694665	0.0459397
evm.model.Contig117.22	1.10573	0.447654		0.723542	0.0120482		0.745341	0.0493801		0.962755	0.84872
evm.model.Contig117.23	1.22327	0.300373		0.843608	0.343749		2.71432	8.71e-15	Up	0.54874	6.14e-06
evm.model.Contig117.24	3.4563	1.62e-11	Up	0.602002	0.0198241		2.86933	3.34e-07	Up	0.46964	3.45e-06	Down
evm.model.Contig117.25	7.18952	5.49e-27	Up	0.498481	4.53e-05	Down	0.891735	0.470974		0.542005	0.000697031
evm.model.Contig117.3	2.47235	0.00564367	Up	1.91574	0.100178		1.37619	0.357181		1.73038	0.0167679
evm.model.Contig117.43				3.94039	0.481407		0.161034	0.348111		9.31792	0.337858
evm.model.Contig117.45				6.10084	0.474298		0.202858	0.463964		9.11089	0.234061
evm.model.Contig117.5	2.96867	0.00554687	Up	1.34211	0.427773		1.74842	0.0344229		1.56081	0.0442091
evm.model.Contig117.51	1.4735	0.0594361		1.47669	0.0193064		0.572586	0.000388747		2.56597	1.07e-08	Up
evm.model.Contig117.52	2.60811	5.42e-05	Up	0.948717	0.866957		0.808776	0.554927		1.68284	0.0788227
evm.model.Contig117.54	1.47597	0.783853								1.62472	0.772104
evm.model.Contig117.55	0.443903	0.575045		56.8119	3.39e-07	Up	0.473233	0.140275		0.0687727	0.000169938	Down
evm.model.Contig117.56	0.145264	0.522695		7.34748	0.370542		0.606065	0.724		5.68031	0.148097
evm.model.Contig117.59	0.562153	2.33e-07		1.79543	1.44e-09		0.717094	0.00349808		1.34512	0.0158556
evm.model.Contig117.6	0.486713	1.71e-11	Down	1.1926	0.21756		1.75634	5.38e-08		0.570326	8.07e-09
evm.model.Contig117.60	0.658547	1.4e-06		0.574166	8.29e-17		1.23408	0.00490957		0.835579	0.0321908
evm.model.Contig117.62	0.0800951	7.13e-21	Down	1.86683	0.18433		1.81779	0.043201		1.6818	0.0915503
evm.model.Contig117.63	1.89323	0.182753		5.48156	1.3e-11	Up	0.792411	0.206045		0.322688	2.54e-09	Down
evm.model.Contig117.64	0.700723	0.000445665		0.802495	0.0236192		1.22188	0.0269172		0.566038	1.93e-07
evm.model.Contig117.65	1.34382	0.0581194		0.887545	0.446751		0.974152	0.846315		0.755684	0.0636395
evm.model.Contig117.66	1.00232	0.983751		0.863698	0.180772		1.05243	0.58032		0.926025	0.459041
evm.model.Contig117.67	0.385435	5.27e-32	Down	1.59806	2.49e-07		0.518616	2.18e-24		1.46508	3.47e-08
evm.model.Contig117.68	1.59284	0.000116528		0.440938	3.69e-15	Down	0.809255	0.0616767		0.754017	0.0530648
evm.model.Contig117.69	0.479725	4.02e-21	Down	0.936201	0.523588		1.18668	0.0935879		0.688753	0.000539943
evm.model.Contig117.7	1.06874	0.332592		0.707494	4.09e-06		0.926893	0.356026		1.11129	0.320491
evm.model.Contig117.70	0.730289	0.0180857		1.18018	0.251217		0.554386	2.73e-09		1.50236	0.000901323
evm.model.Contig117.72	0.991985	0.945845		1.45411	0.000833537		1.29162	0.0179972		0.272323	7.64e-27	Down
evm.model.Contig117.8	0.612858	0.000948159		1.7482	0.00057298		1.34728	0.0279044		2.61468	8.77e-21	Up
evm.model.Contig117.9	1.01172	0.936826		0.992314	0.961886		1.88363	2.48e-07		0.508748	1.23e-07
evm.model.Contig1175.2	6.34818	0.00161955	Up	0.415003	0.0831787		0.750988	0.651085		0.950292	0.948893
evm.model.Contig118.10	50.2121	9.79e-220	Up	0.346924	6.5e-28	Down	0.755717	0.0895502		0.131942	1.25e-45	Down
evm.model.Contig118.11	0.541671	0.481722		9.98329	6.39e-06	Up	0.400309	0.00720817	Down	0.265259	0.0551531
evm.model.Contig118.12	1.51434	0.0115823		0.797168	0.232799		0.851963	0.158742		3.42401	1.21e-44	Up
evm.model.Contig118.13	1.52793	0.000302101		0.785678	0.0645084		1.63376	6.89e-07		0.531309	1.76e-10
evm.model.Contig118.17	2.95651	0.000257685	Up	0.0844104	1.83e-09	Down	0.526883	0.456308		14.8608	1.09e-07	Up
evm.model.Contig118.18	2.45277	0.596094		1.18526	0.912367		1.04253	0.979943		1.77657	0.675724
evm.model.Contig118.25										10.0027	0.00762264	Up
evm.model.Contig118.26										86.7112	8.86e-06	Up
evm.model.Contig118.27	40.4385	0.034526	Up	0.02079	0.02393	Down				22.7917	0.000148208	Up
evm.model.Contig118.28							60.7485	0.00284831	Up	1.00216	0.998672
evm.model.Contig118.29	0.327605	0.242103		0.840984	0.905996		1.74001	0.628157		0.287224	0.424885
evm.model.Contig118.30	1.05613	0.628394		0.961677	0.759806		0.920754	0.59482		0.80825	0.165467
evm.model.Contig118.31	1.74118	0.00646605		0.827683	0.360175		0.936511	0.781338		0.976975	0.937356
evm.model.Contig118.36	1.09086	0.776861		5.26282	1.87e-08	Up	4.18448	4.28e-09	Up	0.796917	0.0257633
evm.model.Contig118.37	1.65624	0.00124362		0.593304	0.004993		1.61138	0.0139039		0.419857	3.39e-06	Down
evm.model.Contig118.38	3.35125	2.28e-07	Up	1.37015	0.160023		3.97795	2.18e-29	Up	0.723899	0.000547033
evm.model.Contig118.39	4.27261	2.69e-14	Up	0.991819	0.970592		4.86087	5.5e-70	Up	0.557541	1.28e-13
evm.model.Contig118.40	0.0199428	0.00165756	Down	41.8126	0.00202528	Up	0.0296155	0.00182234	Down	10.2995	0.305284
evm.model.Contig118.41	0.639095	3.23e-09		1.06026	0.558061		0.6678	3.44e-10		1.00891	0.93603
evm.model.Contig118.43	0.927043	0.574027		1.23359	0.0674447		0.896227	0.441432		2.79876	3.64e-18	Up
evm.model.Contig118.44	1.10799	0.506844		0.696961	0.00235705		1.28111	0.0342861		0.507494	3.59e-07
evm.model.Contig118.45	1.50277	2.92e-05		0.867083	0.328985		0.826248	0.21402		0.692724	0.0136302
evm.model.Contig118.46	4.6548	0.0182142	Up	0.24586	0.00244184	Down	3.1386	0.040628	Up	0.417051	0.179548
evm.model.Contig118.48	0.521417	0.00444496		0.0738892	2.8e-13	Down	19.679	1.08e-18	Up	0.484815	0.00217319	Down
evm.model.Contig118.49	4.06985	0.000371498	Up	0.683648	0.419037		5.05838	1.62e-26	Up	1.00865	0.963916
evm.model.Contig118.5	0.338882	0.522805
evm.model.Contig118.50				2.31888	0.682538		0.541769	0.733895		1.72041	0.772292
evm.model.Contig118.51	0.0256708	1.73e-22	Down	0.200736	0.198894		6.14636	0.0740962		0.924189	0.948274
evm.model.Contig118.6	0.208132	0.144675		0.84191	0.899336		0.877634	0.918616		1.52974	0.802743
evm.model.Contig118.60	0.0526598	0.0845338		11.8504	0.170782		0.104502	0.150494		15.7083	0.0756789
evm.model.Contig118.63	1.54227	1.13e-07		0.751324	0.00716909		0.656164	4.42e-05		0.712223	0.000468676
evm.model.Contig118.7	1.76686	0.658819		0.478336	0.600155		0.465155	0.720529
evm.model.Contig118.8	1.93044	0.566036		0.144401	0.0921909
evm.model.Contig118.9	1.34469	0.566029		0.514095	0.296012		0.929338	0.925038		1.95727	0.373954
evm.model.Contig119.39	3.17798	1.14e-17	Up	1.30704	0.0846246		0.608582	0.000467536		0.468742	2.94e-07	Down
evm.model.Contig119.43	1.78009	0.0024109		0.89353	0.54072		1.1758	0.414878		0.88569	0.580587
evm.model.Contig119.44	1.459	0.00679753		1.10329	0.564623		1.03028	0.849428		1.0037	0.98278
evm.model.Contig119.45	0.432016	1.68e-08	Down	1.36907	0.0332544		0.958929	0.792741		1.53513	0.0125615
evm.model.Contig119.46	1.90818	7.56e-11		0.72944	0.000556289		1.27591	0.0200084		0.842186	0.243803
evm.model.Contig119.47	0.637324	0.0174956		0.995731	0.986368		2.45896	5.84e-08	Up	1.01946	0.924244
evm.model.Contig119.48	0.8798	0.317525		0.822692	0.127389		0.77984	0.00323645		2.62771	3.14e-21	Up
evm.model.Contig119.49	1.2781	0.0205216		0.83042	0.181535		0.884661	0.374783		0.885628	0.373392
evm.model.Contig119.50	1.66152	0.0142962		0.380754	0.000323954	Down	1.30272	0.409686		0.706121	0.249528
evm.model.Contig119.51	0.736014	0.00390292		0.967402	0.806885		0.953122	0.605075		1.34725	0.000714312
evm.model.Contig119.52	0.674132	1.88e-05		1.61829	1.05e-09		0.546307	1.4e-11		1.32258	0.00763535
evm.model.Contig119.53	1.08275	0.614403		1.01527	0.931688		2.70297	7.23e-19	Up	0.442579	1.27e-13	Down
evm.model.Contig119.55	2.45444	1.13e-29	Up	0.321173	2.75e-49	Down	3.64436	3.31e-127	Up	0.27971	4.41e-105	Down
evm.model.Contig119.56	0.523879	8.11e-12		0.877152	0.346986		0.948811	0.719068		1.00911	0.950033
evm.model.Contig119.57	7.23616	0.0187049	Up	0.47998	0.375132		5.42962	1.5e-05	Up	1.02048	0.959457
evm.model.Contig119.58	1.53588	0.00120551		1.11244	0.335842		1.28388	0.00190806		0.65054	3.49e-06
evm.model.Contig119.62	0.324946	4.42e-22	Down	0.922118	0.575925		2.47705	2.27e-18	Up	0.6539	3.9e-05
evm.model.Contig119.63	0.92711	0.639415		0.907584	0.538812		2.00603	2.69e-12	Up	1.19436	0.169789
evm.model.Contig119.64	1.32508	0.0822954		0.644723	0.0116073		3.62956	2.94e-65	Up	1.16828	0.112208
evm.model.Contig119.68	0.107321	9.61e-22	Down	19.7963	3.23e-48	Up	0.0775475	2.06e-43	Down	1.00607	0.991635
evm.model.Contig12.10	1.81214	0.000429919		0.399592	1.32e-08	Down	1.29937	0.0796384		0.998836	0.995058
evm.model.Contig12.11	1.01599	0.934715		1.05881	0.768591		0.659515	0.018587		0.943719	0.81125
evm.model.Contig12.118	8.29436	2.26e-19	Up	1.5011	0.0249138		1.9153	3.29e-06		0.856196	0.251525
evm.model.Contig12.12	0.0757097	2.28e-162	Down	2.11065	2.27e-07	Up	5.16144	5.86e-52	Up	0.391293	3.3e-39	Down
evm.model.Contig12.125										7.72467	0.299858
evm.model.Contig12.128	1.15659	0.157968		0.888228	0.299555		0.705371	0.000524015		0.817424	0.098012
evm.model.Contig12.129	1.45788	2.39e-07		0.797773	0.0050053		3.07529	4.29e-59	Up	0.637607	5.09e-09
evm.model.Contig12.130	0.8517	0.167065		1.16934	0.291239		0.684422	0.00419174		1.80894	4.22e-05
evm.model.Contig12.132	0.809208	0.0665715		1.26604	0.0320415		0.982262	0.883752		0.97668	0.875892
evm.model.Contig12.133	11.9464	8.66e-63	Up	0.290713	1.34e-18	Down	0.631931	0.0125677		2.21893	0.00155899	Up
evm.model.Contig12.134	0.621483	2.41e-09		0.819773	0.098708		1.03108	0.809461		0.986061	0.902377
evm.model.Contig12.135	0.931384	0.36568		0.791234	0.00366436		0.856772	0.0235142		0.504497	4.35e-15
evm.model.Contig12.136	0.855434	0.205407		0.647032	0.000696416		2.09977	2.39e-11	Up	0.731315	0.0137028
evm.model.Contig12.137	1.51636	0.00942247		0.707463	0.101038		2.36907	4.44e-06	Up	1.02263	0.895366
evm.model.Contig12.138	0.897491	0.21081		0.807415	0.0256357		0.690519	0.000134472		0.634188	1.44e-05
evm.model.Contig12.14	1.23935	0.0395569		0.856066	0.0761725		0.900294	0.475871		0.817295	0.178432
evm.model.Contig12.140	2.90945	5.39e-09	Up	1.9963	5.1e-08		1.27148	0.052893		0.392793	1.25e-09	Down
evm.model.Contig12.142	0.965239	0.774773		0.815397	0.111346		1.13226	0.344603		0.635674	0.00048118
evm.model.Contig12.143	1.04855	0.711339		0.967637	0.812927		0.814815	0.0678703		1.18513	0.209679
evm.model.Contig12.144	1.94984	0.0656599		1.45487	0.133171		1.16702	0.53814		0.798888	0.527952
evm.model.Contig12.146	1.0807	0.405503		1.15231	0.244209		1.06662	0.577712		0.756224	0.00339827
evm.model.Contig12.148	0.28094	3.26e-82	Down	2.8039	8.37e-54	Up	0.22235	1.74e-61	Down	4.39048	9.15e-47	Up
evm.model.Contig12.149	0.895692	0.474348		5.14452	2.82e-33	Up	0.185857	1.88e-61	Down	0.20981	3.98e-30	Down
evm.model.Contig12.15	2.3836	2.34e-15	Up	0.438711	2.43e-10	Down	1.44703	0.111054		0.992085	0.990681
evm.model.Contig12.150	1.73275	1.32e-10		0.569802	2.01e-11		0.705487	0.000122964		0.605474	0.000252291
evm.model.Contig12.151	1.58915	9.02e-05		0.661084	0.000364882		0.637004	0.000253136		0.71554	0.0250341
evm.model.Contig12.161	0.735103	0.00184797		1.19821	0.106827		0.723104	0.000854676		0.816383	0.153783
evm.model.Contig12.162	7.90186	1.42e-25	Up	0.999746	0.999061		1.54038	0.000565823		1.47892	0.00109822
evm.model.Contig12.163	2.60433	9.62e-06	Up	0.908975	0.58192		0.523756	5.51e-05		0.712033	0.171152
evm.model.Contig12.167	0.430267	5.45e-16	Down	3.43102	4.96e-30	Up	0.296971	1.58e-36	Down	3.23321	4.07e-37	Up
evm.model.Contig12.168	0.498645	2.55e-13	Down	1.50266	0.000396246		0.844055	0.126894		0.897741	0.351412
evm.model.Contig12.169	0.185466	6.03e-68	Down	1.16684	0.309394		0.754107	0.0083275		2.72124	1.39e-28	Up
evm.model.Contig12.170	0.369283	4.49e-32	Down	1.82172	3.04e-11		0.437996	1.97e-15	Down	1.56055	0.000122248
evm.model.Contig12.171	0.632946	0.00235323		1.72296	0.000134113		0.582344	2.3e-07		1.12357	0.412864
evm.model.Contig12.173	0.718075	0.0257521		1.15247	0.397433		1.31842	0.0300139		0.98354	0.916573
evm.model.Contig12.174	2.24451	4.89e-26	Up	9.42386	6.7e-31	Up	0.106822	7.11e-25	Down	0.382025	2.38e-13	Down
evm.model.Contig12.175	0.849372	0.0927597		0.823253	0.0722336		1.27357	0.00276245		0.806033	0.0140758
evm.model.Contig12.176	0.749895	0.101321		0.998895	0.995838		0.959985	0.837554		1.80532	0.00357441
evm.model.Contig12.177	7.62969	7.92e-06	Up	7.33469	1.55e-14	Up	0.123353	4.89e-16	Down	0.268179	0.000807977	Down
evm.model.Contig12.178	1.92192	1.04e-09		0.12222	2.46e-37	Down	1.08082	0.754051		2.53611	3.53e-09	Up
evm.model.Contig12.18	1.42555	0.674371		1.93182	0.601596		6.28126	0.474615		1.94644	0.784288
evm.model.Contig12.180	1.12813	0.801962		0.317723	0.0463255	Down	1.51755	0.557896		0.500446	0.493059
evm.model.Contig12.182	1.65852	0.155715		6.01766	1.5e-15	Up	200.893	0	Up	0.588929	1.09e-05
evm.model.Contig12.185	1.89595	0.530909		0.153641	0.182934		5.25168	0.265281		1.79975	0.539912
evm.model.Contig12.186	0.0771087	0.179845								5.51847	0.557635
evm.model.Contig12.187	0.534184	0.000262568		0.752457	0.0840734		0.718969	0.0468217		0.860271	0.361423
evm.model.Contig12.19	0.646088	1.55e-09		0.97681	0.839183		0.870917	0.202901		1.58381	3.87e-07
evm.model.Contig12.190	0.658738	0.0967678		0.852735	0.585801		0.846133	0.545113		9.4207	2.95e-44	Up
evm.model.Contig12.192	0.847621	0.882492		33.8823	3.82e-16	Up	8.48551	2.99e-19	Up	4.10305	1.93e-13	Up
evm.model.Contig12.193	2.21581	0.375646		3.83186	0.00521074	Up	361.936	0	Up	0.194981	7.35e-80	Down
evm.model.Contig12.194	0.0950893	3.87e-06	Down	0.419692	0.458954		125.949	4.72e-37	Up	0.334225	3.53e-05	Down
evm.model.Contig12.195							256.169	1.31e-08	Up	0.859804	0.779742
evm.model.Contig12.197	0.232356	5.83e-09	Down	0.207556	8.69e-06	Down	3.83766	8.41e-05	Up	0.14978	0.000382348	Down
evm.model.Contig12.199	0.469539	0.0038235	Down	0.780544	0.257751		4.07366	6.72e-17	Up	2.12922	0.0100409	Up
evm.model.Contig12.20	0.396501	2.13e-15	Down	1.45493	0.098979		0.54907	0.0140359		1.81524	0.0070964
evm.model.Contig12.201	3.61225	0.246323		4.99662	0.00061989	Up	265.134	0	Up	0.103732	2.64e-66	Down
evm.model.Contig12.203	0.802716	0.690511		0.341022	5.26e-11	Down	10.006	1.02e-40	Up	0.477184	9.41e-06	Down
evm.model.Contig12.206
evm.model.Contig12.207	0.239051	0.0256828	Down	0.893735	0.848561		14.0153	4.63e-33	Up	0.134204	3.79e-18	Down
evm.model.Contig12.208	0.0999362	5.37e-21	Down	0.305651	0.0750443		1.89871	0.387905		0.389654	0.148073
evm.model.Contig12.209	0.938489	0.938085		4.96831	0.000359671	Up	629.166	5.26e-297	Up	0.325726	3.74e-26	Down
evm.model.Contig12.210	4.1734	0.000143764	Up	0.826441	0.698346		2.26387	0.0268431	Up	0.845167	0.521291
evm.model.Contig12.215
evm.model.Contig12.220	0.159869	0.000116962	Down	0.135144	0.063501		6.26335	0.0958443		78.013	1.56e-33	Up
evm.model.Contig12.223	0.135996	0.206203								21.3972	0.014824	Up
evm.model.Contig12.224	0.0299866	3.19e-30	Down	0.262316	0.242215		3.11679	0.307162		220.575	8.15e-69	Up
evm.model.Contig12.225	0.0921426	0.192388					36.596	0.0604981		7.00409	0.00486478	Up
evm.model.Contig12.226	0.0401043	0.046286	Down							11.0413	0.188814
evm.model.Contig12.229	1.91774	0.33279		0.383021	0.0124458	Down	0.778485	0.664199		1.46593	0.564781
evm.model.Contig12.23	0.0778963	8.22e-13	Down	3.79465	0.00311626	Up	0.411044	0.0339946	Down	4.4091	0.00272557	Up
evm.model.Contig12.236										5.2875	0.196333
evm.model.Contig12.24	1.82622	1.83e-18		0.500713	7.78e-23		0.985576	0.8776		0.727295	0.00341661
evm.model.Contig12.244				14.6909	0.129326		0.0840821	0.119321		17.2566	0.0756789
evm.model.Contig12.245	2.35209	4.42e-05	Up	2.10601	0.00179247	Up	5.94735	1.78e-23	Up	0.774798	0.0972628
evm.model.Contig12.246	0.62641	5.16e-06		1.18296	0.16034		0.894505	0.237994		2.19146	2.71e-24	Up
evm.model.Contig12.247	0.878381	0.434393		0.918685	0.606872		0.709995	0.0135871		0.966539	0.833865
evm.model.Contig12.252	1.35949	0.00340247		0.668816	0.000773743		1.38465	0.00193312		0.738647	0.0137971
evm.model.Contig12.253	0.0234521	9.52e-06	Down	26.1615	0.000212309	Up	0.0253848	0.000105352	Down	16.1331	0.0172262	Up
evm.model.Contig12.255	0.464094	4.75e-22	Down	1.20358	0.061138		0.722835	9.05e-06		1.86647	6.7e-17
evm.model.Contig12.256	0.8561	0.0482908		0.888214	0.258527		0.608589	0.000430956		0.914246	0.5553
evm.model.Contig12.258	1.23444	0.0196878		0.540367	3.89e-10		1.23791	0.0431783		0.612775	6.01e-07
evm.model.Contig12.259	1.26769	0.045521		0.964802	0.817892		0.687195	0.00816267		1.06448	0.67763
evm.model.Contig12.26	0.586941	5.48e-05		0.962898	0.861207		0.940538	0.738163		1.77322	5.21e-07
evm.model.Contig12.260	0.774521	0.665134		0.93683	0.922594		3.16801	0.00271112	Up	2.16959	0.0244985	Up
evm.model.Contig12.261	1.70612	0.00166148		0.447952	6.19e-06	Down	1.03712	0.870987		0.595099	0.0304975
evm.model.Contig12.263	2.71369	2.8e-41	Up	0.320203	3.04e-44	Down	2.06983	3.31e-28	Up	0.406606	5.65e-29	Down
evm.model.Contig12.264	0.436215	6.84e-11	Down	11.6751	9.41e-113	Up	0.24745	9.93e-25	Down	1.454	0.0410452
evm.model.Contig12.27										5.3623	0.392511
evm.model.Contig12.271	0.629012	0.638113		1.59052	0.631358		0.220451	0.168443		2.87355	0.472642
evm.model.Contig12.277	0.331807	2.47e-41	Down	0.597937	3.84e-10		0.603402	1.38e-07		1.59776	7.11e-05
evm.model.Contig12.279	0.327757	3.19e-53	Down	0.913322	0.518397		0.609434	4.28e-05		2.86802	1.8e-12	Up
evm.model.Contig12.280	0.336154	4.08e-22	Down	1.32396	0.0352288		0.769842	0.0727886		1.34663	0.0367134
evm.model.Contig12.282	3.24359	1.78e-30	Up	0.718595	0.00261077		1.154	0.145454		1.145	0.183264
evm.model.Contig12.29	0.507782	1.5e-14		1.29261	0.113188		0.644821	0.00278349		2.39009	2.52e-25	Up
evm.model.Contig12.291	2.63371	1.36e-09	Up	0.953753	0.772394		0.918439	0.508366		0.59701	0.000435268
evm.model.Contig12.292	1.24197	0.221559		1.16834	0.330028		1.26456	0.0524343		0.572538	0.000238099
evm.model.Contig12.293	0.446676	1.65e-39	Down	1.19923	0.00531992		0.599841	2.22e-19		2.0947	5.42e-21	Up
evm.model.Contig12.294	0.875893	0.207451		1.02982	0.779796		0.799109	0.0133793		1.16421	0.162746
evm.model.Contig12.295	0.988412	0.900583		0.92342	0.454367		0.978747	0.775257		0.964285	0.673556
evm.model.Contig12.296	1.54098	0.000154416		0.562954	1.61e-05		2.0539	5.14e-11	Up	0.625208	1.61e-06
evm.model.Contig12.297	0.46408	4.97e-12	Down	1.4937	0.000103153		0.807878	0.0311728		0.873265	0.26113
evm.model.Contig12.298	1.12669	0.12463		1.06613	0.451309		0.87812	0.148352		1.09697	0.316217
evm.model.Contig12.301				11.3357	0.180103		0.109138	0.15721		6.56976	0.385686
evm.model.Contig12.310	0.35042	4.13e-32	Down	1.43299	0.000125021		0.587477	5.29e-06		1.23878	0.0970376
evm.model.Contig12.311	1.14502	0.404935		0.649136	0.00206482		1.19729	0.206655		0.663726	0.0293666
evm.model.Contig12.312	1.97136	9.81e-08		0.200681	6.52e-43	Down	2.24396	4.75e-08	Up	0.312797	3.67e-09	Down
evm.model.Contig12.313	1.39446	0.000169857		0.555057	1.67e-09		1.13226	0.240962		0.869285	0.221889
evm.model.Contig12.315	0.384656	1.06e-20	Down	0.942681	0.6325		1.09175	0.320769		0.890399	0.260573
evm.model.Contig12.317	0.389525	3.95e-05	Down	1.07461	0.803164		1.11821	0.62435		7.47609	2.95e-22	Up
evm.model.Contig12.319	1.11425	0.405503		0.68341	5.38e-05		1.27177	0.00149283		0.534112	3.93e-10
evm.model.Contig12.32	1.14166	0.0325591		2.18426	3.92e-27	Up	0.958578	0.629274		0.535258	1.4e-11
evm.model.Contig12.321	0.244513	3.98e-79	Down	2.3227	3.79e-29	Up	0.629267	2.06e-08		1.18561	0.0542774
evm.model.Contig12.322	0.898935	0.40843		0.902778	0.293085		0.723941	0.000185311		1.19752	0.122062
evm.model.Contig12.323	1.47983	0.00192205		0.62703	7.94e-05		1.16433	0.231975		0.686618	0.0058074
evm.model.Contig12.329	2.22311	8.37e-08	Up	0.942671	0.578201		0.574024	3.19e-07		0.591346	8.23e-07
evm.model.Contig12.331				53.8505	0.000391165	Up	0.0229819	0.00036683	Down	8.08489	0.282003
evm.model.Contig12.339										63.1512	0.186014
evm.model.Contig12.340	1.58837	0.0234872		0.594579	0.00669526		0.515147	0.000424845		2.73678	1.89e-07	Up
evm.model.Contig12.343	0.593445	0.0121378		1.00891	0.972592		2.21739	2.83e-05	Up	0.789294	0.265834
evm.model.Contig12.344	0.828346	0.0789561		1.29177	0.0524073		1.02043	0.851883		1.07796	0.366163
evm.model.Contig12.346	0.509145	2.93e-12		0.910764	0.550553		0.73299	0.0362849		1.1206	0.490954
evm.model.Contig12.347	0.846641	0.448432		0.965612	0.869422		0.727616	0.0677815		1.34174	0.17017
evm.model.Contig12.348	0.746053	0.000560455		0.949462	0.621553		1.46249	2.71e-08		0.810174	0.00502643
evm.model.Contig12.352										26.2499	0.0169985	Up
evm.model.Contig12.354	3.80051	3.82e-47	Up	2.99522	3.13e-52	Up	0.342528	5.38e-19	Down	0.881273	0.457959
evm.model.Contig12.357	2.32086	2.39e-26	Up	0.207586	2.11e-70	Down	0.427829	1.55e-16	Down	0.694238	0.0302134
evm.model.Contig12.358	0.541998	9.37e-10		1.26768	0.0429552		0.570176	1.32e-08		1.44109	0.00108741
evm.model.Contig12.359	0.993164	0.982831		1.04677	0.88408		1.62929	0.0208523		0.949998	0.852962
evm.model.Contig12.36	1.10929	0.853468		3.96972	4.51e-05	Up	0.324582	0.000161347	Down	7.0276	4.83e-13	Up
evm.model.Contig12.360	2973.17	0	Up	0.524958	8.49e-10		0.238063	1.87e-41	Down	0.391338	1.23e-21	Down
evm.model.Contig12.362	0.0427129	6.78e-07	Down	17.3245	1.46e-05	Up	0.0717295	3.01e-05	Down	16.7285	1.58e-05	Up
evm.model.Contig12.363	10.6896	2.72e-24	Up	0.892237	0.591757		0.316096	4.19e-14	Down	0.9297	0.630963
evm.model.Contig12.364	1.00716	0.962638		0.996641	0.983334		0.67161	0.000105433		0.807852	0.0942015
evm.model.Contig12.368	1.07099	0.964913
evm.model.Contig12.373				8.43683	0.535854		0.147298	0.552238		6.20061	0.515746
evm.model.Contig12.376	2.36445	9.75e-14	Up	1.3483	0.0168099		0.315555	2.04e-20	Down	0.74479	0.0716336
evm.model.Contig12.379	0.032463	0.0106556	Down	51.9808	0.000326539	Up	0.0238059	0.000272466	Down	11.575	0.148097
evm.model.Contig12.388	2.05067	0.0420962	Up	0.724369	0.0158443		0.990685	0.932722		0.0185906	2.53e-229	Down
evm.model.Contig12.390	2.42832	1.85e-09	Up	0.604242	1.1e-05		0.981116	0.875435		1.25218	0.0245536
evm.model.Contig12.394	2.52011	1.45e-20	Up	2.19151	3.32e-20	Up	0.289424	1.6e-18	Down	0.244961	1.25e-14	Down
evm.model.Contig12.395	0.0213866	0.00186383	Down	175.952	3.11e-08	Up	0.0137009	2.57e-06	Down	3.38509	0.512305
evm.model.Contig12.401	4.59277	8.45e-07	Up	1.05273	0.897688		1.85459	0.0545137		1.18184	0.571773
evm.model.Contig12.404	0.130335	1.56e-08	Down	1.39259	0.699977		0.050067	0.0156237	Down	5.55941	0.280569
evm.model.Contig12.58	1.33937	0.000109486		0.724188	1.26e-05		5.68698	2.66e-185	Up	1.375	0.00149925
evm.model.Contig12.6	17.9955	1.78e-13	Up	0.0212514	1.49e-24	Down	0.0416906	0.00686937	Down	16.815	0.151262
evm.model.Contig12.60	2.14626	5.42e-20	Up	0.213117	2.72e-18	Down	1.11885	0.673485		0.509579	0.0363247
evm.model.Contig12.83	1.2614	0.222803		1.11589	0.530256		0.336148	1.22e-10	Down	0.962772	0.876862
evm.model.Contig12.9	1.08115	0.577144		0.634296	0.000362809		0.721689	0.00307181		1.6927	1.5e-06
evm.model.Contig12.93	1.20272	0.192564		0.782943	0.139654		0.762962	0.123642		0.947288	0.814661
evm.model.Contig120.46							138.305	2.99e-07	Up	3.38594	5.19e-13	Up
evm.model.Contig120.47	0.250311	0.413205
evm.model.Contig120.51	0.0801201	1.2e-89	Down	4.53005	2.77e-21	Up	0.166873	9.26e-27	Down	2.47464	2.61e-05	Up
evm.model.Contig120.79	0.992884	0.989901		1.30925	0.629247		0.265055	0.0242661	Down	0.824118	0.848377
evm.model.Contig121.102	7.79623	0.0927084		7.06626	0.000216187	Up	0.994704	0.99028		1.44857	0.353791
evm.model.Contig121.104				55.1057	0.000313574	Up	0.0224492	0.000291472	Down	34.8579	0.00340017	Up
evm.model.Contig121.12	2.06171	8.5e-11	Up	4.40644	1.35e-22	Up	0.181161	4e-36	Down	0.0538225	6.2e-148	Down
evm.model.Contig121.15	1.17295	0.918172		1.36477	0.81238		1.08448	0.940083		1.1066	0.924576
evm.model.Contig121.17	0.670162	0.0230834		9.35228	9.05e-29	Up	0.0414738	1.93e-75	Down	0.0322027	4.05e-54	Down
evm.model.Contig121.18	0.740108	0.188255		1.82437	0.00493363		0.452352	0.000757093	Down	2.32882	0.000490911	Up
evm.model.Contig121.20	6.59277	1.25e-08	Up	0.721385	0.284004		2.07665	0.00137054	Up	0.47994	0.000381816	Down
evm.model.Contig121.23	0.784467	0.00190744		0.880349	0.403844		0.809158	0.149925		0.924597	0.421837
evm.model.Contig121.29	1.58706	0.145057		0.965008	0.953564		0.677363	0.712375		2.26751	0.507837
evm.model.Contig121.34	0.59366	2.21e-07		1.05601	0.666408		0.908812	0.370834		0.883907	0.430782
evm.model.Contig121.35	1.44296	0.0176754		0.853459	0.344444		1.19459	0.172804		0.978474	0.911533
evm.model.Contig121.36	0.803085	0.00392057		1.31342	0.00101415		3.39075	8.69e-53	Up	2.76207	1.04e-26	Up
evm.model.Contig121.37	0.316194	2.34e-34	Down	2.53342	5.49e-21	Up	0.265946	6.69e-36	Down	0.601617	0.00282219
evm.model.Contig121.39	1.97221	2.32e-14		0.654235	4.27e-06		0.741749	0.0628176		0.37377	2.65e-06	Down
evm.model.Contig121.40	0.101155	9.29e-29	Down	0.762979	0.382059		1.34527	0.305054		1.27878	0.376181
evm.model.Contig121.41	0.0646308	0.000158474	Down							7.68724	0.149929
evm.model.Contig121.42	0.0247197	5.11e-07	Down	0.313388	0.0541086		6.40285	1.25e-16	Up	1.37846	0.0412893
evm.model.Contig121.43	0.933582	0.418107		0.839497	0.0498188		0.98564	0.872263		0.883905	0.256659
evm.model.Contig121.44	0.799609	0.00635996		0.95171	0.647154		0.882947	0.144407		0.99718	0.982392
evm.model.Contig121.45	1.00322	0.979544		0.790327	0.0701558		0.848373	0.343011		1.01144	0.954648
evm.model.Contig121.47	0.655333	0.00167252		0.787476	0.156119		0.46694	4.45e-05	Down	1.25046	0.253162
evm.model.Contig121.48	0.361319	1.34e-14	Down	1.05536	0.817796		0.323413	0.000160844	Down	2.20987	0.00573417	Up
evm.model.Contig121.51	2.48996	0.58483		0.445259	0.62229		0.373134	0.635372		3.15081	0.678953
evm.model.Contig121.55	1.52794	0.115621		0.884673	0.668924		1.22631	0.138494		1.43027	0.0103921
evm.model.Contig121.56	1.02215	0.981663		3.88529	0.0119557	Up	1.26269	0.575637		1.60965	0.126626
evm.model.Contig121.57	5.83564	3.37e-05	Up	0.53814	0.00186502		0.663969	0.0048606		0.373168	8.21e-11	Down
evm.model.Contig121.60				10.8469	0.232957		1.68397	0.723047		27.3922	0.0272113	Up
evm.model.Contig121.80	1.93393	5.35e-11		0.567369	7.71e-06		1.19229	0.172931		1.90182	1.86e-09
evm.model.Contig121.82	0.77875	0.320605		2.42345	6.06e-06	Up	2.34303	1.83e-17	Up	1.37837	0.00306485
evm.model.Contig121.83				4.7968	0.413484		0.132022	0.290459		5.97231	0.591812
evm.model.Contig121.85	1.87742	5.87e-08		0.630629	0.00628283		1.27707	0.126482		0.904079	0.329779
evm.model.Contig121.86	3.40116	2.75e-60	Up	0.594844	2.48e-11		1.00452	0.965258		0.824316	0.0516997
evm.model.Contig121.89	1.07191	0.673158		0.801562	0.0796874		0.633361	0.000226871		2.81148	1.03e-12	Up
evm.model.Contig121.91	0.322075	7.35e-10	Down	3.6833	1.14e-09	Up	1.40384	0.0674955		1.05325	0.672687
evm.model.Contig121.97	0.234981	0.0579578		8.08965	0.00123519	Up	1.43743	0.347148		1.01035	0.982721
evm.model.Contig122.22	1.33353	0.0230777		1.20226	0.180465		0.732136	3.74e-07		1.84342	4.33e-20
evm.model.Contig122.26	2.90577	0.00203668	Up	0.840016	0.681399		1.44988	0.146735		0.664766	0.0894697
evm.model.Contig122.28	1.75682	9.93e-05		0.34228	7.54e-24	Down	0.621105	2.26e-05		2.00511	4.62e-05	Up
evm.model.Contig122.32	0.808877	0.288519		0.612758	0.0214182		0.97891	0.927962		0.844951	0.630963
evm.model.Contig122.35	1.14165	0.129151		1.16955	0.0750399		0.966665	0.723223		1.07294	0.484089
evm.model.Contig122.38	1.56852	0.000274934		0.628671	0.00277507		0.765701	0.122238		0.876479	0.47635
evm.model.Contig122.39	1.16753	0.254112		0.508574	0.000107225		0.541643	0.0031907		1.45711	0.109756
evm.model.Contig122.43	1.20472	0.0407235		3.07477	3.39e-52	Up	0.794463	0.00323656		0.535223	5.01e-14
evm.model.Contig122.54	1.09329	0.689539		1.24839	0.284188		2.58567	4.15e-13	Up	0.8179	0.136427
evm.model.Contig122.58	0.279274	3.16e-11	Down	8.87967	1.95e-46	Up	1.54135	3.91e-07		1.35506	0.00239884
evm.model.Contig122.60	1.18783	0.650253		3.83237	5.93e-11	Up	0.245687	5.75e-09	Down	4.8267	1.31e-10	Up
evm.model.Contig122.61				37.5199	0.00481441	Up	0.0329636	0.00455299	Down	26.4197	0.00934374	Up
evm.model.Contig1226.1	6.90946	4.61e-12	Up	0.667641	0.0574046		0.546044	0.00146382		2.5169	0.000544211	Up
evm.model.Contig123.34	1.19732	0.161174		0.784153	0.0929572		0.61121	0.00145578		0.851715	0.377667
evm.model.Contig123.35	1.80303	0.00012933		0.725453	0.121652		0.814102	0.52329		1.6146	0.389891
evm.model.Contig123.36	0.610611	4.49e-05		0.813665	0.113015		1.15433	0.177278		0.443713	2.1e-10	Down
evm.model.Contig123.40	0.980578	0.937531		1.42372	0.15012		0.929267	0.706375		3.61297	8.21e-23	Up
evm.model.Contig123.41	0.668649	0.00937356		1.17855	0.284679		1.45141	0.0177111		0.833367	0.474612
evm.model.Contig123.42	1.46435	0.0134739		0.691659	0.0179107		0.803026	0.148623		0.781135	0.265046
evm.model.Contig123.43	1.14673	0.428147		0.97718	0.906425		0.57851	0.00023129		1.03232	0.869981
evm.model.Contig123.44	1.44951	0.221911		0.680425	0.110171		1.18854	0.458072		0.693639	0.148006
evm.model.Contig123.45	1.56033	0.20641		0.791607	0.417552		0.66142	0.169827		0.653225	0.35698
evm.model.Contig123.46	0.283925	8.61e-23	Down	0.655372	0.0348281		0.802134	0.507987		0.992773	0.987761
evm.model.Contig123.47	1.34358	0.0535437		0.387609	2.03e-11	Down	0.977194	0.922006		1.31653	0.264052
evm.model.Contig123.48	4.3625	0.0202587	Up	0.213528	8.81e-05	Down	1.85087	0.277856		1.3185	0.730389
evm.model.Contig123.49	1.61521	1.86e-05		0.583306	9.54e-07		1.71692	5.82e-08		0.489888	8.92e-17	Down
evm.model.Contig123.50	1.13169	0.140874		0.76501	0.000410103		1.1869	0.0852349		0.807516	0.0392685
evm.model.Contig123.53	0.31716	5.29e-13	Down	1.88848	0.000173266		0.613936	0.000728721		1.47767	0.00499402
evm.model.Contig123.54	7.9312	4.38e-05	Up	0.610396	0.233199		0.62046	0.233218		1.41171	0.554998
evm.model.Contig123.55	0.753725	0.296976		0.759814	0.313152		0.940065	0.848232		2.41961	0.00312598	Up
evm.model.Contig123.57	6.86494	5.53e-11	Up	0.623678	0.166985		3.52413	2.41e-06	Up	0.588979	0.022573
evm.model.Contig123.58	5.19599	3.52e-06	Up	0.721178	0.278354		1.7262	0.0183399		1.63383	0.013049
evm.model.Contig1235.3				5.89292	0.568394		0.210139	0.564398		6.28991	0.39019
evm.model.Contig124.24	0.765079	0.447654		2.88997	3.88e-06	Up	0.0449619	4.07e-19	Down	31.8743	8.37e-22	Up
evm.model.Contig124.37	0.230236	0.0217978	Down	0.796547	0.822127		1.07947	0.927845		8.87487	0.00131549	Up
evm.model.Contig124.39	3.56366	0.152389		3.27679	0.0248136	Up	0.396621	0.0284087	Down	2.00192	0.21946
evm.model.Contig124.41	2.56235	0.14775		2.80146	0.00560814	Up	0.4514	0.00887682	Down	2.31145	0.0166199	Up
evm.model.Contig124.44	10.9305	0.0176869	Up	0.485947	0.478615		0.0793648	4.41e-34	Down	0.070517	2.32e-07	Down
evm.model.Contig124.45	47.053	2e-18	Up	0.380106	0.000139239	Down	2.57328	2.21e-08	Up	1.88015	5.59e-05
evm.model.Contig124.46	0.660906	0.0167093		1.53088	0.00505716		0.492168	2.96e-05	Down	1.39939	0.0983334
evm.model.Contig124.47	1.07158	0.398616		0.797037	0.00957629		0.939327	0.483701		0.723224	0.000131924
evm.model.Contig124.48	0.0940532	6.77e-111	Down	1.2113	0.360916		0.457638	0.000144672	Down	5.27376	1.83e-06	Up
evm.model.Contig124.49	0.0280326	6.76e-11	Down	1.4276	0.498781		1.77354	0.0377816		1.19566	0.413055
evm.model.Contig124.50	0.43338	9.61e-12	Down	0.67552	0.0144894		0.941488	0.807088		1.42882	0.122072
evm.model.Contig124.51	0.673827	0.00124156		1.19338	0.250241		1.14908	0.284106		0.724792	0.00965814
evm.model.Contig124.52	1.24335	0.140636		0.77314	0.102268		0.716446	0.0347394		0.94944	0.798204
evm.model.Contig124.53	1.71101	0.000203032		0.872283	0.379299		0.814087	0.162869		0.944476	0.766141
evm.model.Contig124.54	2.00635	0.0929943		1.96588	0.124154		0.889503	0.801458		1.16465	0.697773
evm.model.Contig124.55	0.0341635	0.000253515	Down	14.9927	0.01153	Up	0.205394	0.0338117	Down	9.59597	0.000931696	Up
evm.model.Contig124.56	0.0763914	0.00227727	Down	11.3641	0.00583793	Up	0.18155	0.0132383	Down	4.59154	0.0410422	Up
evm.model.Contig124.57	0.0734714	1.41e-126	Down	3.69221	3.07e-29	Up	2.0483	1.32e-12	Up	3.0629	7.16e-44	Up
evm.model.Contig124.59	1.00482	0.985318		0.77874	0.304091		1.05376	0.858113		0.631942	0.141007
evm.model.Contig124.60	0.9071	0.358461		1.11423	0.399473		1.01236	0.923016		1.05103	0.660974
evm.model.Contig124.62	0.942236	0.928903		28.2976	5.79e-23	Up	3.66829	7.32e-09	Up	0.184338	1.95e-37	Down
evm.model.Contig124.64	5.48284	2.29e-06	Up	1.95193	0.0104221		1.40934	0.0131312		0.779944	0.122079
evm.model.Contig124.8	0.927569	0.464961		1.08527	0.454929		0.867182	0.177201		0.904485	0.423355
evm.model.Contig125.19	1.3829	0.0188452		2.47167	9.63e-21	Up	0.331644	1.81e-30	Down	1.76584	2.85e-05
evm.model.Contig125.20	2.5294	9.88e-12	Up	1.39598	0.00347233		0.604932	5.25e-05		1.02327	0.88497
evm.model.Contig125.21	0.0412597	0.026065	Down	37.9407	0.00537086	Up	3.50621	0.0131307	Up	3.01969	0.000172285	Up
evm.model.Contig125.22	1.52317	0.0473949		0.997615	0.990571		2.57556	3.23e-14	Up	1.32624	0.032744
evm.model.Contig1252.2	2.08956	4.48e-31	Up	0.772746	0.000787977		0.963834	0.649664		0.509363	5.57e-13
evm.model.Contig1259.2	8.3087	0.00141008	Up	0.522496	0.233507		3.3793	0.000447386	Up	0.260495	0.00135672	Down
evm.model.Contig126.13				9.59913	0.382959		0.129132	0.37806		9.99808	0.311173
evm.model.Contig126.2										7.55655	0.44199
evm.model.Contig126.20	0.659465	0.368993		24.6421	4.38e-51	Up	0.181629	9.88e-31	Down	0.670769	0.101726
evm.model.Contig126.21	0.200799	1.28e-05	Down	36.0629	5.77e-44	Up	0.0312466	2.44e-40	Down	2.77362	0.063927
evm.model.Contig126.22	0.19779	0.221207		52.2808	1.68e-06	Up	0.0353538	7.87e-07	Down	2.43318	0.498977
evm.model.Contig126.23	1.27423	0.514536		26.3276	1.5e-89	Up	0.270571	7.79e-20	Down	0.479665	0.000465585	Down
evm.model.Contig126.24	0.393874	1.78e-09	Down	2.49478	9.19e-09	Up	0.363252	6.83e-11	Down	3.87095	1.1e-19	Up
evm.model.Contig126.25	0.516356	4.91e-09		1.84685	1.22e-06		0.395242	1.73e-11	Down	2.28523	1.06e-11	Up
evm.model.Contig126.26	3.24346	0.000592067	Up	0.961036	0.900626		2.57686	5.01e-07	Up	0.156216	1.16e-14	Down
evm.model.Contig126.27	0.567931	0.562583		2.52098	0.275918		0.429754	0.305582		1.58742	0.707589
evm.model.Contig126.28	0.680245	0.167761		1.31025	0.335329		0.533297	0.0217502		1.29183	0.478646
evm.model.Contig126.29	1.17508	0.329632		0.732714	0.0598634		1.82919	3.9e-13		1.06403	0.623162
evm.model.Contig126.30	1.16247	0.193115		0.712776	0.00708758		1.40704	0.00243132		0.627476	5.74e-05
evm.model.Contig126.31	0.924665	0.632663		1.159	0.263178		0.971215	0.825958		0.747246	0.0748563
evm.model.Contig126.33	0.602618	2.52e-10		1.50685	6.61e-05		0.492004	1.54e-09	Down	1.53838	0.000326244
evm.model.Contig126.34	1.1866	0.443694		0.673671	0.0689558		1.73028	0.00310099		0.643685	0.00184541
evm.model.Contig126.36	0.30854	3.1e-08	Down	45.0611	2.1e-80	Up	0.50585	0.000592142		0.171068	4.22e-37	Down
evm.model.Contig126.38	0.101726	0.258422		47.5585	0.00116447	Up	0.093682	0.0166569	Down	3.11802	0.449441
evm.model.Contig127.13	1.20319	0.0407321		0.642782	1.95e-06		0.715833	0.000196756		0.674979	1.36e-05
evm.model.Contig127.18	0.283423	1.26e-18	Down	10.0068	2.01e-88	Up	0.0663818	4.95e-88	Down	7.24855	9.02e-38	Up
evm.model.Contig127.20	11.92	0.000992132	Up	2.13837	0.0692702		1.48524	0.125714		1.56155	0.0902645
evm.model.Contig127.22										20.3683	0.0309808	Up
evm.model.Contig127.23	9.85575	1.39e-41	Up	0.30135	5.88e-15	Down	1.57008	0.201704		0.514869	0.276585
evm.model.Contig127.35	102.268	8.43e-05	Up	4.43748	1.58e-05	Up	1.18869	0.517447		1.76753	0.0531835
evm.model.Contig127.39	4.84188	0.346074		2.81347	0.208486		10.8453	2.54e-08	Up	0.674796	0.448416
evm.model.Contig127.43	0.682452	0.480258		1.71286	0.29878		2.26818	0.00230233	Up	0.27718	2.88e-05	Down
evm.model.Contig127.46	0.260554	4.93e-34	Down	4.17307	4.16e-32	Up	0.179415	1.12e-56	Down	2.89379	1.35e-20	Up
evm.model.Contig127.50	0.91173	0.500059		1.16649	0.266601		1.17703	0.173485		1.20689	0.0937129
evm.model.Contig127.51	1.2587	0.0351127		0.97327	0.835123		3.90622	9.77e-82	Up	0.667441	8.08e-07
evm.model.Contig127.52	1.03098	0.845448		0.900652	0.502321		0.812937	0.148277		0.972433	0.912426
evm.model.Contig127.54	1.25451	0.0333293		0.718246	0.000778258		1.02915	0.817119		0.631115	0.000113638
evm.model.Contig127.55	0.469484	3.62e-08	Down	1.49829	0.00294305		1.18432	0.180392		0.644286	0.00103878
evm.model.Contig127.8	0.313925	1.78e-06	Down	2.35515	0.000254722	Up	1.00479	0.984049		2.94565	5.01e-10	Up
evm.model.Contig127.9	0.731806	0.00501808		1.15632	0.248449		2.11043	1.36e-24	Up	1.39548	0.00151179
evm.model.Contig1273.1	1.5403	1.78e-06		0.43322	2.03e-11	Down	0.713703	0.015965		0.607587	9.13e-05
evm.model.Contig1274.2	0.49905	2.03e-09	Down	1.45453	0.00546148		0.461358	1.52e-06	Down	1.35286	0.0149274
evm.model.Contig128.12				10.5513	0.347801		0.117195	0.343768		5.84843	0.527426
evm.model.Contig128.13	3.14505	0.00869896	Up	1.96644	0.025171		0.847479	0.42661		2.72089	1.42e-10	Up
evm.model.Contig128.45	1.25367	0.164409		0.622068	0.00761955		0.497512	2.63e-05	Down	1.47416	0.0014693
evm.model.Contig128.49	0.867691	0.854153		2.72543	0.0640252		2.03244	0.00313357	Up	1.32186	0.37973
evm.model.Contig128.50	1.0589	0.729925		1.03885	0.838136		2.77567	2.85e-20	Up	0.786463	0.019306
evm.model.Contig128.51	1.49567	2.43e-05		0.485104	1.42e-15	Down	1.25075	0.0156223		0.668788	2.65e-05
evm.model.Contig128.52	0.591872	5.51e-11		5.25438	3.45e-65	Up	0.292235	1.46e-35	Down	1.22669	0.0340126
evm.model.Contig128.53	0.496665	0.000948159	Down	4.84486	5.39e-16	Up	0.237072	6.11e-17	Down	2.57421	5.56e-08	Up
evm.model.Contig128.54	0.846997	0.551893		1.05987	0.848561		0.712113	0.205165		1.36031	0.367781
evm.model.Contig129.10	1.33519	0.526966		1.35032	0.387166		1.03744	0.909171		1.80025	0.0491393
evm.model.Contig129.16	0.737248	0.0536205		2.12765	1.07e-08	Up	0.717849	0.00997175		2.4733	1.88e-19	Up
evm.model.Contig129.19										4.90569	0.59144
evm.model.Contig129.5	1.36349	0.0012989		0.506136	5.54e-07		1.36628	0.0395285		0.984898	0.910355
evm.model.Contig129.7	0.292748	0.245997		9.89591	0.00170255	Up	0.990729	0.9846		1.65337	0.278583
evm.model.Contig1299.1	0.56778	0.0206765		1.14814	0.625697		0.803869	0.372818		1.2464	0.437044
evm.model.Contig13.104	0.761411	0.000106677		0.906567	0.386963		1.38971	0.00202054		2.11165	1.58e-21	Up
evm.model.Contig13.120	0.198518	6.25e-06	Down	4.31766	2.35e-05	Up	0.228793	0.000115674	Down	2.05597	0.159972
evm.model.Contig13.123	1.55556	6.26e-10		0.584797	1.82e-13		1.40527	1.97e-07		0.512966	6.81e-16
evm.model.Contig13.130	1.23264	0.0435554		0.921493	0.467936		0.897075	0.447432		0.934919	0.650733
evm.model.Contig13.131	0.854434	0.0459492		0.914023	0.377177		1.57017	1.14e-11		1.05983	0.385246
evm.model.Contig13.133	0.119098	0.0416051	Down	1.38904	0.833312		0.165159	0.323453		16.771	0.0803946
evm.model.Contig13.136	1.79164	2.98e-08		2.14569	2.38e-12	Up	1.90662	1.27e-13		1.33281	0.000442409
evm.model.Contig13.137	3.02035	1.02e-17	Up	1.17692	0.266229		0.742511	0.00623625		2.08081	9.48e-14	Up
evm.model.Contig13.138	4.52385	3.01e-20	Up	0.739501	0.0862818		1.0859	0.673881		1.45642	0.0153112
evm.model.Contig13.141	2.98082	1.08e-10	Up	0.743003	0.175689		1.43463	0.113128		1.16848	0.438502
evm.model.Contig13.149	0.46629	0.74247		2.74617	0.557395		0.123797	0.22003		7.14528	0.4414
evm.model.Contig13.162	0.562636	1.83e-10		0.726439	0.00418032		0.935621	0.563887		0.931372	0.580939
evm.model.Contig13.163	0.00857456	1.3e-06	Down	68.1801	5.95e-05	Up	0.0181449	5.66e-05	Down	35.0664	0.00280105	Up
evm.model.Contig13.164	0.807215	0.0542217		0.775235	0.0188634		0.91399	0.489033		0.949613	0.697884
evm.model.Contig13.165	0.0646845	2.06e-13	Down	5.0079	0.000360827	Up	0.0922817	9.43e-06	Down	8.67523	0.000517622	Up
evm.model.Contig13.166	0.032154	0.0326797	Down	48.1521	0.000669975	Up	0.0257056	0.000587117	Down	27.6873	0.00985433	Up
evm.model.Contig13.168	0.529226	3.87e-13		1.05563	0.672586		2.62637	3.14e-30	Up	0.690571	8.24e-07
evm.model.Contig13.172										6.86615	0.462321
evm.model.Contig13.173	2.38231	0.00948882	Up	0.747064	0.430009		3.4864	1.13e-06	Up	0.686684	0.0512043
evm.model.Contig13.187	0.723516	0.850466								1.5524	0.827281
evm.model.Contig13.191	2.7706	0.292621		0.273245	0.192632		3.36316	0.147002		0.921507	0.937356
evm.model.Contig13.192	1.23751	0.134673		0.756121	0.073861		1.48556	0.000388407		1.01033	0.945293
evm.model.Contig13.195	1.01649	0.907513		0.802361	0.148839		1.28932	0.0431967		0.823393	0.0718807
evm.model.Contig13.196	0.805237	0.000242831		0.990767	0.940218		1.28245	0.011439		0.844468	0.0104535
evm.model.Contig13.197	0.0396755	0.0264601	Down	8.565	0.181715		0.415417	0.533427		21699.3	4.66e-36	Up
evm.model.Contig13.198	0.128953	0.526487								4757.23	3.38e-27	Up
evm.model.Contig13.199	0.0683325	0.265514		5.91454	0.467262		0.407359	0.601156		23259.7	5.16e-24	Up
evm.model.Contig13.203	0.0108792	1.76e-06	Down	7.62263	0.177126		12.9062	5.16e-10	Up	49.6353	1.82e-60	Up
evm.model.Contig13.209	0.64554	3.07e-08		0.947428	0.604042		1.15874	0.0705466		0.721951	0.000153847
evm.model.Contig13.210	0.593266	1.98e-09		1.04699	0.668808		1.08894	0.211422		0.81305	0.00844842
evm.model.Contig13.217	0.965804	0.680803		0.866532	0.133188		0.826781	0.0434767		0.891709	0.30462
evm.model.Contig13.219	0.917419	0.269582		1.46314	1.41e-07		0.501382	1.56e-13		1.15727	0.189844
evm.model.Contig13.242	1.06639	0.95312		1.60333	0.555947		0.467195	0.331345		0.707663	0.753967
evm.model.Contig13.243	0.121993	0.166244		19.9504	0.0112777	Up	0.031828	0.0021832	Down	12.5616	0.254371
evm.model.Contig13.247	3.31718	0.432327		0.664519	0.836935		3.99137	0.304458		0.288758	0.167581
evm.model.Contig13.252	0.458203	2.03e-07	Down	1.09903	0.672772		0.339856	3.74e-10	Down	1.5898	0.00282977
evm.model.Contig13.255	0.655012	1.71e-10		1.51891	5.61e-07		0.697242	3.22e-06		1.22513	0.0105388
evm.model.Contig13.257	1.25357	0.00166108		0.752218	0.000133045		1.52579	4.54e-08		0.789814	0.0037391
evm.model.Contig13.268	5.03035	4.82e-08	Up	1.50117	0.0958521		1.55001	0.0313287		1.40087	0.0575777
evm.model.Contig13.270	5.0312	0.173177		0.657143	0.627323		2.17798	0.37069		0.176424	0.186681
evm.model.Contig13.276				16.2883	0.116796		0.0758594	0.110583		6.39894	0.485003
evm.model.Contig13.286	2.20044	0.0295856	Up	0.914113	0.819621		0.430154	0.0867309		0.352285	0.122072
evm.model.Contig13.290	1.01539	0.905581		1.04731	0.738122		1.31319	0.00150606		1.30269	0.00213412
evm.model.Contig13.302	2.94831	2.28e-10	Up	1.82047	6.47e-06		3.99545	1.83e-55	Up	0.805839	0.0205874
evm.model.Contig13.303	0.843857	0.0351586		1.40827	0.000587354		2.04001	2.78e-17	Up	0.961788	0.593061
evm.model.Contig13.304	1.4479	0.000116228		0.61868	2.97e-06		1.48556	1.37e-06		0.707354	0.000547047
evm.model.Contig13.306	0.472533	0.222787		1.13006	0.878027		1.40818	0.516233		1.02378	0.969297
evm.model.Contig13.312	0.0510625	0.0124577	Down	21.5309	0.00806776	Up	0.0294851	0.00139798	Down	26.2298	0.0111166	Up
evm.model.Contig13.313	2.83955	7.14e-09	Up	0.392767	0.000144275	Down	1.09309	0.762829		0.497129	0.0272551	Down
evm.model.Contig13.323	0.127485	0.359155		15.884	0.120646		0.078069	0.114726		10.5892	0.295282
evm.model.Contig13.324	2.24272	0.0189142	Up	0.676078	0.241142		0.92073	0.809151		0.997739	0.995311
evm.model.Contig13.333	0.916293	0.185733		0.931875	0.359599		0.894987	0.119957		0.895472	0.17949
evm.model.Contig13.345	2.0141	0.000299898	Up	0.91767	0.69968		1.0706	0.711549		1.02382	0.915861
evm.model.Contig13.347	0.892985	0.417165		0.970216	0.833789		0.800035	0.0105571		0.810037	0.0478324
evm.model.Contig13.348	1.39769	0.000358555		0.574548	2.05e-12		1.99136	2.45e-23		0.693006	3.95e-06
evm.model.Contig13.349	0.504132	3.53e-16		1.82149	2.66e-10		0.395405	2.07e-24	Down	1.98847	2.29e-14
evm.model.Contig13.350	0.855749	0.104677		1.09393	0.45287		0.627636	9.58e-09		1.26556	0.00260414
evm.model.Contig13.354	1.30173	0.0154467		0.659836	1.47e-05		1.10496	0.259898		0.705629	0.000646249
evm.model.Contig13.355	1.12117	0.366491		0.54982	5.46e-07		2.25225	9.74e-16	Up	0.363401	1.7e-13	Down
evm.model.Contig13.356	1.03463	0.779995		0.831877	0.150486		1.35795	9.22e-05		0.958996	0.686106
evm.model.Contig13.357										2.22058	0.649955
evm.model.Contig13.377	1.12782	0.0720541		0.747956	5.65e-05		0.713924	7.78e-05		0.772797	0.00795103
evm.model.Contig13.382	0.131605	0.476404		6.02059	0.448661		0.205517	0.42661		7.39229	0.434444
evm.model.Contig13.385	0.0305522	0.00745051	Down	33.9199	0.00986389	Up	0.0710056	0.0315702	Down	4.98866	0.325915
evm.model.Contig13.388	0.201364	0.0416218	Down	4.40437	0.0524074		0.233862	0.0360943	Down	1.25447	0.844499
evm.model.Contig13.389	0.904294	0.187429		0.82465	0.0112074		0.619276	2.02e-10		1.18544	0.0945229
evm.model.Contig13.393	0.609078	1.74e-13		1.16634	0.0611923		0.47385	5.84e-18	Down	1.4605	0.000991136
evm.model.Contig13.395	0.419387	4.36e-34	Down	2.20836	4.88e-27	Up	0.532872	4.78e-20		1.68279	7.68e-12
evm.model.Contig13.4	0.562869	0.387474		1.19649	0.840582		0.276311	0.192155		2.00943	0.606203
evm.model.Contig13.401	0.0585374	0.0942535		20.7938	0.0382729	Up	0.0595541	0.0316846	Down	8.25481	0.389101
evm.model.Contig13.405	0.619049	0.763818		2.35802	0.518997		3.294	0.0458995	Up	0.563039	0.504673
evm.model.Contig13.415	2.3931	5.45e-48	Up	0.702358	7.14e-07		0.738912	0.000513049		0.278905	3.55e-38	Down
evm.model.Contig13.423	0.00888714	2.28e-06	Down	124.822	5.99e-07	Up	0.00991304	7.8e-07	Down	23.3983	0.0247502	Up
evm.model.Contig13.424	0.685235	1.35e-07		1.69369	5.67e-11		0.444993	4.91e-18	Down	1.1255	0.298529
evm.model.Contig13.428	1.28198	0.0015969		0.896463	0.264816		0.795114	0.000766999		0.715976	6.99e-06
evm.model.Contig13.429	8.10075	0.000481027	Up	0.684149	0.454929		1.50291	0.392909		0.90074	0.849369
evm.model.Contig13.433	0.029933	0.0117978	Down	11.2851	0.0688434		0.109645	0.0641613		5.35258	0.423771
evm.model.Contig13.44	0.0950786	0.260384								12.4087	0.156145
evm.model.Contig13.440	0.0265298	0.00312805	Down	34.2633	0.00463622	Up	0.036138	0.00379568	Down	7.61704	0.326864
evm.model.Contig13.441	1.11479	0.180889		1.09038	0.302834		0.566322	2.84e-14		0.756997	0.00302336
evm.model.Contig13.443	0.346952	5.52e-38	Down	1.47941	6.05e-05		0.585166	2.34e-09		1.28038	0.00715983
evm.model.Contig13.446	0.619608	8.91e-05		1.22147	0.118676		1.0608	0.564065		1.471	6.32e-05
evm.model.Contig13.449	0.00589816	6.51e-08	Down	168.419	4.4e-08	Up	0.0143136	3.35e-06	Down	16.3365	0.0162231	Up
evm.model.Contig13.454	0.917417	0.444013		1.1655	0.176039		1.16226	0.190417		1.02945	0.825401
evm.model.Contig13.458	0.309425	4.52e-60	Down	2.44404	1.2e-31	Up	0.388728	9.86e-26	Down	2.71282	1.23e-26	Up
evm.model.Contig13.459	1.15549	0.59162		7.18404	1.25e-24	Up	3.88908	3.4e-74	Up	4.1133	2.35e-65	Up
evm.model.Contig13.467	1.25548	0.00819244		1.53111	4.33e-07		0.573773	6.63e-15		0.737511	0.00155879
evm.model.Contig13.47	0.0893069	0.0319133	Down	7.30401	0.081294		0.0468538	0.0103627	Down	10.2127	0.217664
evm.model.Contig13.471	0.21055	1.22e-48	Down	1.50862	0.0013072		0.394474	1.57e-26	Down	0.638868	5.07e-06
evm.model.Contig13.472	0.565433	8.3e-19		1.32139	0.00179669		1.81839	4.14e-15		0.839736	0.0267963
evm.model.Contig13.473	4.04294	1.41e-17	Up	0.346667	4.14e-12	Down	0.950927	0.669859		1.48916	0.000247237
evm.model.Contig13.474	1.02237	0.975949		1.13099	0.853874		0.119315	0.0363461	Down	11.4099	0.0199242	Up
evm.model.Contig13.478	0.0884025	0.00223781	Down	13.0037	0.000416605	Up	0.0255928	0.000133639	Down	33.5684	0.000657565	Up
evm.model.Contig13.479	2.27429	0.00750436	Up	0.78184	0.415469		1.35492	0.270749		0.985957	0.968369
evm.model.Contig13.480	0.962747	0.781827		0.837622	0.156351		0.84263	0.140847		0.976394	0.871865
evm.model.Contig13.481	0.680984	2.46e-08		1.95822	3.04e-22		0.433176	7.58e-18	Down	1.81157	9.32e-09
evm.model.Contig13.482	0.87235	0.0661732		0.90697	0.357166		1.1753	0.103965		1.12972	0.177478
evm.model.Contig13.483	1.95013	2.8e-09		0.498182	1.56e-20	Down	1.43692	2.91e-06		0.95616	0.624082
evm.model.Contig13.484	0.454458	3.27e-27	Down	1.46505	9.32e-08		0.880413	0.0624319		0.864758	0.0710491
evm.model.Contig13.485	0.50769	0.00222764		2.57478	5.21e-06	Up	0.78518	0.201165		1.12781	0.616888
evm.model.Contig13.487	0.0854049	4.24e-05	Down	14.2614	3.58e-06	Up	0.622814	0.155593		1.88372	0.0484072
evm.model.Contig13.489	1.65853	0.000147611		0.79038	0.149461		1.24662	0.142253		0.703803	0.00600745
evm.model.Contig13.490	3.7803	1.55e-20	Up	0.447804	1.39e-13	Down	0.775531	0.00942484		0.444401	6.43e-15	Down
evm.model.Contig13.491	0.971133	0.750536		0.753019	0.000908587		0.948044	0.514155		0.820482	0.0307841
evm.model.Contig13.492	0.649579	2.63e-11		1.09924	0.244009		0.659113	1.8e-11		1.06715	0.43208
evm.model.Contig13.494	1.04147	0.608498		0.569703	6.1e-16		2.54477	3.36e-70	Up	1.15419	0.0675204
[truncated: 13,711 more rows]
