# Supplementary material for: Molecular identification and functional analysis of chitinase genes reveal their importance in the metamorphosis of Sarcophaga peregrina (Diptera: Sarcophagidae)
Source: J Insect Sci. 2023 Nov 28;23(6):10. doi: 10.1093/jisesa/iead107 (PMC10684050; doi:10.1093/jisesa/iead107)
Supplement: iead107_suppl_Supplementary_Tables_S2 [file iead107_suppl_supplementary_tables_s2.xlsx]

## Sheet: Sheet1
id	P1.Expression Change(log2(v(i)/v(0))	P2.Expression Change(log2(v(i)/v(0))	P3.Expression Change(log2(v(i)/v(0))	P4.Expression Change(log2(v(i)/v(0))	P5.Expression Change(log2(v(i)/v(0))	P1.raw	P2.raw	P3.raw	P4.raw	P5.raw
evm.model.Contig1.341	0	0.02	-1.18	-4.03	-5.58	0.478705	0.484867	0.211001	0.0292612	0.01
evm.model.Contig113.76	0	-1.66	0.07	-2.64	-5.07	0.336656	0.10684	0.352198	0.0540085	0.01
evm.model.Contig125.23	0	-1.13	-1.28	-3.34	-3.34	0.101194	0.0463555	0.0417553	0.01	0.01
evm.model.Contig13.75	0	-1.22	-2.44	-5.38	-5.38	0.417509	0.17922	0.0770718	0.01	0.01
evm.model.Contig139.7	0	-1.18	-3.54	-3.07	-7.53	1.84184	0.81187	0.158017	0.21898	0.01
evm.model.Contig14.290	0	-3.43	-4.64	-6.86	-6.86	1.15948	0.10755	0.0464272	0.01	0.01
evm.model.Contig1469.1	0	-3.04	-4.25	-3.08	-7.06	1.33559	0.162756	0.0701225	0.157439	0.01
evm.model.Contig160.3	0	-0.76	-0.66	-2.72	-3.97	0.156559	0.0924894	0.0989144	0.0238414	0.01
evm.model.Contig17.295	0	-3.71	-4.69	-7.74	-9.72	8.40524	0.643476	0.325718	0.0393203	0.01
evm.model.Contig2.572	0	-1.53	-2.46	-3.75	-3.75	0.134625	0.0466894	0.0245421	0.01	0.01
evm.model.Contig22.255	0	-0.29	-0.2	-1.2	-1.2	0.0229401	0.0188023	0.0200385	0.01	0.01
evm.model.Contig220.4	0	0.32	-3.75	-2.88	-5.83	0.567261	0.707342	0.0422207	0.0773071	0.01
evm.model.Contig220.7	0	-2.76	-5.65	-4.64	-8.49	3.59401	0.530792	0.0715324	0.144614	0.01
evm.model.Contig24.161	0	-0.57	-0.8	-3.01	-3.01	0.080297	0.0540201	0.0461363	0.01	0.01
evm.model.Contig26.75	0	0.18	-1.02	-3.16	-3.16	0.0891935	0.101119	0.0440254	0.01	0.01
evm.model.Contig26.83	0	-0.68	-1.44	-4.24	-4.24	0.188798	0.118069	0.0694911	0.01	0.01
evm.model.Contig3.125	0	-1.59	-0.62	-3.67	-3.67	0.127078	0.0421387	0.0827444	0.01	0.01
evm.model.Contig3.60	0	-0.59	-0.81	-3.62	-3.62	0.122867	0.0817365	0.0698751	0.01	0.01
evm.model.Contig3.64	0	-1.35	-0.75	-3.07	-3.07	0.0838415	0.0329074	0.0500177	0.01	0.01
evm.model.Contig3.87	0	-0.46	-1.26	-2.63	-2.63	0.0619708	0.045132	0.0258006	0.01	0.01
evm.model.Contig67.6	0	0.12	-0.93	-3.19	-3.19	0.0911062	0.0991152	0.0477599	0.01	0.01
evm.model.Contig80.42	0	-0.47	-0.99	-3.3	-3.3	0.0985486	0.0712591	0.0496963	0.01	0.01
evm.model.Contig91.55	0	-0.95	-2.42	-4.38	-5.05	0.330743	0.171686	0.0618515	0.0158578	0.01
evm.model.Contig72.111	0	-1.25	-2.42	-6.74	-8.09	4.13292	1.73264	0.770825	0.0387517	0.0152167
evm.model.Contig37.139	0	-0.54	-1.1	-1.57	-3.99	0.283137	0.194178	0.132277	0.0951655	0.0178026
evm.model.Contig19.236	0	-0.14	-0.91	-2.87	-4.07	0.300713	0.272942	0.15965	0.0412091	0.0179107
evm.model.Contig32.73	0	-0.85	-1.52	-1.43	-3.17	0.168949	0.0934071	0.0587438	0.0626362	0.0188345
evm.model.Contig2.828	0	0.26	-1.37	-1.13	-2.62	0.140406	0.167618	0.0543081	0.0639894	0.0227662
evm.model.Contig13.57	0	-1.28	-1.5	-1.68	-3.57	0.279779	0.115179	0.0989058	0.0873444	0.0236252
evm.model.Contig22.230	0	-0.64	-3.25	-2.26	-4.12	0.4153	0.266117	0.0435938	0.0868731	0.0239479
evm.model.Contig138.31	0	-2.05	-1.68	-3.26	-3.45	0.273982	0.0663468	0.0854127	0.0286707	0.0250436
evm.model.Contig36.69	0	-0.76	-0.69	-2.03	-3.02	0.217542	0.128214	0.135294	0.053409	0.0267507
evm.model.Contig23.148	0	0.16	-3.27	-2.98	-6.08	1.84364	2.06106	0.190932	0.234024	0.0272664
evm.model.Contig34.93	0	-0.73	-1.58	-3.18	-5.85	1.62818	0.984953	0.543026	0.179909	0.0282557
evm.model.Contig3.1055	0	-0.46	-1.17	-3.95	-4.72	0.756557	0.549967	0.337245	0.0490937	0.028698
evm.model.Contig85.32	0	0.02	-0.48	-1.62	-2.47	0.166171	0.168503	0.119019	0.0541462	0.0300007
evm.model.Contig106.10	0	0.2	-2.49	-2.79	-3.43	0.328719	0.376753	0.0586109	0.047451	0.0305869
evm.model.Contig9.36	0	-1.57	-1.16	-3.38	-4.61	0.749208	0.252924	0.335822	0.0718466	0.0307039
evm.model.Contig85.94	0	-1.68	-0.78	-3.25	-3.91	0.461663	0.143634	0.26849	0.0485693	0.0307989
evm.model.Contig68.110	0	-6.16	-7	-6.29	-10.25	39.3175	0.550013	0.307913	0.502431	0.0322697
evm.model.Contig30.195	0	-3.37	-5.04	-3.43	-6.99	4.19997	0.40663	0.127576	0.389229	0.0330271
evm.model.Contig30.78	0	-0.06	-3.54	-5.77	-6.17	2.41665	2.32098	0.20706	0.0441746	0.0335161
evm.model.Contig70.67	0	-4.69	-3.05	-7.59	-9.71	28.3917	1.10332	3.42236	0.147284	0.0338852
evm.model.Contig4.377	0	-4.34	-5.56	-5.32	-9.49	27.1953	1.3458	0.576453	0.679801	0.0378781
evm.model.Contig72.60	0	-2.71	-2.81	-3.54	-6.98	4.99658	0.761161	0.711482	0.429683	0.0396396
evm.model.Contig68.121	0	-2.25	-2.71	-2.81	-3.5	0.454241	0.0957238	0.069231	0.0649093	0.0401838
evm.model.Contig49.294	0	0.01	-0.69	-0.95	-1.84	0.159304	0.1599	0.09859	0.0823416	0.0446001
evm.model.Contig71.37	0	-0.8	-2.34	-3.57	-5.31	1.78429	1.02769	0.353094	0.150736	0.0450182
evm.model.Contig89.124	0	-2.97	-2.64	-4.22	-4.89	1.5026	0.191849	0.240389	0.0805267	0.0506694
evm.model.Contig1595.1	0	-3.87	-2.68	-4.9	-10.96	101.274	6.90843	15.8251	3.40295	0.0506836
evm.model.Contig1595.2	0	-6.83	-7.68	-7.34	-13.46	570.823	5.02535	2.7791	3.513	0.0506836
evm.model.Contig64.106	0	-0.2	-0.77	-2.31	-3.4	0.622162	0.542771	0.364936	0.125244	0.0590322
evm.model.Contig82.67	0	0.06	-0.85	-2.67	-3.86	0.90651	0.944456	0.503883	0.142571	0.0623709
evm.model.Contig18.108	0	-2.86	-0.61	-5.71	-8.07	17.9657	2.47226	11.7393	0.343126	0.0666638
evm.model.Contig220.6	0	-1.6	-3.14	-3.96	-5.57	3.45636	1.13946	0.392472	0.222226	0.0725344
evm.model.Contig141.44	0	0.44	-1.94	-4.22	-5.1	2.61555	3.55774	0.679303	0.14041	0.0761109
evm.model.Contig1752.2	0	-1.84	-4.12	-5.24	-5.05	2.78806	0.780655	0.160392	0.0735679	0.084099
evm.model.Contig220.8	0	0.5	-1.08	-1.47	-4.22	1.63338	2.30424	0.770766	0.589674	0.0879441
evm.model.Contig27.260	0	-0.97	-1.13	-1.8	-3.44	1.02302	0.52123	0.466293	0.29318	0.0939771
evm.model.Contig278.30	0	-0.37	-0.7	-1.09	-2.39	0.499594	0.385873	0.307443	0.234156	0.0956363
evm.model.Contig18.111	0	-0.66	-0.7	-2.05	-3.84	1.40052	0.883707	0.862471	0.337549	0.0975623
evm.model.Contig21.328	0	-5.82	-5.12	-9.16	-13.56	1182.86	20.9239	33.9381	2.06711	0.0978098
evm.model.Contig93.106	0	0.52	-2.18	-5.3	-5.36	4.31055	6.18022	0.954277	0.109167	0.104846
evm.model.Contig33.99	0	-0.55	-2.02	-2.35	-2.6	0.717288	0.491431	0.177398	0.140262	0.118665
evm.model.Contig139.11	0	-0.48	-1.52	-1.35	-2.37	0.617386	0.442817	0.215869	0.241829	0.119243
evm.model.Contig45.32	0	-0.36	-0.38	-1.75	-2.07	0.522198	0.406916	0.402173	0.1549	0.124091
evm.model.Contig36.133	0	-0.09	-1.39	-2.2	-4.06	2.08533	1.95265	0.796595	0.455106	0.125198
evm.model.Contig15.312	0	-1.4	-1.15	-1.68	-3.1	1.08612	0.411168	0.490743	0.340025	0.126655
evm.model.Contig34.4	0	-6.36	-6.75	-12.59	-13.09	1170.61	14.2098	10.8647	0.19032	0.13413
evm.model.Contig69.63	0	-5.58	-5	-8.52	-10.7	229.602	4.79356	7.16255	0.624159	0.138468
evm.model.Contig139.12	0	-1.81	-3.35	-4.55	-6.03	9.3876	2.68367	0.920863	0.401216	0.143336
evm.model.Contig36.144	0	-1.03	-1.14	-6.2	-6.41	12.1917	5.9706	5.54536	0.165734	0.143458
evm.model.Contig26.291	0	-4.79	-5.15	-8.02	-7.93	38.9824	1.40957	1.09927	0.150503	0.159998
evm.model.Contig66.14	0	0.48	-1.53	-2.49	-4.21	2.97487	4.14184	1.0335	0.530051	0.160199
evm.model.Contig80.94	0	-2.78	-3.62	-8.62	-10.47	228.048	33.2921	18.5158	0.57989	0.161324
evm.model.Contig26.279	0	-0.93	-2.77	-2.31	-3.28	1.68379	0.881805	0.247659	0.339462	0.173226
evm.model.Contig61.200	0	-2.45	-2.84	-4.91	-7.66	36.0847	6.58624	5.03061	1.2038	0.177894
evm.model.Contig82.86	0	0.2	-1.6	-2.72	-2.88	1.56285	1.79047	0.515344	0.237615	0.212471
evm.model.Contig25.65	0	-0.43	-0.56	-1.88	-1.87	0.787686	0.584715	0.535303	0.213873	0.216164
evm.model.Contig80.98	0	-5.68	-4.53	-7.91	-9.79	203.05	3.97348	8.79598	0.846305	0.229105
evm.model.Contig2.32	0	0.17	-0.76	-2.45	-3.09	1.9995	2.25094	1.18464	0.364899	0.235242
evm.model.Contig2.604	0	0.37	-1.75	-2.6	-3.76	3.21702	4.17005	0.957607	0.530616	0.237101
evm.model.Contig48.161	0	0.07	-1.29	-1.34	-2.16	1.11226	1.16977	0.453491	0.440096	0.248701
evm.model.Contig55.82	0	0.53	-1.91	-2.34	-3.76	3.56793	5.13835	0.95005	0.703616	0.263104
evm.model.Contig66.128	0	-0.57	-0.51	-1.1	-1.03	0.538357	0.363752	0.379041	0.251482	0.264169
evm.model.Contig18.115	0	-5.35	-5.11	-8.79	-10.11	297.876	7.29339	8.62643	0.672782	0.270109
evm.model.Contig86.22	0	-1.16	-0.86	-1.98	-2.85	1.99168	0.892889	1.09894	0.506441	0.276294
evm.model.Contig139.13	0	-2.5	-3.97	-6.21	-6.3	21.8197	3.86583	1.39181	0.295316	0.276741
evm.model.Contig76.106	0	-1.05	-0.66	-1.42	-2.41	1.48602	0.718689	0.939926	0.555213	0.280491
evm.model.Contig62.2	0	-0.25	-0.3	-1.57	-2.42	1.52678	1.28667	1.23593	0.515858	0.285554
evm.model.Contig786.1	0	-1.34	-2.63	-3.76	-4.74	7.62826	3.00449	1.23432	0.563853	0.2859
evm.model.Contig70.65	0	-1.27	-0.21	-3.96	-7.16	41.557	17.2889	35.8475	2.66661	0.289925
evm.model.Contig69.59	0	-4.5	-5.51	-7.31	-11.2	717.295	31.7152	15.7346	4.53096	0.304245
evm.model.Contig30.196	0	-0.96	-1.05	-1.4	-2.13	1.33438	0.686818	0.643454	0.504344	0.305043
evm.model.Contig70.63	0	-2.73	-3.94	-7.43	-9.31	210.215	31.717	13.698	1.21795	0.331203
evm.model.Contig16.140	0	-0.64	-2.06	-1.67	-2.85	2.49985	1.59933	0.601322	0.787772	0.347164
evm.model.Contig3.417	0	-0.36	0.02	-1.21	-2.02	1.4465	1.1237	1.47106	0.625055	0.356335
evm.model.Contig524.5	0	-3.09	-3.22	-6.01	-9.13	209.461	24.5595	22.504	3.25898	0.375057
evm.model.Contig1.861	0	-1.11	-1.96	-2.51	-2.8	2.69278	1.25097	0.690225	0.473209	0.386798
evm.model.Contig12.208	0	-3.07	-4.75	-4.21	-5.66	20.8068	2.48175	0.772799	1.12109	0.411354
evm.model.Contig69.53	0	-1.67	-0.07	-3.71	-5.77	22.6056	7.08738	21.5472	1.72452	0.415631
evm.model.Contig18.138	0	-2.31	-4.21	-4.9	-7.72	91.3492	18.4367	4.93433	3.05876	0.432203
evm.model.Contig17.294	0	-1.53	-1.44	-3.14	-2.5	2.49137	0.860357	0.915684	0.282558	0.441598
evm.model.Contig34.68	0	-0.96	-1.36	-1.96	-1.68	1.42431	0.733008	0.556571	0.366954	0.443707
evm.model.Contig102.4	0	-0.09	-0.98	-2.25	-2.59	2.72995	2.56937	1.38835	0.574379	0.454188
evm.model.Contig46.80	0	-0.23	-1.42	-4.14	-5.42	19.4237	16.6186	7.25171	1.0986	0.454481
evm.model.Contig69.41	0	-0.81	-3.29	-7.52	-6.7	48.6469	27.8433	4.95705	0.26432	0.468655
evm.model.Contig34.83	0	-0.33	-1.75	-1.52	-1.97	1.83525	1.45663	0.547414	0.639058	0.468786
evm.model.Contig15.20	0	-0.04	-1.61	-3.66	-4.16	10.0182	9.75629	3.29068	0.793961	0.559357
evm.model.Contig114.26	0	-0.61	-0.96	-1.01	-1.37	1.46381	0.961483	0.753581	0.725664	0.567847
evm.model.Contig162.16	0	-2.33	-3.07	-3.54	-4.04	9.36342	1.86359	1.11566	0.804629	0.568176
evm.model.Contig524.2	0	-3.59	-2.87	-6.67	-10.1	663.75	55.293	90.8001	6.50787	0.603506
evm.model.Contig5.2	0	-2.58	-2.74	-4.2	-4.06	10.1326	1.69696	1.52176	0.551336	0.608005
evm.model.Contig524.1	0	-3.85	-3.36	-6.47	-9.98	625.049	43.2283	60.9886	7.05464	0.617033
evm.model.Contig115.84	0	0.1	-1.27	-2.29	-2.77	4.22138	4.53336	1.75277	0.863	0.619972
evm.model.Contig40.71	0	-0.55	-0.2	-0.97	-1.14	1.40932	0.95994	1.22695	0.720178	0.638444
evm.model.Contig18.126	0	-5.98	-5.88	-9.85	-9.72	585.894	9.26474	9.96361	0.636845	0.692982
evm.model.Contig17.322	0	-0.14	-0.82	-2.11	-2.21	3.22297	2.922	1.82341	0.748663	0.695164
evm.model.Contig91.51	0	-0.55	-0.92	-1.56	-1.91	2.73966	1.86546	1.44744	0.931187	0.728787
evm.model.Contig3.942	0	-2.01	-1.58	-2.81	-3.64	9.63285	2.39485	3.22341	1.37377	0.774095
evm.model.Contig134.57	0	-3.42	-4.36	-4.27	-5.72	41.9733	3.91149	2.03974	2.17244	0.795282
evm.model.Contig304.2	0	-1.05	-1.51	-3.72	-3.86	11.5879	5.59647	4.06569	0.880277	0.795737
evm.model.Contig5.406	0	-0.36	-1.1	-1.46	-1.99	3.20517	2.49021	1.49793	1.16145	0.806857
evm.model.Contig45.191	0	-0.15	-0.98	-1.34	-2.19	4.15436	3.74163	2.10853	1.63823	0.908326
evm.model.Contig190.19	0	0.25	-1.52	-2.1	-2.58	5.58136	6.65322	1.95139	1.30097	0.935033
evm.model.Contig11.83	0	0.32	-1.37	-3.16	-5.81	54.9311	68.3734	21.2538	6.14591	0.979225
evm.model.Contig18.123	0	-2.59	-2.87	-5.38	-8.31	315.403	52.3692	43.2834	7.59162	0.995085
evm.model.Contig18.128	0	-3.92	-2.65	-6.3	-10.18	1164.37	77.1554	185.687	14.8276	1.00287
evm.model.Contig27.142	0	-0.75	-0.77	-0.8	-1.4	2.69296	1.59751	1.58034	1.54942	1.02101
evm.model.Contig108.6	0	-1.18	-2.03	-3.77	-3.68	13.2298	5.85131	3.24797	0.971215	1.03557
evm.model.Contig786.2	0	-0.2	-2.07	-3.09	-3.51	12.0448	10.4977	2.86723	1.41615	1.05745
evm.model.Contig5.410	0	-0.23	-0.37	-1.16	-1.11	2.38779	2.03395	1.84361	1.06703	1.10791
evm.model.Contig4.135	0	0.13	-0.89	-1.36	-2.13	4.90091	5.35938	2.64558	1.90334	1.11852
evm.model.Contig123.46	0	-1.56	-2.19	-2.83	-2.97	8.82529	2.99441	1.935	1.24162	1.12546
evm.model.Contig131.62	0	-0.47	-0.65	-1.2	-0.98	2.22859	1.6115	1.41931	0.969251	1.12893
evm.model.Contig83.16	0	-0.02	-0.96	-2.48	-2.53	6.81482	6.73943	3.51471	1.22466	1.17894
evm.model.Contig27.174	0	-0.13	-0.43	-0.86	-1.06	2.48748	2.27419	1.84237	1.37272	1.19097
evm.model.Contig27.58	0	-0.26	-0.14	-1.17	-1.63	3.8523	3.226	3.50201	1.71277	1.24659
evm.model.Contig5.308	0	-0.51	-0.31	-1.39	-1.74	4.22485	2.96591	3.39817	1.61043	1.26604
evm.model.Contig9.27	0	-0.85	-1.42	-1.94	-2.09	5.58771	3.08998	2.08773	1.45291	1.31532
evm.model.Contig90.105	0	-0.98	-0.92	-1.9	-1.81	4.61577	2.33524	2.44558	1.23475	1.3201
evm.model.Contig18.122	0	-1.55	-2.17	-7.97	-9.23	807.124	275.586	179.431	3.21561	1.34663
evm.model.Contig18.121	0	-2.36	-2.65	-7.3	-9.06	736.196	143.404	117.548	4.67773	1.3747
evm.model.Contig5.115	0	-3.62	-4.49	-5.31	-5.47	62.1517	5.06521	2.76065	1.56402	1.40691
evm.model.Contig102.54	0	0.1	-0.27	-0.59	-1.13	3.10901	3.32439	2.57518	2.06873	1.42337
evm.model.Contig42.236	0	-0.26	-0.4	-0.65	-1.14	3.19776	2.66862	2.42338	2.03333	1.45553
evm.model.Contig106.53	0	-2.05	-3.16	-4.23	-4.09	25.4548	6.137	2.85362	1.35235	1.49469
evm.model.Contig33.105	0	-0.09	-0.34	-1.3	-1.51	4.41837	4.14744	3.49942	1.79061	1.54678
evm.model.Contig75.84	0	-1.54	-1.79	-3.21	-3.24	15.1014	5.20428	4.36948	1.63545	1.59933
evm.model.Contig5.229	0	-0.18	-0.21	-1.34	-1.61	5.10797	4.50135	4.40846	2.02383	1.66908
evm.model.Contig11.185	0	-0.68	-0.33	-0.93	-1.62	5.25999	3.27831	4.18832	2.76942	1.71661
evm.model.Contig86.94	0	-0.77	-0.84	-1.13	-1.83	6.14958	3.60099	3.43947	2.81477	1.72376
evm.model.Contig14.254	0	-0.26	0.06	-1.01	-1.35	4.43857	3.70574	4.63224	2.19728	1.73862
evm.model.Contig68.98	0	-0.32	-0.3	-1.05	-1.12	3.82301	3.07138	3.10456	1.84391	1.75305
evm.model.Contig220.16	0	-0.18	-0.07	-0.86	-0.94	3.36464	2.96333	3.21424	1.85898	1.7571
evm.model.Contig85.35	0	-0.5	-0.36	-1.52	-1.6	5.44315	3.83911	4.25504	1.89172	1.79172
evm.model.Contig33.106	0	-0.4	-0.56	-1.38	-1.76	6.21776	4.69917	4.22558	2.38704	1.83966
evm.model.Contig72.22	0	-0.07	-0.07	-0.23	-0.46	2.60538	2.48345	2.48554	2.22327	1.89678
evm.model.Contig346.1	0	-1.47	-0.14	-3.49	-4.99	61.0706	22.0137	55.2963	5.43789	1.91782
evm.model.Contig3.957	0	-0.95	-1.39	-2.42	-2.14	8.53591	4.4055	3.24843	1.59116	1.93052
evm.model.Contig8.187	0	-0.06	-1.12	-2.31	-4.14	34.2088	32.8868	15.7051	6.88813	1.94671
evm.model.Contig21.330	0	-4.09	-3.31	-6.56	-10.42	2717.67	159.615	274.572	28.7657	1.99034
evm.model.Contig76.22	0	-0.64	-0.58	-0.78	-2.08	8.41774	5.39633	5.62685	4.91911	1.99521
evm.model.Contig2.906	0	-3.62	-3.92	-5.69	-5.44	90.4885	7.35609	5.98823	1.75879	2.07842
evm.model.Contig11.178	0	-1.17	-1.03	-2.36	-2.41	11.273	5.02143	5.53692	2.1947	2.11896
evm.model.Contig6.771	0	-0.13	-0.46	-0.97	-1.59	6.59914	6.03658	4.80971	3.36789	2.19392
evm.model.Contig8.324	0	-0.36	-0.6	-1.7	-2.21	10.6159	8.27032	7.01346	3.26759	2.30195
evm.model.Contig80.103	0	-2.14	-0.84	-4.34	-5.19	84.4673	19.1832	47.029	4.17101	2.31578
evm.model.Contig76.23	0	-0.54	-0.6	-0.75	-2	9.30725	6.38177	6.15009	5.54774	2.32773
evm.model.Contig1.412	0	-0.39	-0.14	-0.85	-1.57	6.90541	5.25809	6.26611	3.83178	2.32924
evm.model.Contig122.32	0	-0.06	-0.78	-1.14	-1.51	6.92364	6.65271	4.04036	3.13969	2.4314
evm.model.Contig93.112	0	-0.59	-0.78	-0.92	-1.93	9.27053	6.14996	5.40241	4.88327	2.43538
evm.model.Contig72.62	0	0.03	-1.2	-0.93	-1.77	8.4512	8.62749	3.66852	4.4322	2.47792
evm.model.Contig4.106	0	-0.15	-0.14	-1.05	-1.44	6.74633	6.06325	6.11456	3.2518	2.49005
evm.model.Contig58.88	0	0.01	-0.91	-1.28	-1.45	6.80259	6.84754	3.60951	2.79609	2.49539
evm.model.Contig7.482	0	-0.4	-0.67	-0.62	-1.32	6.27321	4.77053	3.94238	4.06916	2.51633
evm.model.Contig148.19	0	-0.22	-0.06	-1.56	-1.82	8.90852	7.62682	8.55987	3.02639	2.5174
evm.model.Contig3.897	0	-0.38	-0.29	-0.6	-1.47	7.01326	5.40231	5.723	4.63036	2.53965
evm.model.Contig81.55	0	-0.75	-0.27	-1.25	-1.72	8.4197	5.00206	6.98311	3.53065	2.5521
evm.model.Contig65.90	0	-0.67	-1.07	-1.15	-2.33	12.8253	8.05031	6.08783	5.76238	2.55672
evm.model.Contig123.36	0	-0.46	-0.77	-0.9	-2.21	11.9773	8.7237	7.0182	6.40405	2.58581
evm.model.Contig27.173	0	-0.21	-1.18	-1.18	-1.7	8.5967	7.42646	3.78412	3.80132	2.65346
evm.model.Contig48.6	0	-0.19	0.11	-0.73	-1.07	5.63072	4.9369	6.08262	3.39194	2.68049
evm.model.Contig6.306	0	-0.41	-0.21	-0.82	-1.23	6.30767	4.74466	5.44811	3.56228	2.68619
evm.model.Contig25.10	0	-0.08	-0.36	-0.66	-1.21	6.25054	5.93004	4.8616	3.95584	2.70699
evm.model.Contig67.20	0	-0.36	-0.17	-0.63	-1.12	5.91923	4.62013	5.26774	3.83519	2.71739
evm.model.Contig65.53	0	-0.07	-0.15	-0.7	-1.11	6.10207	5.825	5.48565	3.76528	2.83062
evm.model.Contig14.99	0	-0.31	-0.19	-0.8	-0.76	4.86633	3.93356	4.25844	2.80435	2.88251
evm.model.Contig81.48	0	-0.27	-0.03	-1.42	-2.51	16.5832	13.7936	16.2315	6.20472	2.90602
evm.model.Contig87.106	0	-0.98	-0.81	-1.46	-1.91	11.1889	5.68827	6.38756	4.07696	2.97362
evm.model.Contig63.26	0	-0.73	-0.59	-0.88	-1.47	8.2409	4.98323	5.46142	4.49156	2.97607
evm.model.Contig21.70	0	-0.57	-0.35	-0.64	-1.23	7.14476	4.80328	5.60155	4.57149	3.03975
evm.model.Contig11.283	0	0.16	-1.23	-1.97	-2.3	15.0415	16.749	6.43328	3.85204	3.05265
evm.model.Contig7.433	0	0.2	-0.49	-0.75	-2.13	13.4008	15.3847	9.52901	7.94881	3.05504
evm.model.Contig144.43	0	-0.6	-0.97	-1.54	-1.86	11.1304	7.33348	5.6817	3.83331	3.06509
evm.model.Contig1.849	0	-0.43	-0.74	-0.89	-2.01	12.5072	9.25759	7.49201	6.74043	3.10097
evm.model.Contig1.749	0	-3.52	-2.66	-5.29	-7.38	517.513	45.2134	82.0765	13.205	3.11018
evm.model.Contig87.10	0	-0.35	-0.39	-1	-1.22	7.28211	5.71786	5.55828	3.63497	3.12078
evm.model.Contig2.469	0	-0.74	-1.13	-2.55	-3.12	27.1508	16.2713	12.3754	4.6361	3.12907
evm.model.Contig29.160	0	-0.05	-0.08	-0.88	-1.15	6.97812	6.76116	6.61816	3.79664	3.14536
evm.model.Contig82.32	0	-0.14	-1.96	-8.64	-8.61	1248.41	1130.44	320.77	3.13085	3.1878
evm.model.Contig31.8	0	0.01	-0.42	-0.5	-1.32	7.98599	8.05344	5.95185	5.631	3.20771
evm.model.Contig56.100	0	-0.88	-0.78	-1.23	-1.68	10.3126	5.58821	5.99684	4.4057	3.20992
evm.model.Contig11.188	0	-2.69	-1.67	-3.46	-6.59	311.839	48.4135	98.299	28.3699	3.22931
evm.model.Contig62.43	0	-0.38	-0.44	-0.75	-1.78	11.1279	8.57846	8.21888	6.60806	3.23556
evm.model.Contig137.23	0	-1.58	-1.56	-2.01	-2.91	24.3585	8.15328	8.24013	6.06113	3.23798
evm.model.Contig87.105	0	-0.83	-0.74	-1.29	-1.54	9.66117	5.42972	5.77097	3.96118	3.32477
evm.model.Contig185.19	0	-0.17	-0.44	-0.69	-1.6	10.2698	9.11463	7.57307	6.35904	3.38671
evm.model.Contig4.130	0	-0.82	-1.17	-2	-2.78	23.7256	13.4606	10.5781	5.92529	3.45194
evm.model.Contig29.86	0	-0.52	-0.87	-2.44	-2.55	20.2862	14.1889	11.0751	3.73305	3.45393
evm.model.Contig55.29	0	-2.25	-3.18	-5.33	-4.93	105.03	22.024	11.5738	2.61634	3.45416
evm.model.Contig82.83	0	-0.72	-0.96	-1.07	-1.87	12.6141	7.67291	6.46553	6.01952	3.46209
evm.model.Contig15.223	0	-1.04	-1.36	-2.88	-3.94	53.6432	26.1574	20.9446	7.28223	3.49368
evm.model.Contig9.28	0	-0.36	-0.4	-0.92	-1.38	9.155	7.13855	6.96042	4.84346	3.51602
evm.model.Contig29.211	0	-1.28	-1.67	-1.94	-3.42	37.9496	15.6014	11.9463	9.919	3.55587
evm.model.Contig8.320	0	-0.27	-0.64	-1.47	-2.08	15.0883	12.5275	9.69461	5.42846	3.56158
evm.model.Contig14.136	0	-1.23	-2.77	-4.64	-4.33	72.2971	30.8909	10.6066	2.89639	3.60547
evm.model.Contig46.90	0	-0.34	-0.4	-0.88	-0.89	6.73229	5.31883	5.10268	3.66809	3.62542
evm.model.Contig40.167	0	-0.45	-0.26	-0.88	-1.21	8.40761	6.14859	7.01725	4.56325	3.64446
evm.model.Contig88.43	0	-1.11	-1.54	-1.68	-1.71	11.9168	5.5102	4.09909	3.72047	3.65311
evm.model.Contig73.23	0	0.13	-0.58	-1.35	-1.39	9.78973	10.7358	6.53165	3.83436	3.74707
evm.model.Contig189.28	0	0.16	-0.83	-1.15	-1.62	11.5109	12.866	6.45338	5.17951	3.75606
evm.model.Contig27.248	0	-0.57	-0.73	-0.82	-1.53	10.8835	7.3559	6.58156	6.15294	3.78035
evm.model.Contig50.36	0	-1.41	-1.3	-2.42	-2.33	19.1172	7.21466	7.7496	3.58402	3.79351
evm.model.Contig113.67	0	-0.22	-0.28	-1.26	-1.37	9.85499	8.48259	8.09952	4.12234	3.80047
evm.model.Contig14.209	0	-0.28	-0.06	-0.6	-0.75	6.47656	5.32671	6.21311	4.26899	3.8489
evm.model.Contig3.870	0	-0.88	-0.28	-2.05	-2.13	16.868	9.16037	13.9116	4.06875	3.86175
evm.model.Contig82.9	0	0.28	-0.78	-1	-2.15	17.4123	21.1584	10.1241	8.6767	3.92061
evm.model.Contig4.465	0	0.01	-0.17	-0.71	-0.9	7.35764	7.39149	6.52122	4.4956	3.94991
evm.model.Contig111.27	0	-0.06	-0.2	-0.91	-0.87	7.26246	6.97101	6.30266	3.87021	3.97666
evm.model.Contig16.58	0	-0.19	-0.11	-0.53	-0.63	6.28205	5.52196	5.83027	4.35454	4.07207
evm.model.Contig20.8	0	-0.23	-0.98	-1.21	-2.31	20.8052	17.735	10.5428	9.01798	4.182
evm.model.Contig3.1154	0	-0.33	-0.03	-1.05	-1.37	10.8376	8.61428	10.6497	5.22432	4.2007
evm.model.Contig24.215	0	-0.21	-0.01	-0.61	-0.76	7.11255	6.13564	7.0598	4.65226	4.20391
evm.model.Contig121.37	0	-1.4	-0.08	-2.33	-3.2	39.7025	15.028	37.4958	7.87755	4.30688
evm.model.Contig159.40	0	-0.66	-0.6	-1.87	-1.77	14.7463	9.34375	9.72924	4.04596	4.31254
evm.model.Contig16.316	0	-0.4	-0.41	-0.8	-1.63	13.5082	10.2275	10.1725	7.77845	4.36794
evm.model.Contig28.167	0	-0.38	-0.46	-1.13	-1.47	12.4135	9.54354	9.03455	5.65748	4.4952
evm.model.Contig60.122	0	-0.61	-0.53	-0.95	-1.46	12.4964	8.20034	8.66015	6.47778	4.52954
evm.model.Contig9.446	0	-0.13	-0.18	-0.45	-1.19	10.3263	9.40425	9.08449	7.53343	4.53435
evm.model.Contig5.31	0	-0.22	-0.22	-0.62	-0.99	9.04308	7.77663	7.76164	5.89287	4.56225
evm.model.Contig88.17	0	-0.63	-0.34	-1.21	-1.33	11.5306	7.43823	9.10954	4.97004	4.57186
evm.model.Contig68.90	0	-0.55	-0.7	-1.24	-2.48	25.5954	17.4688	15.7377	10.8158	4.57692
evm.model.Contig34.72	0	-2.18	-2.55	-4.08	-4.43	98.7143	21.853	16.8173	5.84403	4.58038
evm.model.Contig45.125	0	-0.25	-0.43	-0.34	-0.55	6.75759	5.70034	5.00837	5.35443	4.60642
evm.model.Contig62.67	0	-0.6	-0.21	-1.02	-1.28	11.2027	7.41273	9.71558	5.52463	4.61019
evm.model.Contig152.51	0	-0.6	-1.22	-3.64	-3.66	59.0963	38.9407	25.3539	4.74082	4.67739
evm.model.Contig1.596	0	-0.38	-0.32	-1.29	-1.26	11.2901	8.66059	9.04222	4.63276	4.71422
evm.model.Contig34.50	0	-0.42	-0.49	-0.74	-1.22	11.3461	8.49089	8.07853	6.81182	4.85868
evm.model.Contig87.103	0	-0.24	-0.37	-0.34	-0.76	8.35642	7.08015	6.45669	6.58214	4.93103
evm.model.Contig1.968	0	-0.52	-1.09	-2.3	-2.62	30.4414	21.1835	14.3278	6.17232	4.9659
evm.model.Contig132.54	0	0.04	-0.26	-0.56	-0.95	9.82309	10.1289	8.22446	6.68507	5.07036
evm.model.Contig14.365	0	0.08	-0.23	-0.57	-1.16	11.3659	12.0244	9.70929	7.63907	5.07056
evm.model.Contig101.49	0	-0.73	-1.03	-0.85	-1.91	19.2758	11.6254	9.46798	10.697	5.11807
evm.model.Contig34.40	0	-0.02	-0.47	-0.6	-1.52	14.7159	14.5025	10.5962	9.70193	5.12175
evm.model.Contig132.77	0	-0.04	-0.45	-1.08	-1.44	13.9484	13.5967	10.2063	6.6192	5.15523
evm.model.Contig186.34	0	0.04	-0.39	-0.77	-1.78	17.9042	18.3763	13.6382	10.4821	5.19962
evm.model.Contig37.172	0	-2.31	-2.59	-3.6	-3.59	62.7498	12.6137	10.4283	5.18042	5.2065
evm.model.Contig17.230	0	-0.31	-1.2	-2.18	-2.89	38.5707	31.1568	16.7931	8.49378	5.21108
evm.model.Contig88.18	0	-0.3	-0.29	-1.29	-1.32	13.0105	10.5518	10.6661	5.32357	5.21265
evm.model.Contig18.346	0	-0.01	-0.26	-0.6	-0.65	8.30269	8.24393	6.91315	5.49456	5.29232
evm.model.Contig14.234	0	-0.17	-0.43	-0.53	-0.83	9.51962	8.44309	7.05739	6.60107	5.35367
evm.model.Contig7.506	0	-0.21	-0.38	-0.48	-0.71	8.92744	7.73587	6.8782	6.38664	5.44127
evm.model.Contig186.43	0	-0.3	-0.57	-0.45	-1.02	11.0287	8.9412	7.43482	8.07503	5.44809
evm.model.Contig53.92	0	-0.24	-0.47	-0.97	-2.01	22.0688	18.6542	15.9671	11.2279	5.49076
evm.model.Contig194.11	0	-0.56	-1.19	-1.37	-2.4	29.2822	19.8546	12.8104	11.3179	5.53734
evm.model.Contig56.13	0	-0.27	-0.32	-0.4	-1.26	13.3057	11.0178	10.6514	10.0538	5.56776
evm.model.Contig37.174	0	-0.77	-0.68	-1.02	-1.64	17.4299	10.2164	10.9088	8.62434	5.57472
evm.model.Contig78.16	0	-1.27	-1.55	-1.38	-2.37	28.851	11.9472	9.88209	11.088	5.58427
evm.model.Contig4.585	0	-0.66	-0.58	-0.77	-1.41	14.9578	9.4936	10.0166	8.74961	5.63932
evm.model.Contig6.193	0	-0.34	-0.91	-0.94	-1.7	18.2899	14.4325	9.73657	9.51057	5.64129
evm.model.Contig45.180	0	-5.41	-7.49	-8.51	-8.97	2832.22	66.7165	15.7138	7.77218	5.64316
evm.model.Contig8.168	0	-0.53	-0.21	-1.24	-1.43	15.284	10.559	13.2083	6.44881	5.67124
evm.model.Contig113.55	0	-0.01	-0.14	-0.48	-0.75	9.63166	9.56471	8.72686	6.8935	5.70739
evm.model.Contig2.975	0	-0.52	-0.62	-0.53	-1.2	13.1531	9.18825	8.55004	9.07836	5.73416
evm.model.Contig10.415	0	0.17	-1.08	-1.48	-1.7	18.7057	21.0882	8.8706	6.7035	5.75144
evm.model.Contig53.148	0	-0.32	-0.51	-0.54	-1.18	13.0975	10.5152	9.20311	9.02022	5.78063
evm.model.Contig27.165	0	-0.25	-0.55	-1.24	-1.4	15.2541	12.7999	10.4059	6.44475	5.79406
evm.model.Contig8.513	0	0.41	-1.2	-1.3	-2.35	30.0961	39.9963	13.0711	12.2501	5.92123
evm.model.Contig7.32	0	-0.26	-0.54	-0.66	-1.48	16.5948	13.9055	11.3832	10.4727	5.93558
evm.model.Contig6.312	0	-0.17	-0.42	-0.69	-1.3	14.6807	13.0918	10.9993	9.07506	5.95463
evm.model.Contig189.33	0	-0.99	-0.83	-1.39	-2.41	31.8247	16.0187	17.9593	12.1494	5.98987
evm.model.Contig30.184	0	-0.03	-0.13	-0.63	-0.94	11.6014	11.3815	10.6178	7.51634	6.06182
evm.model.Contig83.34	0	-0.34	-0.38	-0.56	-1.29	14.9905	11.8703	11.4851	10.1498	6.14012
evm.model.Contig71.110	0	-0.08	-0.25	-0.55	-1.43	16.6376	15.7007	14.0185	11.3947	6.17269
evm.model.Contig1.889	0	-1.97	-2.23	-3.25	-3.4	65.3314	16.6548	13.9423	6.88382	6.18472
evm.model.Contig20.78	0	-0.85	-0.49	-1.74	-1.74	20.7488	11.4754	14.7543	6.21796	6.20192
evm.model.Contig23.247	0	-0.3	-0.48	-0.56	-1.13	13.6529	11.0924	9.76486	9.28732	6.22213
evm.model.Contig10.184	0	-0.76	-0.75	-1.08	-1.57	18.4947	10.9409	11.0166	8.73498	6.22614
evm.model.Contig27.103	0	-0.08	-0.21	-0.98	-1.53	18.0969	17.1474	15.6193	9.16313	6.28445
evm.model.Contig119.56	0	-0.67	-0.88	-1.3	-1.42	16.8897	10.5962	9.16672	6.85488	6.29922
evm.model.Contig63.108	0	-0.22	-0.58	-1.12	-1.3	15.6434	13.3995	10.4987	7.20576	6.33185
evm.model.Contig82.84	0	-0.03	-0.38	-0.57	-1.17	14.2925	14.0352	10.9605	9.61486	6.36831
evm.model.Contig80.35	0	-0.19	-0.39	-0.77	-1.12	13.9456	12.2019	10.6235	8.15751	6.42074
evm.model.Contig163.21	0	0.09	-0.75	-1.24	-1.69	20.7723	22.139	12.3474	8.78866	6.42658
evm.model.Contig15.83	0	-0.07	-0.09	-0.9	-1	12.9747	12.3184	12.2278	6.94829	6.46866
evm.model.Contig68.3	0	-0.03	-0.18	-0.39	-1.04	13.3083	13.035	11.7707	10.1382	6.47431
evm.model.Contig9.35	0	-0.25	-1.38	-2.73	-3.26	62.5722	52.7624	24.0628	9.43185	6.51128
evm.model.Contig102.32	0	-0.34	-0.96	-1.41	-2.43	35.1543	27.7939	18.1297	13.266	6.51578
evm.model.Contig21.42	0	-0.21	-0.53	-0.78	-1.63	20.7289	17.8853	14.3522	12.032	6.69619
evm.model.Contig46.76	0	-0.74	-0.75	-1.65	-2.75	45.4282	27.1253	27.0238	14.5066	6.75264
evm.model.Contig5.264	0	0.05	-0.65	-0.9	-1.62	20.7612	21.5219	13.2072	11.1114	6.77472
evm.model.Contig29.114	0	-0.7	-0.66	-1.24	-1.51	19.3844	11.9121	12.2627	8.20998	6.79779
evm.model.Contig2.821	0	-1.17	-0.95	-2.31	-2.29	33.2986	14.76	17.244	6.70705	6.83059
evm.model.Contig36.178	0	0.02	-0.14	-0.5	-0.84	12.2264	12.3844	11.1002	8.65695	6.84128
evm.model.Contig134.42	0	-0.36	-1.4	-1.68	-2.35	34.9299	27.127	13.2134	10.8801	6.84968
evm.model.Contig54.77	0	-1.58	-1.29	-2.62	-3.37	71.1746	23.7564	29.0746	11.5912	6.87908
evm.model.Contig143.51	0	-0.08	-0.29	-0.75	-1.01	13.8718	13.1267	11.315	8.27485	6.89803
evm.model.Contig1.186	0	-1.53	-1.49	-2.14	-3	55.2672	19.0989	19.6326	12.506	6.91048
evm.model.Contig6.763	0	-1.07	-1.3	-2.11	-1.79	23.9033	11.3983	9.72283	5.52748	6.92028
evm.model.Contig87.40	0	-0.12	-0.76	-0.77	-1.65	21.949	20.2093	12.9389	12.8359	6.98522
evm.model.Contig27.233	0	-0.22	-0.58	-1	-1.72	23.1245	19.8086	15.4769	11.5323	7.00652
evm.model.Contig166.8	0	-0.13	-0.31	-0.43	-0.85	12.8586	11.7267	10.3884	9.53185	7.11769
evm.model.Contig24.36	0	-0.41	-0.7	-0.86	-1.65	22.5741	17.0441	13.9189	12.4096	7.1918
evm.model.Contig6.259	0	-0.34	-0.48	-0.61	-1.57	21.3487	16.913	15.3095	14.036	7.19412
evm.model.Contig186.18	0	-0.3	-0.63	-0.92	-0.94	13.8125	11.2167	8.93394	7.32237	7.19641
evm.model.Contig14.76	0	-0.32	-1.11	-1.61	-2	29.0075	23.2196	13.4736	9.50148	7.2733
evm.model.Contig23.270	0	-0.55	-0.77	-1.36	-1.41	19.6376	13.3786	11.4864	7.66678	7.40885
evm.model.Contig1.876	0	-0.83	-1.07	-1.84	-2.29	36.282	20.4502	17.2597	10.1514	7.42174
evm.model.Contig15.22	0	-0.75	-1.28	-1.91	-2.53	43.0488	25.6487	17.7784	11.4814	7.44847
evm.model.Contig88.6	0	-0.53	-0.77	-1.63	-2.33	37.3959	25.9469	21.9208	12.0885	7.463
evm.model.Contig15.36	0	0.09	-0.31	-0.75	-1.21	17.2708	18.3697	13.9752	10.237	7.48978
evm.model.Contig42.17	0	-0.27	-0.52	-0.77	-1	15.0657	12.4572	10.5183	8.81949	7.51124
evm.model.Contig572.2	0	-1.01	-0.88	-1.82	-2.05	31.1863	15.4949	16.9892	8.833	7.54618
evm.model.Contig5.407	0	0.03	-0.67	-0.94	-1.06	15.7601	16.1226	9.87257	8.18773	7.54636
evm.model.Contig37.109	0	-0.06	-0.43	-0.79	-1.29	18.5158	17.7399	13.732	10.7376	7.56522
evm.model.Contig14.169	0	-0.5	-0.65	-0.87	-1.53	21.9895	15.5232	14.0186	11.9958	7.60541
evm.model.Contig1.95	0	-0.63	-0.49	-0.67	-1.07	16.0411	10.3831	11.4572	10.1106	7.66205
evm.model.Contig144.54	0	-0.04	-0.18	-0.73	-1.01	15.4067	14.9496	13.5568	9.26073	7.66359
evm.model.Contig227.12	0	-0.32	-0.34	-0.93	-1.19	17.8447	14.3265	14.1209	9.36058	7.80481
evm.model.Contig147.23	0	-0.67	-1.2	-2.51	-2.59	47.213	29.6454	20.4818	8.31087	7.81783
evm.model.Contig23.170	0	-0.27	-0.4	-0.31	-0.52	11.3867	9.45861	8.62576	9.21363	7.9604
evm.model.Contig75.82	0	0.11	-0.38	-1.11	-1.8	27.804	29.9084	21.3278	12.8384	7.96093
evm.model.Contig15.273	0	-0.18	-0.13	-0.4	-0.7	13.1371	11.6103	12.0325	9.98664	8.07909
evm.model.Contig7.35	0	-1.38	-1.31	-2.51	-2.47	44.864	17.285	18.1132	7.8643	8.08326
evm.model.Contig48.85	0	-0.4	-0.38	-1.29	-1.5	22.89	17.2903	17.6477	9.35268	8.0967
evm.model.Contig103.24	0	-0.03	-0.27	-0.51	-0.79	14.1928	13.9425	11.781	9.95323	8.23547
evm.model.Contig10.439	0	0.06	-0.28	-0.62	-0.86	14.9442	15.5947	12.3031	9.71302	8.23591
evm.model.Contig131.16	0	0.05	-0.63	-0.91	-1.42	22.0571	22.8621	14.2219	11.7758	8.23641
evm.model.Contig23.215	0	-0.08	-0.48	-0.97	-1.36	21.2056	20.0844	15.2155	10.8545	8.26819
evm.model.Contig13.162	0	-0.57	-1.05	-1.49	-1.73	27.535	18.5324	13.259	9.81957	8.30778
evm.model.Contig3.1121	0	-0.52	-0.64	-0.94	-1.47	22.998	16.076	14.7989	11.9467	8.30881
evm.model.Contig1.767	0	-0.09	-0.57	-0.57	-1.22	19.3153	18.1324	12.9978	12.9857	8.31277
evm.model.Contig63.109	0	0.13	-0.44	-0.54	-0.94	15.9422	17.4827	11.7307	10.9346	8.3138
evm.model.Contig21.59	0	0.04	-0.4	-0.59	-1.18	18.9409	19.4212	14.3592	12.6054	8.33449
evm.model.Contig6.33	0	-0.24	-1.01	-1.44	-2.3	41.043	34.8597	20.3827	15.1091	8.35529
evm.model.Contig28.56	0	-0.51	-0.88	-0.92	-1.33	21.1338	14.8433	11.4657	11.1987	8.40296
evm.model.Contig4.51	0	-0.09	0.02	-0.65	-0.87	15.3868	14.4418	15.5499	9.79839	8.41871
evm.model.Contig1.797	0	-0.02	-0.09	-0.65	-0.85	15.2061	14.9602	14.2609	9.71447	8.43986
evm.model.Contig10.198	0	-0.26	0.06	-0.58	-0.88	15.5677	13.0348	16.2238	10.386	8.44821
evm.model.Contig47.164	0	-0.1	-0.29	-0.49	-0.65	13.3751	12.4561	10.9051	9.52459	8.4947
evm.model.Contig4.330	0	-0.67	-0.15	-1.15	-1.78	29.173	18.314	26.3482	13.1882	8.51217
evm.model.Contig21.72	0	-0.4	-0.56	-1.29	-2	34.1171	25.8999	23.0708	13.9583	8.53473
evm.model.Contig5.62	0	-1.09	-1.03	-2.09	-1.98	33.8119	15.8852	16.5321	7.96307	8.58152
evm.model.Contig6.858	0	-0.59	-1.23	-1.18	-1.51	24.4523	16.2013	10.4161	10.7961	8.58895
evm.model.Contig18.77	0	-0.04	-0.12	-0.4	-0.54	12.7314	12.3913	11.6855	9.61636	8.74118
evm.model.Contig8.516	0	-0.12	0.01	-0.64	-0.84	15.6209	14.3343	15.6928	10.0033	8.74394
evm.model.Contig18.190	0	-0.11	-0.12	-1.53	-1.77	29.7683	27.6703	27.3654	10.3411	8.74957
evm.model.Contig108.85	0	0.03	-0.76	-0.67	-1.03	18.1179	18.5338	10.7014	11.3665	8.89668
evm.model.Contig15.34	0	-0.16	-0.35	-1	-1.08	18.9426	16.9463	14.8175	9.45269	8.94803
evm.model.Contig66.80	0	-0.32	-0.88	-1.33	-2.69	58.2723	46.5709	31.6527	23.2049	9.00856
evm.model.Contig19.241	0	-0.3	-0.61	-0.9	-1.76	30.6357	24.8312	20.1366	16.3841	9.03963
evm.model.Contig32.199	0	0.01	-0.27	-0.64	-1.18	20.4877	20.6305	17.0474	13.1122	9.04762
evm.model.Contig144.42	0	-1.08	-1.48	-1.78	-1.73	30.2	14.2566	10.8553	8.8165	9.10877
evm.model.Contig7.443	0	-0.18	-0.5	-0.39	-0.85	16.5648	14.6607	11.7084	12.6547	9.16847
evm.model.Contig39.90	0	-0.98	-1.14	-1.37	-2.14	40.9863	20.8299	18.5523	15.9018	9.29076
evm.model.Contig10.316	0	0.06	-0.48	-0.53	-1.14	20.522	21.333	14.6994	14.2431	9.31397
evm.model.Contig21.286	0	-0.65	-0.23	-0.95	-1.74	31.2333	19.9273	26.6781	16.1368	9.33655
evm.model.Contig5.323	0	-0.4	-0.63	-0.64	-1.42	25.0334	19.0342	16.1987	16.1193	9.34584
evm.model.Contig10.322	0	-0.81	-0.82	-2.76	-2.81	65.6433	37.3336	37.1907	9.70765	9.346
evm.model.Contig106.67	0	-0.51	-0.71	-1.09	-1.21	21.6215	15.145	13.2538	10.1567	9.36118
evm.model.Contig76.58	0	0.03	-0.28	-0.67	-1.14	20.6573	21.0848	16.9627	12.9766	9.38447
evm.model.Contig7.162	0	-0.8	-0.79	-2.2	-2.29	45.9797	26.3853	26.676	10.0364	9.41686
evm.model.Contig71.31	0	-1.65	-2.11	-2.3	-2.46	51.8255	16.5182	11.9957	10.5564	9.43513
evm.model.Contig73.80	0	-0.39	-0.71	-0.9	-1.3	23.3089	17.7448	14.2055	12.4781	9.45391
evm.model.Contig46.96	0	-0.23	-0.13	-0.82	-0.95	18.3615	15.7085	16.8178	10.3769	9.47918
evm.model.Contig43.114	0	-0.03	-0.16	-1.16	-1.21	21.9934	21.5492	19.7004	9.86428	9.48662
evm.model.Contig345.5	0	-0.19	-0.17	-0.97	-1.06	19.8401	17.3585	17.6291	10.1432	9.4915
evm.model.Contig29.20	0	-0.24	-0.27	-0.89	-1	18.9892	16.0293	15.7478	10.2557	9.49757
evm.model.Contig145.58	0	0.01	-0.13	-0.48	-0.86	17.2499	17.4056	15.7558	12.4026	9.51503
evm.model.Contig6.299	0	0.03	-0.61	-0.52	-1.27	23.2108	23.6249	15.1774	16.1811	9.5932
evm.model.Contig109.20	0	-0.65	-0.27	-1.6	-2.1	41.1436	26.1558	34.0587	13.6151	9.61306
evm.model.Contig9.143	0	-0.53	-0.19	-0.69	-1.21	22.2822	15.4434	19.4876	13.8095	9.62983
evm.model.Contig211.14	0	-0.24	-0.6	-0.88	-1.35	24.6397	20.8608	16.2161	13.3694	9.6363
evm.model.Contig24.40	0	-0.39	-0.47	-0.8	-1.26	23.2476	17.7355	16.7844	13.3905	9.72991
evm.model.Contig8.474	0	-0.05	-0.38	-1.08	-1.45	26.6499	25.7546	20.4661	12.5994	9.74432
evm.model.Contig24.172	0	-0.14	-0.53	-0.58	-1	19.7884	17.9452	13.6592	13.2492	9.91789
evm.model.Contig115.80	0	-0.21	-0.29	-0.87	-1.19	22.6747	19.5612	18.5348	12.4354	9.96652
evm.model.Contig44.159	0	-0.17	-0.23	-0.84	-1.41	26.8632	23.8983	22.834	14.9693	10.1352
evm.model.Contig93.31	0	-0.27	-0.43	-0.35	-0.67	16.1549	13.377	12.0053	12.6581	10.1539
evm.model.Contig21.228	0	0.05	-0.63	-0.57	-0.97	19.8557	20.5698	12.8249	13.3992	10.1617
evm.model.Contig36.27	0	-0.7	-0.99	-1.41	-1.27	24.7564	15.2814	12.4311	9.32435	10.2627
evm.model.Contig33.121	0	-0.21	-0.14	-0.78	-0.81	18.0465	15.5697	16.3629	10.5091	10.2893
evm.model.Contig177.20	0	-0.19	-0.34	-0.85	-0.94	19.7189	17.2854	15.5689	10.9165	10.2943
evm.model.Contig53.144	0	-0.7	-0.61	-1.4	-1.29	25.3798	15.5752	16.622	9.58388	10.3784
evm.model.Contig15.81	0	-0.04	-0.39	-0.74	-1.16	23.2625	22.6657	17.7926	13.9686	10.4083
evm.model.Contig4.390	0	-0.37	-0.77	-1.47	-1.86	38.2975	29.5376	22.4362	13.8617	10.5345
evm.model.Contig29.110	0	-0.12	-0.32	-0.39	-1.1	22.6777	20.9327	18.1889	17.3136	10.5779
evm.model.Contig8.411	0	-0.61	-1.08	-1.52	-1.97	41.6354	27.2969	19.6417	14.475	10.6028
evm.model.Contig18.28	0	-0.13	-0.15	-0.21	-0.42	14.1793	12.9322	12.8033	12.2236	10.6127
evm.model.Contig9.109	0	-0.41	-0.41	-0.98	-0.8	18.5072	13.9025	13.9006	9.39854	10.6138
evm.model.Contig152.21	0	-0.12	-0.46	-0.72	-0.69	17.2126	15.8833	12.537	10.4296	10.6331
evm.model.Contig197.16	0	-0.55	-1.55	-1.87	-1.97	41.7159	28.5403	14.2547	11.3945	10.655
evm.model.Contig67.119	0	-0.35	-0.79	-2.23	-3.09	91.0308	71.2214	52.8099	19.4302	10.6973
evm.model.Contig16.308	0	-0.21	-0.29	-0.79	-0.93	20.4763	17.6981	16.7858	11.8093	10.7469
evm.model.Contig340.11	0	-0.61	-1.21	-1.72	-2.18	49.057	32.1105	21.1887	14.9207	10.8218
evm.model.Contig7.558	0	-2.08	-1.98	-4.25	-4.31	215.494	50.8061	54.6442	11.3176	10.8863
evm.model.Contig63.83	0	-0.4	-0.6	-0.87	-1.21	25.3463	19.1789	16.7242	13.8998	10.9721
evm.model.Contig46.103	0	-0.67	-0.78	-0.93	-1.45	29.8954	18.7814	17.4434	15.6461	10.9772
evm.model.Contig48.121	0	-0.06	-0.47	-1.57	-2.83	78.8259	75.4328	56.9799	26.4803	11.0743
evm.model.Contig2.777	0	-0.41	-0.42	-1	-1.16	24.7442	18.6731	18.4307	12.3318	11.0767
evm.model.Contig8.514	0	-0.22	-0.26	-1.03	-0.96	21.5673	18.576	18.0025	10.5287	11.0814
evm.model.Contig1.938	0	-0.49	-0.68	-0.83	-1.45	30.3112	21.52	18.8998	17.0381	11.0873
evm.model.Contig18.87	0	-0.02	-0.58	-0.65	-0.89	20.6409	20.3134	13.7887	13.1972	11.14
evm.model.Contig44.192	0	-0.12	-1.15	-1.88	-2.13	49.3038	45.4335	22.2183	13.3895	11.27
evm.model.Contig60.74	0	-0.57	-0.57	-0.47	-1.13	24.6988	16.6075	16.6737	17.8244	11.2825
evm.model.Contig1.971	0	-0.72	-1.49	-1.57	-1.62	34.9887	21.2529	12.4815	11.7637	11.4055
evm.model.Contig39.106	0	-0.32	-0.63	-1.48	-1.63	35.3992	28.4095	22.8159	12.6785	11.4194
evm.model.Contig94.11	0	-0.27	-0.16	-0.33	-0.73	18.9888	15.7593	16.958	15.0718	11.4543
evm.model.Contig131.59	0	0.08	-0.28	-0.48	-1.11	24.9209	26.3576	20.5803	17.8872	11.5108
evm.model.Contig11.252	0	0.03	-0.57	-0.49	-0.81	20.465	20.9587	13.8218	14.5336	11.6438
evm.model.Contig18.42	0	-0.25	-0.69	-1.8	-2.67	74.6576	62.8725	46.1792	21.411	11.7043
evm.model.Contig5.285	0	-0.37	-0.31	-0.6	-0.86	21.4166	16.5796	17.3031	14.1781	11.8107
evm.model.Contig8.539	0	-1.6	-1.54	-2.21	-2.5	66.8495	22.055	22.9738	14.4761	11.8358
evm.model.Contig5.60	0	0.2	-0.56	-0.8	-1.83	42.2541	48.5796	28.6932	24.2016	11.85
evm.model.Contig53.139	0	-0.37	-0.85	-1.18	-1.13	26.0514	20.1552	14.4428	11.4733	11.9195
evm.model.Contig13.492	0	-0.36	-0.25	-1.19	-1.23	28.0273	21.7942	23.5902	12.2831	11.9271
evm.model.Contig12.346	0	-0.72	-0.87	-1.66	-1.63	36.9336	22.3924	20.1401	11.6783	11.9721
evm.model.Contig423.4	0	-0.91	-0.68	-2.72	-2.6	73.1019	38.7725	45.6321	11.069	12.0709
evm.model.Contig15.225	0	-0.56	-0.77	-1.39	-1.4	32.0038	21.6838	18.7817	12.1796	12.1645
evm.model.Contig107.51	0	-1.81	-1.86	-3.21	-3.5	137.892	39.2189	37.9668	14.92	12.1843
evm.model.Contig46.81	0	-0.36	-0.46	-0.58	-0.63	18.9783	14.7668	13.789	12.6863	12.2991
evm.model.Contig31.18	0	-0.28	-0.16	-0.48	-0.59	18.6481	15.3554	16.735	13.3615	12.3485
evm.model.Contig5.14	0	-0.25	-0.27	-0.47	-0.85	22.2864	18.7276	18.4481	16.1269	12.3594
evm.model.Contig5.603	0	-0.14	-0.4	-0.83	-1.18	28.3797	25.6937	21.5606	15.9312	12.4828
evm.model.Contig95.90	0	-0.39	-0.23	-1.22	-1.49	35.086	26.7326	29.9877	15.0909	12.4876
evm.model.Contig1.754	0	-0.62	-0.73	-1.19	-1.45	34.1763	22.1833	20.5477	15.0278	12.5176
evm.model.Contig109.45	0	-0.25	-0.71	-0.96	-1.25	30.0023	25.1476	18.3967	15.4248	12.6564
evm.model.Contig34.92	0	-0.88	-0.86	-1.95	-1.56	37.3602	20.3144	20.5293	9.64348	12.6756
evm.model.Contig52.54	0	-0.21	-0.09	-0.43	-0.65	19.9849	17.2638	18.7426	14.8229	12.7779
evm.model.Contig27.138	0	-0.03	-0.03	-0.66	-0.87	23.4357	22.9517	22.9115	14.7832	12.7785
evm.model.Contig172.23	0	-0.86	-1.05	-1.75	-1.93	49.1427	27.0567	23.8142	14.6403	12.8922
evm.model.Contig1.726	0	-0.34	-0.34	-0.47	-0.87	24.0329	19.0082	19.0272	17.381	13.1152
evm.model.Contig75.100	0	-0.08	-0.11	-0.15	-0.39	17.2891	16.3847	16.0667	15.5987	13.1663
evm.model.Contig143.46	0	-0.12	-0.33	-0.73	-1.11	29.1342	26.7745	23.1979	17.5357	13.4998
evm.model.Contig88.29	0	-0.32	-0.6	-0.82	-1.61	41.3544	33.1468	27.3695	23.4565	13.5738
evm.model.Contig1.928	0	-0.31	-0.78	-0.75	-1.62	41.6837	33.7298	24.2864	24.7363	13.5993
evm.model.Contig27.38	0	-1.01	-1	-1.53	-1.87	49.7701	24.6789	24.9647	17.2879	13.658
evm.model.Contig189.25	0	-0.01	-0.18	-0.43	-0.95	26.5283	26.3494	23.361	19.698	13.7221
evm.model.Contig60.76	0	-0.95	-0.99	-1.39	-1.87	50.0359	25.8213	25.2513	19.0576	13.7288
evm.model.Contig7.90	0	-0.61	-0.72	-1.77	-2.31	68.0314	44.4824	41.3286	19.884	13.7298
evm.model.Contig2.515	0	-1.48	-0.29	-3.43	-3.97	215.743	77.4322	176.37	20.013	13.8138
evm.model.Contig2.563	0	-0.73	-0.03	-1.52	-1.69	44.5436	26.7901	43.4782	15.5492	13.8431
evm.model.Contig25.7	0	-0.5	-0.79	-0.89	-1.6	42.0078	29.6197	24.3356	22.6974	13.8543
evm.model.Contig139.68	0	-0.97	-1.17	-2.29	-3.43	149.549	76.1198	66.2897	30.5641	13.8851
evm.model.Contig9.100	0	-0.23	-0.5	-1.54	-1.63	42.9546	36.523	30.4573	14.7855	13.9054
evm.model.Contig103.22	0	-0.38	-0.2	-1.21	-2.53	80.2749	61.7018	69.8665	34.7196	13.9242
evm.model.Contig17.105	0	-0.17	-0.47	-0.52	-1.22	32.4869	28.9667	23.4715	22.6485	13.9899
evm.model.Contig76.42	0	-0.08	0	-0.63	-0.99	27.9206	26.4307	27.9995	18.0403	14.037
evm.model.Contig7.135	0	-0.48	-0.65	-1.28	-1.14	30.9854	22.2455	19.8074	12.7454	14.056
evm.model.Contig57.67	0	-0.46	-0.42	-0.91	-1.05	29.2125	21.2348	21.9077	15.5898	14.0643
evm.model.Contig2.421	0	-0.35	-0.3	-0.4	-0.75	23.7222	18.6682	19.2942	18.0231	14.1221
evm.model.Contig83.101	0	-0.09	-0.53	-0.49	-1.26	33.7807	31.7175	23.3872	23.9742	14.1344
evm.model.Contig107.78	0	-0.27	-0.1	-0.74	-1.18	32.0525	26.5956	29.848	19.2502	14.1591
evm.model.Contig7.586	0	-0.46	-0.4	-0.87	-1.11	30.5577	22.2031	23.1474	16.6862	14.1714
evm.model.Contig93.22	0	-0.39	-0.07	-0.99	-1.17	31.8862	24.3605	30.3424	16.0368	14.1737
evm.model.Contig6.326	0	-1.29	-1.66	-2.51	-2.26	68.0359	27.813	21.46	11.9119	14.2132
evm.model.Contig53.134	0	-0.58	-0.6	-1.22	-1.12	30.8763	20.7111	20.3271	13.2443	14.2147
evm.model.Contig2.769	0	-0.14	-0.37	-0.63	-0.98	28.2293	25.555	21.8245	18.2724	14.2836
evm.model.Contig1.476	0	-0.15	-0.19	-0.56	-0.86	25.9372	23.3054	22.6918	17.6029	14.3381
evm.model.Contig95.37	0	-0.05	-0.41	-0.41	-0.93	27.4852	26.5439	20.7569	20.6235	14.4349
evm.model.Contig113.44	0	0.1	-0.66	-0.67	-1.28	35.1837	37.6068	22.3266	22.1044	14.4671
evm.model.Contig7.253	0	-0.84	-0.88	-1.95	-1.67	46.0283	25.6884	24.9287	11.8972	14.4713
evm.model.Contig11.134	0	-2.11	-2.32	-3.82	-3.38	150.733	34.9973	30.0828	10.6611	14.4787
evm.model.Contig9.209	0	-0.23	-0.21	-0.74	-0.86	26.4471	22.5642	22.9177	15.886	14.5554
evm.model.Contig40.139	0	-0.03	-0.42	-0.61	-0.85	26.3976	25.9182	19.7546	17.3388	14.5976
evm.model.Contig23.196	0	-0.92	-0.95	-2.09	-1.95	56.9384	30.1923	29.4254	13.3473	14.7275
evm.model.Contig6.856	0	-0.1	-0.47	-1.09	-1.66	46.6104	43.4281	33.6111	21.8697	14.7348
evm.model.Contig73.12	0	0.03	-0.37	-0.69	-1.06	30.9721	31.7039	24.0149	19.1893	14.844
evm.model.Contig10.227	0	0.07	-0.94	-1.35	-2.09	63.3013	66.4581	32.9193	24.7561	14.9195
evm.model.Contig17.215	0	-0.67	-1	-2.23	-2.3	73.297	45.9915	36.686	15.6319	14.9241
evm.model.Contig28.82	0	-0.57	-0.52	-0.93	-1.28	36.6516	24.6819	25.4768	19.2316	15.1297
evm.model.Contig21.270	0	-0.66	-1.6	-2.34	-2.18	68.5182	43.2756	22.6331	13.54	15.1544
evm.model.Contig1.65	0	-0.36	-0.68	-1.01	-1.58	45.9318	35.7868	28.6889	22.743	15.3198
evm.model.Contig4.435	0	-0.28	-0.44	-1.08	-1.6	46.469	38.1926	34.1875	21.9785	15.3227
evm.model.Contig14.328	0	-1.94	-2.34	-3.21	-3.18	138.723	36.043	27.4635	14.9899	15.3428
evm.model.Contig152.48	0	-1.45	-3.29	-4.83	-5.22	583.398	213.026	59.5407	20.5251	15.6258
evm.model.Contig9.64	0	-1.76	-1.43	-3.36	-3.6	190.662	56.2072	70.6232	18.5533	15.7717
evm.model.Contig144.4	0	-0.66	-0.72	-2.13	-2.23	73.9316	46.6865	44.85	16.8872	15.7923
evm.model.Contig11.295	0	-1.41	-1.21	-2.22	-2.45	87.3878	32.9329	37.7174	18.8199	15.9547
evm.model.Contig15.232	0	-0.08	-0.22	-0.69	-1.01	32.4844	30.7026	27.9589	20.1161	16.1515
evm.model.Contig6.484	0	-0.29	-0.41	-0.59	-1.23	38.0051	31.0745	28.5383	25.2345	16.2242
evm.model.Contig47.134	0	-0.17	-0.23	-0.25	-0.54	23.7593	21.1482	20.31	19.9207	16.3198
evm.model.Contig90.104	0	-0.63	-1.22	-2.36	-2.63	101.323	65.35	43.5897	19.6857	16.3726
evm.model.Contig5.125	0	-0.19	-0.77	-0.71	-1.45	44.8414	39.2722	26.2142	27.4224	16.4421
evm.model.Contig41.132	0	-0.14	-0.28	-0.7	-1	33.1215	30.134	27.2818	20.339	16.5375
evm.model.Contig35.9	0	-0.25	-0.54	-0.83	-1.2	38.1729	32.0464	26.2597	21.5327	16.566
evm.model.Contig53.86	0	-0.6	-1.24	-1.55	-2.11	72.2356	47.4993	30.5307	24.7415	16.7639
evm.model.Contig10.104	0	-0.28	-0.68	-1.13	-1.37	43.5307	35.7738	27.1775	19.8592	16.8327
evm.model.Contig8.319	0	-0.19	-0.78	-1.36	-2.21	77.9981	68.2582	45.5135	30.3367	16.8788
evm.model.Contig31.90	0	-0.2	-0.15	-0.34	-0.72	27.8515	24.2998	25.0732	22.0419	16.9405
evm.model.Contig69.49	0	0	-0.44	-0.6	-0.8	30.0006	30.0078	22.1652	19.8593	17.1889
evm.model.Contig106.62	0	-0.48	-0.54	-0.49	-0.91	32.3574	23.1585	22.1819	23.078	17.2317
evm.model.Contig13.471	0	-2	-1.42	-3.1	-3.88	254.709	63.7361	95.3151	29.7333	17.2614
evm.model.Contig11.367	0	-0.36	-0.36	-0.68	-0.56	25.426	19.8673	19.8163	15.8887	17.2767
evm.model.Contig31.71	0	-0.2	-0.76	-1.44	-2.01	70.5551	61.4472	41.761	25.9791	17.5325
evm.model.Contig92.72	0	-0.36	-0.49	-0.55	-1.02	35.7568	27.7829	25.487	24.4737	17.6331
evm.model.Contig8.332	0	-0.06	-0.3	-1.18	-1.36	45.3642	43.3845	36.7243	20.0336	17.6786
evm.model.Contig84.101	0	-1.39	-1.41	-2.6	-2.2	82.215	31.4176	30.9246	13.5545	17.9494
evm.model.Contig24.217	0	-0.58	-1.03	-1.37	-1.36	46.3355	31.0188	22.6249	17.8938	18.1017
evm.model.Contig87.108	0	-0.88	-0.91	-1.31	-1.78	62.5511	34.0843	33.2449	25.2854	18.1716
evm.model.Contig1.649	0	-0.16	-0.66	-0.59	-0.9	33.9359	30.376	21.4661	22.5763	18.2339
evm.model.Contig76.17	0	-0.7	-0.94	-1.4	-1.92	69.2311	42.6004	36.1854	26.302	18.2351
evm.model.Contig5.409	0	-0.64	-1.07	-1.14	-1.43	49.2044	31.5409	23.379	22.2998	18.2685
evm.model.Contig180.6	0	-0.71	-0.82	-1.43	-2.21	86.1365	52.6292	48.8681	31.874	18.6231
evm.model.Contig1.734	0	-0.27	-0.72	-0.82	-1.07	39.9022	33.1805	24.2285	22.5303	19.0089
evm.model.Contig5.561	0	0.02	-0.35	-0.6	-0.89	35.2436	35.63	27.7306	23.2576	19.0679
evm.model.Contig46.182	0	0.09	-0.45	-0.97	-1.8	66.8978	71.0428	48.9045	34.1934	19.1912
evm.model.Contig87.93	0	-0.51	-0.93	-1.34	-1.44	52.8135	37.1363	27.7561	20.898	19.4219
evm.model.Contig68.102	0	-0.21	-0.22	-1.03	-1.02	39.5744	34.2419	33.9804	19.4244	19.5213
evm.model.Contig1.110	0	-0.29	-0.74	-1.09	-1.58	58.6263	48.0224	35.1078	27.605	19.6017
evm.model.Contig10.367	0	-0.31	-0.65	-1.04	-1.1	42.6713	34.4848	27.2379	20.744	19.9244
evm.model.Contig37.114	0	-0.78	-0.74	-1.16	-1.43	55.3715	32.342	33.156	24.7132	20.4872
evm.model.Contig45.171	0	-0.33	0.07	-0.87	-1.29	50.2496	39.9619	52.7818	27.4403	20.5485
evm.model.Contig89.5	0	-0.38	-0.63	-0.62	-1.43	55.4317	42.6618	35.7387	36.1125	20.5665
evm.model.Contig121.34	0	-0.49	-0.44	-0.91	-1.22	48.0811	34.1391	35.5439	25.525	20.6009
evm.model.Contig29.36	0	-0.44	0.39	-2.32	-3.09	175.702	129.228	229.753	35.1826	20.6634
evm.model.Contig3.905	0	-0.08	-0.18	-0.7	-0.87	38.3776	36.2717	33.8529	23.6729	21.0031
evm.model.Contig196.13	0	0.01	-0.19	-0.81	-1.31	52.6156	53.1237	46.1896	30.1146	21.2528
evm.model.Contig3.908	0	-0.58	-0.74	-1.28	-1.06	44.2909	29.5793	26.556	18.2942	21.2736
evm.model.Contig117.69	0	-0.8	-0.92	-1.01	-1.68	68.624	39.286	36.3474	34.0648	21.352
evm.model.Contig1.52	0	-0.41	-0.72	-0.77	-1.76	72.3968	54.4739	44.0098	42.3683	21.4086
evm.model.Contig44.37	0	0.12	-0.38	-0.68	-1.06	45.2259	49.3108	34.7399	28.2602	21.7456
evm.model.Contig117.64	0	-0.26	-0.59	-0.64	-1.6	65.9965	55.191	43.7462	42.2574	21.7657
evm.model.Contig20.46	0	-0.51	-0.34	-1.1	-1.08	46.4293	32.5714	36.701	21.667	21.981
evm.model.Contig61.83	0	-0.27	-0.96	-1.04	-1.64	69.0928	57.3046	35.4451	33.6689	22.239
evm.model.Contig93.107	0	-0.35	-0.32	-0.62	-1.25	53.1362	41.6925	42.6504	34.5104	22.3313
evm.model.Contig12.161	0	-0.19	0.06	-0.75	-1.18	50.7478	44.5191	52.7484	30.101	22.4215
evm.model.Contig24.193	0	-0.36	-0.73	-1.06	-1.91	84.5706	65.9292	50.9124	40.4637	22.5315
evm.model.Contig47.49	0	-0.29	-0.52	-0.74	-1.39	59.2342	48.4665	41.3584	35.3766	22.5495
evm.model.Contig132.58	0	-0.05	-0.17	-0.86	-1.17	51.2746	49.4528	45.6549	28.2817	22.8382
evm.model.Contig9.76	0	-0.31	-0.23	-1.21	-1.54	66.9581	53.862	57.2234	28.9695	23.0078
evm.model.Contig6.476	0	0.02	-0.26	-0.39	-0.48	32.645	33.0256	27.2215	24.9583	23.4478
evm.model.Contig5.543	0	-0.13	-0.59	-0.55	-1.05	48.537	44.3719	32.2888	33.1436	23.4487
evm.model.Contig1.787	0	-0.15	-0.1	-1.56	-1.9	87.6687	78.8222	81.8982	29.8023	23.5239
evm.model.Contig147.16	0	-0.34	-0.72	-1.69	-2.09	100.891	79.9808	61.2243	31.1793	23.6286
evm.model.Contig44.191	0	-1.32	-1.28	-1.66	-2.07	99.3913	39.941	40.8963	31.4462	23.7032
evm.model.Contig31.54	0	-0.42	-0.63	-1.7	-1.52	68.8977	51.5472	44.5896	21.2682	23.9998
evm.model.Contig16.382	0	-0.85	-1.03	-0.96	-1.53	69.5497	38.6171	34.1403	35.7927	24.0242
evm.model.Contig83.24	0	-0.3	-0.2	-0.72	-1.39	64.0486	51.8974	55.7937	38.898	24.4383
evm.model.Contig80.31	0	-0.58	-0.68	-1.23	-1.29	60.0402	40.2169	37.3531	25.5645	24.4857
evm.model.Contig6.862	0	0.04	-0.34	-0.94	-1.19	55.9288	57.6914	44.1065	29.2041	24.5261
evm.model.Contig6.608	0	-2.04	-2.11	-2.39	-3.18	224.718	54.816	52.115	42.81	24.7245
evm.model.Contig10.263	0	-0.16	-0.65	-0.78	-1.11	53.6774	47.8888	34.1222	31.1739	24.8929
evm.model.Contig104.31	0	0.1	-0.46	-1.2	-1.68	79.7551	85.5636	58.0701	34.7635	24.9331
evm.model.Contig2.408	0	-0.38	-0.83	-1.57	-1.48	69.893	53.8617	39.3712	23.5871	25.0427
evm.model.Contig8.446	0	0.08	-0.72	-0.74	-1.46	69.0075	73.1334	42.0202	41.309	25.1034
evm.model.Contig6.315	0	-0.64	-0.45	-1.5	-2.29	123.427	79.2189	90.4196	43.512	25.241
evm.model.Contig71.12	0	-0.31	-0.45	-1.44	-1.92	95.3138	76.9433	69.5996	35.2365	25.2622
evm.model.Contig2.21	0	-0.15	-0.37	-1.11	-1.79	87.3889	78.6112	67.4379	40.464	25.3362
evm.model.Contig4.436	0	-0.38	-0.45	-0.47	-0.66	40.449	31.0442	29.6753	29.1936	25.5574
evm.model.Contig27.108	0	-0.11	-0.36	-0.37	-1.05	53.0921	49.0868	41.3788	41.1972	25.6102
evm.model.Contig31.91	0	-0.8	-0.51	-1.67	-1.63	79.4269	45.4937	55.7547	25.0301	25.6411
evm.model.Contig7.585	0	-0.45	-0.52	-0.87	-0.85	46.7706	34.3381	32.6099	25.6537	26.0063
evm.model.Contig3.1063	0	-0.23	0.09	-0.94	-1.35	66.3486	56.685	70.6288	34.6701	26.0847
evm.model.Contig13.164	0	-0.06	-0.44	-0.91	-1.12	57.4818	55.3204	42.3423	30.6686	26.4454
evm.model.Contig101.80	0	-1.46	-1.59	-2.19	-2.66	168.575	61.301	56.168	37.0252	26.7092
evm.model.Contig71.39	0	-0.02	-0.62	-0.64	-1.31	66.5603	65.6506	43.3979	42.658	26.7528
evm.model.Contig152.10	0	-0.4	-0.42	-0.81	-1.03	54.696	41.434	40.8521	31.1518	26.7657
evm.model.Contig44.215	0	-0.34	-0.75	-0.98	-1.56	79.6714	62.8183	47.5017	40.4752	27.0541
evm.model.Contig141.35	0	-0.61	-0.99	-1	-1.36	70.5344	46.2194	35.6158	35.2598	27.3902
evm.model.Contig95.118	0	-0.09	-0.37	-0.6	-1.14	60.5896	56.9347	46.9138	39.8846	27.4549
evm.model.Contig5.83	0	-1.11	-0.7	-1.4	-2.85	199.506	92.345	122.565	75.6347	27.6016
evm.model.Contig1.100	0	-0.06	-0.13	-0.52	-0.61	42.3591	40.5459	38.6181	29.5952	27.7667
evm.model.Contig8.186	0	-0.01	-0.71	-2.46	-3.29	271.955	269.18	166.487	49.4556	27.8746
evm.model.Contig6.439	0	-0.6	-0.6	-1.49	-1.98	110.033	72.8231	72.6436	39.1031	27.9119
evm.model.Contig38.97	0	-0.01	-0.17	-0.77	-1.29	68.5643	67.9998	61.0609	40.2434	27.9434
evm.model.Contig3.1126	0	-0.48	-0.41	-1.03	-0.98	55.3405	39.5684	41.5169	27.1117	27.9872
evm.model.Contig46.144	0	-0.86	-1.02	-1.78	-1.92	106.171	58.4471	52.1924	30.8146	28.1088
evm.model.Contig9.49	0	-0.51	-0.63	-0.81	-1.58	84.7254	59.3193	54.691	48.4265	28.3296
evm.model.Contig8.126	0	-0.31	-0.4	-1.51	-2.04	116.89	94.5916	88.7545	41.082	28.3303
evm.model.Contig29.191	0	0.11	-0.51	-0.54	-0.97	55.8617	60.2085	39.1564	38.4033	28.4272
evm.model.Contig139.74	0	-0.63	-0.44	-1.11	-1.32	72.6456	46.873	53.5529	33.5705	29.0541
evm.model.Contig53.146	0	-0.84	-0.84	-1.18	-1.48	81.6371	45.5464	45.5285	36.0549	29.3097
evm.model.Contig27.227	0	-1.2	-0.84	-1.59	-2.32	146.54	63.7199	82.1253	48.6176	29.405
evm.model.Contig44.201	0	-0.53	-0.66	-1.23	-1.63	91.7533	63.6702	58.1741	39.2264	29.5969
evm.model.Contig12.175	0	0.02	-0.28	-0.27	-0.72	49.0014	49.6087	40.3879	40.6061	29.8044
evm.model.Contig88.48	0	-0.31	-0.51	-1.07	-1.26	71.3544	57.6431	50.0925	33.9077	29.8531
evm.model.Contig28.160	0	-0.49	-0.61	-1.06	-0.91	56.302	40.0766	36.9962	27.0449	29.8863
evm.model.Contig87.123	0	-0.13	-0.05	-0.76	-0.95	57.944	52.912	56.0782	34.247	29.9567
evm.model.Contig121.47	0	-0.36	-0.72	-2.15	-1.97	117.708	91.7694	71.4815	26.5069	29.988
evm.model.Contig1.162	0	-0.52	-0.53	-1.5	-1.68	96.5926	67.1688	66.928	34.1907	30.1098
evm.model.Contig135.39	0	-0.18	-0.17	-0.99	-1.27	73.3527	64.7261	65.0688	36.9525	30.4606
evm.model.Contig72.89	0	-0.61	-1.06	-1.65	-2.06	127.288	83.3471	61.1271	40.5825	30.5206
evm.model.Contig194.12	0	-0.58	-0.64	-0.99	-1.77	104.751	70.1655	67.283	52.7843	30.6566
evm.model.Contig68.2	0	-0.17	-0.59	-0.99	-1.61	94.5552	84.1149	62.8657	47.7161	30.9208
evm.model.Contig153.38	0	-0.85	-1.39	-1.62	-2.23	145.811	81.1231	55.8278	47.4646	31.0138
evm.model.Contig40.93	0	-1.44	-2.17	-2.84	-3.54	372.192	136.75	82.4305	52.0912	31.9091
evm.model.Contig1.657	0	-0.16	-0.23	-0.38	-0.42	43.0099	38.4795	36.7634	32.9582	32.0978
evm.model.Contig14.370	0	0.04	-0.41	-0.6	-1.32	80.406	82.5687	60.3253	53.0521	32.1792
evm.model.Contig57.82	0	-0.92	-1.19	-1.83	-2.3	159.706	84.4173	70.008	44.8868	32.3986
evm.model.Contig5.68	0	0.1	-0.27	-0.3	-0.64	50.7005	54.1698	42.1906	41.305	32.5756
evm.model.Contig77.50	0	-0.1	-0.29	-1.03	-1.44	88.9728	82.8896	72.7516	43.4226	32.793
evm.model.Contig37.168	0	0.18	-0.64	-0.96	-1.24	78.3591	88.6248	50.2466	40.2382	33.076
evm.model.Contig132.25	0	-0.07	-0.11	-0.15	-0.4	43.5272	41.5896	40.3601	39.2952	33.0936
evm.model.Contig6.477	0	-0.94	-1	-1.93	-2.07	139.137	72.7237	69.6129	36.4118	33.1116
evm.model.Contig69.11	0	-0.22	-0.11	-0.67	-0.81	58.4063	49.9863	54.1492	36.6983	33.3143
evm.model.Contig53.75	0	-0.8	-0.6	-1.1	-1.38	87.0906	50.1052	57.6419	40.5592	33.5359
evm.model.Contig32.174	0	-0.73	-0.65	-1.86	-1.67	107.485	64.9634	68.3728	29.535	33.8083
evm.model.Contig20.11	0	-0.17	-0.53	-1.1	-1.64	105.57	94.1581	72.9626	49.365	33.957
evm.model.Contig27.168	0	-0.34	-0.78	-0.96	-1.39	89.6263	70.6734	52.1636	45.9229	34.1132
evm.model.Contig11.69	0	-0.15	-0.22	-0.74	-0.91	64.2967	57.8395	55.3743	38.4966	34.2728
evm.model.Contig8.141	0	-0.69	-0.62	-1.12	-2.33	173.602	107.322	112.612	80.0062	34.4135
evm.model.Contig7.609	0	-0.29	-0.68	-0.79	-1.15	76.1893	62.2734	47.4533	44.0649	34.4195
evm.model.Contig143.38	0	-0.64	-0.58	-1.24	-1.55	101.56	64.9903	68.1068	42.9519	34.6838
evm.model.Contig10.176	0	-1.02	-1.13	-1.48	-2.16	155.475	76.8199	71.0795	55.7126	34.753
evm.model.Contig2.669	0	-0.04	-0.62	-0.87	-1.25	82.6006	80.3113	53.6716	45.3191	34.7926
evm.model.Contig118.41	0	-0.39	-0.32	-1.25	-1.37	90.1828	68.7462	72.0867	38.0029	34.859
evm.model.Contig3.306	0	0.02	-0.12	-0.57	-1.09	74.2983	75.3197	68.2913	49.917	34.922
evm.model.Contig15.106	0	-0.09	-0.31	-0.33	-0.66	55.3605	52.1419	44.5173	44.1485	34.9247
evm.model.Contig76.18	0	-2.84	-2.86	-4.4	-4.54	817.297	114.344	112.222	38.5891	35.0887
evm.model.Contig24.38	0	-0.69	-0.71	-0.68	-1.15	79.0472	49.103	48.2994	49.2811	35.6161
evm.model.Contig17.114	0	-0.56	-0.98	-0.69	-1.24	84.4253	57.1206	42.8985	52.3758	35.6474
evm.model.Contig19.186	0	-0.39	-0.46	-1.83	-2.77	244.501	186.183	177.635	68.8272	35.7434
evm.model.Contig13.209	0	-0.38	-0.47	-0.6	-1.2	82.3731	63.3957	59.4529	54.3472	35.7457
evm.model.Contig40.161	0	-0.18	-0.92	-1.3	-1.86	130.974	115.275	69.3258	53.3007	36.0411
evm.model.Contig14.243	0	-0.75	-1.43	-2.17	-2.52	210.833	125.158	78.1969	46.7729	36.8697
evm.model.Contig11.136	0	-1.48	-1.99	-2.85	-2.92	278.968	100.32	70.2934	38.7066	36.9375
evm.model.Contig27.172	0	-0.98	-1.41	-1.77	-1.67	117.659	59.4735	44.1826	34.4858	37.086
evm.model.Contig68.71	0	-0.24	-0.37	-0.79	-1.14	82.7214	69.8955	63.9809	48.0012	37.5226
evm.model.Contig7.52	0	-0.52	-0.95	-1.08	-1.3	92.2744	64.1581	47.7612	43.5228	37.5695
evm.model.Contig1.801	0	-1.64	-2.47	-2.13	-3.85	557.001	178.431	100.837	127.382	38.5833
evm.model.Contig26.264	0	-1.77	-1.98	-2.3	-2.55	227.834	66.8435	57.6551	46.2471	38.8234
evm.model.Contig10.403	0	-0.19	-1.07	-1.17	-1.8	136.409	119.652	64.7703	60.8069	39.2185
evm.model.Contig109.14	0	-0.77	-0.67	-1.15	-1.4	103.735	60.9488	65.0146	46.7685	39.3098
evm.model.Contig38.100	0	-0.11	-0.65	-0.89	-1.36	101.031	93.5188	64.5884	54.4141	39.4079
evm.model.Contig17.115	0	-0.03	-0.23	-0.65	-1.1	84.7868	82.8071	72.3625	53.9486	39.5182
evm.model.Contig32.146	0	-0.48	-0.67	-1.01	-1.21	91.9891	65.8311	57.9048	45.577	39.7983
evm.model.Contig28.121	0	-2.31	-2.58	-3.55	-3.71	520.244	104.696	87.1487	44.5211	39.8428
evm.model.Contig156.18	0	0.07	-0.56	-0.99	-1.26	95.5959	100.485	64.629	48.1279	39.9317
evm.model.Contig104.33	0	-0.11	-0.21	-0.29	-0.45	54.6859	50.7299	47.17	44.7501	40.0158
evm.model.Contig83.93	0	-0.45	-1.13	-1.51	-2.23	190.286	139.507	87.1285	66.6621	40.7018
evm.model.Contig72.20	0	0.02	-0.56	-1.17	-1.83	146.056	147.755	99.3967	65.0485	41.0862
evm.model.Contig95.60	0	-0.17	-0.24	-0.83	-0.95	79.872	70.8376	67.7292	44.9583	41.2721
evm.model.Contig55.22	0	-0.61	-1.08	-1.06	-1.71	135.257	88.4914	63.8892	64.9956	41.461
evm.model.Contig185.12	0	-0.76	-0.96	-1.12	-1.46	114.94	68.0088	58.9475	53.0044	41.6571
evm.model.Contig153.52	0	-0.84	-0.84	-1.16	-1.58	124.539	69.6637	69.645	55.7459	41.6662
evm.model.Contig1.254	0	0.04	-0.36	-0.61	-0.81	73.651	75.9474	57.4351	48.414	41.8704
evm.model.Contig4.159	0	-1.03	-1.57	-1.63	-1.93	162.54	79.5368	54.846	52.3722	42.5825
evm.model.Contig11.408	0	-0.06	-0.04	-0.13	-0.19	48.7252	46.8772	47.4705	44.5826	42.649
evm.model.Contig94.15	0	-0.26	-0.48	-1.38	-2.09	183.142	152.807	131.424	70.3233	43.0102
evm.model.Contig78.15	0	-1.47	-1.42	-2.13	-2.57	256.145	92.6248	95.6121	58.5551	43.2412
evm.model.Contig194.10	0	-0.07	-0.13	-0.6	-0.71	70.7831	67.5909	64.6153	46.5597	43.3298
evm.model.Contig11.312	0	-0.47	-0.87	-1.14	-2.06	183.003	132.382	99.8316	83.2364	44.0169
evm.model.Contig27.175	0	-0.35	-0.37	-0.85	-1.11	95.3152	74.6621	73.7759	52.7989	44.0704
evm.model.Contig1.776	0	-0.5	-0.4	-0.93	-1.29	108.13	76.4469	82.1425	56.6364	44.3066
evm.model.Contig12.134	0	-0.43	-0.73	-1.03	-1.19	102.64	76.1048	61.8373	50.1501	45.0107
evm.model.Contig98.76	0	-0.61	-0.73	-0.71	-1.05	93.57	61.1751	56.5697	57.1296	45.3342
evm.model.Contig24.176	0	-0.47	-1	-1.32	-1.74	152.905	110.402	76.4687	61.4155	45.6822
evm.model.Contig43.119	0	-0.22	-0.66	-0.92	-1.25	109.208	93.5661	69.0296	57.6306	46.0283
evm.model.Contig83.27	0	-0.35	-0.68	-0.78	-1.48	130.608	102.317	81.6132	76.2393	46.9687
evm.model.Contig11.101	0	-0.32	-0.72	-0.82	-1.11	101.812	81.4669	61.6288	57.7501	47.0189
evm.model.Contig94.14	0	-1.04	-0.46	-2.15	-2.1	201.965	98.5464	146.596	45.6625	47.2216
evm.model.Contig113.68	0	0.03	-0.4	-1.06	-1.86	171.385	175.28	130.106	82.0473	47.3403
evm.model.Contig5.529	0	-0.2	-0.55	-1.11	-1.47	131.995	114.807	90.4404	60.9429	47.6626
evm.model.Contig19.95	0	0.04	-0.23	-0.39	-0.7	77.8549	79.9613	66.5999	59.3766	47.885
evm.model.Contig29.37	0	-0.56	-1.88	-2.68	-4.95	1482.04	1002.91	403.027	231.894	48.0412
evm.model.Contig1.107	0	-0.34	-0.47	-0.92	-1.57	143.791	113.775	104.14	75.7885	48.5118
evm.model.Contig47.133	0	-0.25	-0.25	-0.61	-0.69	79.4001	66.997	66.7299	52.003	49.3134
evm.model.Contig148.14	0	-0.27	-0.35	-1.48	-1.49	140.08	116.225	110.258	50.1928	49.717
evm.model.Contig10.445	0	-0.06	-0.39	-0.39	-0.61	75.8578	72.8722	57.7165	57.6976	49.7799
evm.model.Contig23.209	0	-1.04	-1.57	-1.77	-1.92	188.261	91.6922	63.2773	55.3117	49.7826
evm.model.Contig134.18	0	-0.71	-0.91	-0.95	-1.17	112.595	68.7589	59.7716	58.3584	50.0581
evm.model.Contig52.161	0	-0.48	-0.49	-0.48	-1.07	105.646	75.8476	74.9812	75.647	50.1775
evm.model.Contig80.27	0	0.14	-0.59	-0.74	-0.96	99.8997	110.181	66.2835	59.9672	51.3201
evm.model.Contig12.315	0	-1.13	-1.23	-1.44	-1.74	171.689	78.6765	73.3184	63.3364	51.3815
evm.model.Contig1.824	0	-0.26	-0.53	-0.84	-1.08	111.15	92.7877	76.9191	61.9954	52.7015
evm.model.Contig2.79	0	-0.04	-0.24	-0.28	-0.53	76.6121	74.2695	64.7108	63.251	52.8818
evm.model.Contig104.38	0	-0.88	-0.88	-1.28	-1.65	168.627	91.4331	91.7385	69.4176	53.6172
evm.model.Contig47.63	0	-0.75	-0.93	-1.04	-1.36	139.232	82.5293	72.9218	67.5647	54.3597
evm.model.Contig36.188	0	-0.46	-0.16	-0.79	-1.02	111.47	81.3174	99.6115	64.5534	54.8396
evm.model.Contig13.50	0	0.08	-0.35	-0.93	-1.53	158.681	167.655	124.193	83.1137	55.1054
evm.model.Contig2.768	0	-0.2	-0.16	-0.33	-0.76	93.8312	81.4067	83.9109	74.876	55.2291
evm.model.Contig106.82	0	-0.61	-0.87	-1.53	-1.23	130.211	85.0974	71.3605	45.1857	55.5664
evm.model.Contig28.170	0	-0.1	-0.09	-0.67	-0.76	94.6295	88.4794	89.2152	59.3637	55.6958
evm.model.Contig1.783	0	0.11	-0.42	-0.7	-1.06	115.982	125.506	86.9022	71.4586	55.7558
evm.model.Contig114.22	0	-2.1	-2.11	-3.47	-3.79	772.318	180.045	179.268	69.562	55.8623
evm.model.Contig54.43	0	-0.22	-0.21	-0.81	-1.02	115.73	99.7011	99.9124	65.9931	56.8949
evm.model.Contig15.47	0	-0.71	-1.39	-1.53	-1.85	206.095	125.677	78.7698	71.1961	57.1913
evm.model.Contig1.832	0	-0.72	-1.01	-1.76	-1.71	190.088	115.302	94.6273	56.2974	58.0578
evm.model.Contig61.32	0	0.05	-0.28	-0.8	-0.92	110.003	113.88	90.7893	63.2118	58.0748
evm.model.Contig2.445	0	-0.5	-0.74	-0.87	-0.86	108.675	77.0624	65.2732	59.4905	59.7394
evm.model.Contig45.151	0	-1.27	-1.54	-2.02	-2.59	365.961	152.069	126.025	90.0867	60.7905
evm.model.Contig6.543	0	-0.74	-0.74	-2.04	-1.71	199.933	119.518	119.83	48.6957	60.9099
evm.model.Contig240.7	0	-0.5	-0.23	-0.95	-1.06	127.347	89.8194	108.215	66.033	61.039
evm.model.Contig19.175	0	-0.45	-0.52	-0.66	-0.81	107.623	78.5777	74.9076	68.2314	61.428
evm.model.Contig1.732	0	0.06	-0.65	-0.89	-1.74	205.801	214.36	130.818	110.995	61.8164
evm.model.Contig131.13	0	0	-0.19	-0.86	-1.26	148.256	148.275	129.732	81.6785	61.8251
evm.model.Contig6.58	0	0.01	-0.18	-0.19	-0.54	90.8839	91.7645	80.4202	79.5344	62.3983
evm.model.Contig32.207	0	-0.85	-1.3	-1.78	-1.97	243.971	135.298	98.8959	71.2071	62.4167
evm.model.Contig153.39	0	-0.64	-1.24	-1.62	-1.96	243.766	156.786	102.947	79.2175	62.7839
evm.model.Contig6.62	0	0.07	-0.43	-0.54	-0.76	106.554	111.856	78.8775	73.164	62.8818
evm.model.Contig94.5	0	-0.31	-0.89	-2.48	-3.4	670.124	539.545	361.41	120.512	63.4304
evm.model.Contig9.208	0	-0.85	-0.8	-2.72	-3.07	533.559	296.311	307.07	80.8187	63.4906
evm.model.Contig19.242	0	-0.57	-1.31	-1.35	-1.6	196.373	132.515	79.4492	76.8099	64.6229
evm.model.Contig5.77	0	-0.11	-0.21	-0.58	-0.6	98.4293	91.2112	84.8132	65.8197	64.7961
evm.model.Contig162.15	0	-0.17	-0.11	-0.84	-1.23	152.699	135.737	141.597	85.225	64.9151
evm.model.Contig149.18	0	0	-0.27	-0.26	-0.67	103.726	103.459	85.77	86.5768	65.2246
evm.model.Contig150.17	0	-1.28	-1.07	-2.26	-2.53	379.971	156.389	180.956	79.1501	65.6849
evm.model.Contig69.1	0	-0.11	-0.35	-1.11	-1.41	175.475	162.976	137.794	81.1133	66.0841
evm.model.Contig38.177	0	-0.44	-0.45	-0.83	-1.26	158.469	116.588	115.882	89.2357	66.1185
evm.model.Contig1.475	0	0.04	-0.32	-0.39	-0.73	112.425	115.266	90.361	85.7771	67.7731
evm.model.Contig107.62	0	-0.43	-1.11	-1.26	-1.69	221.162	164.397	102.753	92.4416	68.4891
evm.model.Contig5.79	0	-0.18	-0.49	-1.19	-1.28	166.481	147.337	118.454	73.203	68.6093
evm.model.Contig1.772	0	-0.09	-0.4	-0.6	-1.24	164.905	154.993	125.182	108.552	69.6175
evm.model.Contig5.283	0	-1.44	-1.57	-2.5	-2.46	383.873	141.033	129.701	67.9289	69.9428
evm.model.Contig121.23	0	-0.09	-0.3	-0.94	-1.19	160.033	149.982	129.722	83.236	70.0106
evm.model.Contig144.59	0	-0.44	-0.44	-0.89	-1.68	225.01	166.386	165.429	121.344	70.0937
evm.model.Contig8.484	0	0.06	-0.24	-0.48	-0.87	128.638	134.431	108.576	91.9594	70.4953
evm.model.Contig2.228	0	-0.55	-0.78	-0.95	-1.27	170.195	115.865	99.0057	88.2704	70.5379
evm.model.Contig153.10	0	-0.28	-0.6	-1.08	-1.52	203.709	168.264	134.841	96.2326	70.8848
evm.model.Contig55.24	0	-0.07	-1.26	-1.08	-1.7	230.491	219.325	96.2059	109.136	71.1595
evm.model.Contig130.32	0	-0.8	-1.42	-1.57	-1.78	248.891	142.877	93.2178	83.5664	72.3182
evm.model.Contig15.192	0	-0.21	-0.38	-2.3	-2.48	404.717	350.432	311.019	81.9277	72.3908
evm.model.Contig5.341	0	-0.26	-0.19	-0.74	-0.8	125.829	104.746	110.421	75.4659	72.4958
evm.model.Contig3.1163	0	0.01	-0.37	-0.69	-1.11	156.73	157.619	121.348	97.0003	72.5796
evm.model.Contig8.315	0	-0.57	-1.09	-1.1	-1.47	201.917	135.957	94.7337	94.2353	73.088
evm.model.Contig110.4	0	-0.38	-0.48	-0.83	-1.09	155.737	119.627	111.61	87.8205	73.3394
evm.model.Contig40.92	0	-0.9	-1.33	-2.12	-2.53	423.471	227.03	167.907	97.4213	73.3751
evm.model.Contig34.88	0	-0.44	-0.64	-1.55	-1.58	220.723	162.822	141.667	75.6072	73.6544
evm.model.Contig55.74	0	-0.21	-0.91	-1.28	-1.87	269.866	233.237	143.301	111.389	73.935
evm.model.Contig37.49	0	-0.15	-0.22	-0.19	-0.37	95.701	86.3018	82.0223	83.9348	73.9755
evm.model.Contig3.1164	0	-0.87	-1.43	-1.71	-1.92	281.727	154.167	104.401	85.9651	74.3375
evm.model.Contig38.6	0	-0.63	-1.07	-1.41	-1.47	206.413	133.23	98.1122	77.4617	74.4764
evm.model.Contig2.605	0	-0.73	-0.25	-1.25	-2.45	414.461	249.156	348.252	174.387	75.6397
evm.model.Contig19.209	0	-0.64	-0.69	-1.29	-2.16	338.929	217.574	209.958	138.852	76.0756
evm.model.Contig1.470	0	-0.14	-0.44	-0.39	-0.61	117.696	106.509	86.863	89.6144	77.2919
evm.model.Contig13.210	0	-0.5	-0.45	-0.67	-1.1	169.54	119.876	124.189	106.812	78.936
evm.model.Contig185.5	0	-0.07	-0.85	-1.15	-2.02	334.274	318.89	184.875	150.313	82.347
evm.model.Contig5.215	0	-1.27	-1.32	-2.34	-2.63	515.893	213.215	206.382	101.684	83.0727
evm.model.Contig14.95	0	-1.06	-0.71	-1.31	-2.2	384.281	184.469	234.196	154.834	83.3933
evm.model.Contig109.44	0	-0.83	-1.32	-1.68	-1.93	327.115	183.961	130.909	102.305	85.6114
evm.model.Contig23.235	0	-0.1	-0.36	-0.84	-0.8	149.61	139.548	116.687	83.667	86.0021
evm.model.Contig8.448	0	-1.31	-1.19	-2.19	-2.79	598.185	240.903	262.466	131.475	86.6992
evm.model.Contig65.88	0	-0.04	-0.59	-0.91	-1.11	188.923	183.621	125.091	100.613	87.7211
evm.model.Contig43.10	0	-0.86	-0.86	-1.03	-1.85	317.812	175.02	175.632	155.939	88.266
evm.model.Contig1.167	0	-0.61	-1	-1.85	-1.62	271.317	177.429	136.002	75.2797	88.4479
evm.model.Contig4.444	0	-0.02	-0.11	-0.69	-1.27	214.293	210.847	198.894	133.011	88.704
evm.model.Contig66.130	0	-0.17	-0.32	-0.25	-0.45	122.475	108.675	98.2333	103.142	89.739
evm.model.Contig51.41	0	0.06	-0.27	-0.58	-0.77	156.326	162.882	129.725	104.74	91.8847
evm.model.Contig23.234	0	-0.82	-1.29	-1.71	-1.87	337.928	191.565	138.41	103.052	92.6504
evm.model.Contig52.52	0	-0.22	-0.79	-0.97	-1.3	228.992	196.97	132.87	116.851	92.8968
evm.model.Contig4.326	0	0.18	-0.5	-0.99	-1.71	305.298	345.258	216.548	153.625	92.998
evm.model.Contig1.636	0	-0.72	-0.49	-1.61	-1.43	257.461	156.775	183.942	84.0914	95.7613
evm.model.Contig9.349	0	0.13	-0.43	-0.92	-1.66	303.931	331.649	226.205	160.854	96.3084
evm.model.Contig87.101	0	-0.64	-1.41	-1.32	-1.65	305.104	195.68	114.433	122.289	97.147
evm.model.Contig40.126	0	-0.36	-0.48	-0.64	-1.99	390.361	303.381	280.053	251.196	98.1634
evm.model.Contig36.186	0	-0.12	-1.21	-1.07	-1.59	297.433	272.97	128.809	141.711	98.4872
evm.model.Contig44.153	0	-0.81	-1.39	-1.52	-1.86	365.415	208.948	138.988	127.693	100.363
evm.model.Contig16.152	0	-0.63	-0.51	-1.1	-1.92	387.063	249.284	272.129	180.64	102.109
evm.model.Contig94.43	0	-0.25	-0.66	-0.5	-0.94	198.838	166.997	125.502	140.306	103.338
evm.model.Contig52.184	0	-0.44	-1.17	-1.35	-1.4	274.822	202.843	122.269	108.058	104.022
evm.model.Contig14.336	0	-0.08	-0.35	-0.43	-0.95	202.334	191.323	158.831	150.192	104.561
evm.model.Contig28.57	0	-1.49	-1.47	-2.29	-3.4	1115.86	398.301	402.573	228.132	105.507
evm.model.Contig33.150	0	-0.04	-0.6	-1.71	-2.4	557.766	542.145	367.757	170.154	105.659
evm.model.Contig6.385	0	-0.5	-0.22	-0.8	-1.18	240.355	170.217	206.116	138.232	105.72
evm.model.Contig6.857	0	-0.54	-1.24	-1.16	-1.39	277.954	190.894	117.625	124.588	106.287
evm.model.Contig5.484	0	-0.5	-1.28	-1.24	-1.53	308.965	218.345	127.358	130.908	107.018
evm.model.Contig6.812	0	-0.34	-0.5	-0.88	-0.74	179.628	142.263	126.985	97.5059	107.213
evm.model.Contig5.532	0	-0.06	-1.06	-0.79	-1.46	299.393	286.27	143.29	173.555	108.929
evm.model.Contig58.148	0	-0.02	-0.23	-0.67	-0.86	199.502	196.864	169.645	125.42	110.266
evm.model.Contig92.78	0	-0.68	-1.23	-1.38	-1.43	299.346	186.288	127.681	114.8	111.246
evm.model.Contig45.113	0	-0.83	-1.09	-1.65	-1.8	394.461	222.504	184.875	125.776	113.066
evm.model.Contig117.60	0	-0.35	-1.17	-1.2	-1.6	344.39	270.946	153.573	149.733	113.775
evm.model.Contig57.89	0	-0.91	-1.29	-1.55	-1.52	327.304	174.153	133.723	111.614	114.393
evm.model.Contig7.46	0	-0.88	-1.18	-1.46	-1.44	310.266	168.636	136.989	113.011	114.522
evm.model.Contig27.17	0	-0.19	-0.62	-0.69	-1.14	253.238	221.754	164.845	156.882	115.007
evm.model.Contig48.5	0	-0.18	-0.06	-0.97	-1.35	294.789	260.43	282.228	150.818	115.402
evm.model.Contig6.811	0	-0.67	-1.24	-1.45	-1.52	334.786	211.097	142.125	122.265	116.385
evm.model.Contig2.446	0	0.01	-0.46	-0.92	-1.56	353.106	356.696	255.864	186.683	119.461
evm.model.Contig1.369	0	-0.35	-0.59	-1.09	-0.97	235.142	185.035	155.737	110.79	120.075
evm.model.Contig148.33	0	-1.16	-0.92	-1.34	-2.3	597.456	267.008	316.77	236.458	121.36
evm.model.Contig153.45	0	-0.94	-0.63	-1.92	-1.89	451.926	235.342	291.527	119.832	121.637
evm.model.Contig16.303	0	-1.57	-2.98	-2.78	-3.39	1319.47	445.255	167.31	192.244	125.57
evm.model.Contig38.108	0	-0.83	-1.23	-1.47	-1.52	366.692	205.78	156.353	132.466	127.756
evm.model.Contig121.44	0	-0.07	-0.16	-0.68	-0.81	225.534	214.975	202.275	141.204	128.256
evm.model.Contig82.29	0	-0.18	-0.8	-1.41	-1.87	469.444	414.565	268.79	176.2	128.273
evm.model.Contig18.54	0	-1.05	-1.14	-2.05	-2.31	634.711	307.533	288.113	153.425	128.311
evm.model.Contig1.180	0	-0.1	-0.81	-1.67	-2.03	537.179	501.587	305.825	169.268	131.771
evm.model.Contig36.50	0	-2.12	-2.11	-3.27	-3.28	1295.66	299.044	300.381	134.285	133.116
evm.model.Contig16.334	0	-0.58	-1.08	-2.25	-2.67	875.362	584.269	414.428	184.275	137.963
evm.model.Contig2.358	0	-0.7	-0.92	-1.89	-1.5	392.006	241.129	207.172	105.971	138.425
evm.model.Contig73.62	0	-0.22	-0.39	-0.81	-1.18	315.752	270.808	240.865	180.107	139.252
evm.model.Contig31.22	0	0.04	-0.35	-1.22	-2.43	753.456	772.455	589.678	324.015	139.534
evm.model.Contig65.138	0	0.04	-0.34	-1.2	-1.5	397.081	408.467	314.274	172.242	140.69
evm.model.Contig6.296	0	-0.66	-1.1	-1.38	-1.49	395.416	250.984	184.061	151.55	141.164
evm.model.Contig131.73	0	-0.04	-0.21	-0.61	-1	285.042	276.303	246.567	187.227	142.448
evm.model.Contig12.187	0	-0.66	-1.08	-1.9	-2.25	679.971	431.145	321.155	182.432	142.482
evm.model.Contig49.203	0	0.11	-0.43	-0.75	-1.35	376.717	407.407	280.557	224.694	147.783
evm.model.Contig63.42	0	-0.55	-0.73	-1.51	-1.65	470.888	321.849	284.78	165.415	150.291
evm.model.Contig139.38	0	-0.18	-0.16	-1.97	-2.13	659.847	584.05	589.276	167.859	150.394
evm.model.Contig10.332	0	-0.35	-0.52	-1.69	-2.33	765.229	601.827	533.378	236.874	151.777
evm.model.Contig6.700	0	-0.4	-0.4	-0.86	-0.77	261.746	198.103	199.024	144.128	153.325
evm.model.Contig104.14	0	-0.03	-0.56	-1.06	-1.25	375.451	366.708	255.534	180.535	157.377
evm.model.Contig157.23	0	0	-0.42	-1.04	-1.43	429.369	429.939	320.131	209.441	159.235
evm.model.Contig4.441	0	-0.86	-0.95	-1.25	-1.34	403.933	222.279	209.342	169.593	159.659
evm.model.Contig6.486	0	0.03	-0.86	-0.93	-1.55	469.345	478.636	258.401	245.522	159.882
evm.model.Contig132.13	0	-0.21	-0.35	-0.79	-0.7	263.211	226.831	206.017	152.634	161.831
evm.model.Contig189.3	0	-0.81	-1.01	-1.64	-2.15	720.505	411.294	357.937	230.544	162.181
evm.model.Contig7.607	0	-0.68	-0.93	-2.22	-3.25	1602.18	999.904	842.091	343.389	168.875
evm.model.Contig14.237	0	-0.97	-0.54	-1.97	-2.75	1180.82	602.377	810.285	300.645	175.666
evm.model.Contig131.56	0	-0.13	-0.22	-0.43	-0.78	306.825	279.908	263.7	228.361	178.699
evm.model.Contig9.2	0	-0.54	-0.73	-1.12	-0.94	344.782	237.073	208.417	158.653	179.857
evm.model.Contig3.450	0	-0.58	-0.45	-0.6	-1.1	396.223	264.833	290.168	261.59	185.173
evm.model.Contig1.421	0	-0.13	-0.14	-0.41	-0.62	291.838	267.208	263.946	219.401	190.297
evm.model.Contig88.44	0	-0.08	-0.27	-0.61	-0.96	396.899	376.39	328.393	260.544	203.453
evm.model.Contig6.363	0	-0.61	-1.03	-2.22	-2.02	929.021	608.629	455.201	199.523	228.757
evm.model.Contig5.234	0	-0.86	-0.79	-1.36	-2.17	1049.55	579.912	607.014	408.975	233.574
evm.model.Contig23.27	0	-0.18	-0.38	-0.88	-1.24	597.932	525.988	458.386	323.849	253.115
evm.model.Contig7.553	0	-0.09	-0.35	-0.53	-0.65	422.953	396.508	330.898	292.751	268.789
evm.model.Contig2.162	0	-0.48	-0.25	-1.16	-1.83	1024.14	734.172	863.894	457.986	288.411
evm.model.Contig37.85	0	0.14	-0.46	-1.2	-1.99	1230.48	1357.34	897.47	535.77	310.518
evm.model.Contig68.70	0	-0.22	-0.17	-0.48	-1.1	680.916	584.466	605.597	487.494	316.839
evm.model.Contig6.469	0	-0.48	-1.3	-1.35	-2.35	1726.04	1240.66	699.472	676.569	338.725
evm.model.Contig29.35	0	-0.77	-1.66	-3.82	-4.29	7055.2	4130.82	2233.55	499.286	359.938
evm.model.Contig14.173	0	0.12	-0.59	-0.73	-0.89	673.331	732.248	448.464	405.391	363.337
evm.model.Contig33.134	0	-1.61	-2.62	-3.35	-3.41	4546.73	1489.25	741.799	446.083	429.123
evm.model.Contig182.12	0	-0.43	-0.42	-1.47	-1.64	1363.24	1010.65	1016.83	491.619	438.309
evm.model.Contig27.29	0	-0.21	-0.08	-0.48	-0.55	675.718	585.533	638.766	483.421	460.75
evm.model.Contig6.744	0	-0.26	-0.2	-0.69	-0.84	994.272	827.523	864.31	618.378	553.673
evm.model.Contig34.183	0	-0.51	-0.48	-1.44	-1.41	1633.52	1149.43	1173.19	602.219	614.517
evm.model.Contig30.172	0	0.03	-0.71	-0.7	-1.25	1655.64	1686.15	1013.06	1017.72	694.515
evm.model.Contig45.179	0	-0.06	-0.63	-0.87	-1.23	1706.55	1632.69	1105.28	931.887	726.441
evm.model.Contig5.255	0	-0.52	-1.07	-1.21	-1.49	2729.07	1905.88	1295.53	1178.24	970.718
evm.model.Contig8.272	0	-0.24	-0.54	-1.21	-1.28	2652.9	2247.3	1828.15	1143.64	1091.42
evm.model.Contig5.322	0	-0.24	-0.45	-0.67	-0.89	2214.75	1873.95	1616.66	1387.23	1195.9
evm.model.Contig16.306	0	-0.22	-0.3	-0.37	-0.66	1904.21	1629.86	1542.48	1470.92	1201.88
evm.model.Contig135.64	0	-0.34	-0.25	-0.51	-0.78	2334.73	1843.96	1958.98	1636.07	1356.66
evm.model.Contig44.39	0	0.27	-0.89	-0.89	-1.38	3872.44	4655.39	2085.31	2084.55	1489.29
evm.model.Contig7.457	0	-0.13	-0.2	-0.22	-0.67	2488.8	2268.89	2162.49	2132.57	1564.87
evm.model.Contig65.65	0	-0.29	-0.19	-0.59	-0.69	2522.77	2057.68	2205.6	1681.63	1568.25
evm.model.Contig59.24	0	-0.08	-0.24	-0.3	-0.67	2596.85	2464.97	2206.13	2112.23	1628.96
evm.model.Contig15.188	0	-0.25	-0.19	-0.62	-0.87	3090.88	2594.76	2709.97	2009.05	1685.44
evm.model.Contig6.591	0	-0.11	-0.18	-0.33	-0.6	2762.53	2552.87	2435.61	2203.17	1818.36
evm.model.Contig44.193	0	-0.28	-0.14	-0.43	-0.6	2783.76	2294.68	2521.49	2072.55	1841.7
evm.model.Contig152.4	0	-0.29	-0.23	-0.41	-0.67	3053.77	2504.26	2602.05	2304.23	1924.51
evm.model.Contig19.37	0	-0.08	-0.43	-1.03	-1.55	5783.31	5461.13	4299.73	2835.9	1970.22
evm.model.Contig7.50	0	-0.15	-0.17	-0.29	-0.68	3374.98	3044.41	2996.77	2768.67	2113.73
evm.model.Contig25.104	0	-0.27	-0.27	-0.42	-0.71	3868.48	3216.67	3208.54	2890.78	2362.9
evm.model.Contig114.31	0	-0.18	-0.26	-0.34	-0.71	4549.39	4025.09	3787.91	3582.39	2777.15
evm.model.Contig113.18	0	-0.53	-0.85	-1.6	-1.96	10896.9	7535.27	6054.9	3602.96	2798.23
evm.model.Contig24.44	0	-0.21	-0.29	-0.26	-0.6	4697.96	4062.83	3851.75	3934.64	3108.8
evm.model.Contig94.18	0	-0.25	-0.3	-0.47	-0.64	5583.25	4685.74	4535.41	4040.26	3576.07
evm.model.Contig16.231	0	-0.69	-0.26	-1.49	-1.46	9906.62	6133.3	8267.22	3520.16	3588.57
evm.model.Contig76.72	0	-0.3	-1.35	-1.3	-2.24	20472.7	16585.3	8014.68	8313.29	4324.32
evm.model.Contig195.2	0	-0.11	-0.22	-0.25	-0.55	7294.29	6744.45	6244.62	6129.31	4973.28
