# Supplementary material for: Molecular identification and functional analysis of chitinase genes reveal their importance in the metamorphosis of Sarcophaga peregrina (Diptera: Sarcophagidae)
Source: J Insect Sci. 2023 Nov 28;23(6):10. doi: 10.1093/jisesa/iead107 (PMC10684050; doi:10.1093/jisesa/iead107)
Supplement: iead107_suppl_Supplementary_Tables_S3 [file iead107_suppl_supplementary_tables_s3.xlsx]

## Sheet: Sheet1
Term_ID	Term_description	ListHit	ListTotal	PopHit	PopTotal	GeneRatio	BgRatio	Enrichment_score	GeneIds	GeneSymbols	p-value	FDR_bh	Category
GO:0000502	proteasome complex	21	602	33	8058	0.0348837	0.00409531	8.51797	evm.model.Contig52.184;evm.model.Contig5.484;evm.model.Contig109.44;evm.model.Contig6.486;evm.model.Contig38.6;evm.model.Contig6.296;evm.model.Contig87.93;evm.model.Contig44.153;evm.model.Contig153.38;evm.model.Contig38.108;evm.model.Contig7.585;evm.model.Contig6.811;evm.model.Contig117.60;evm.model.Contig153.39;evm.model.Contig19.242;evm.model.Contig3.1164;evm.model.Contig45.113;evm.model.Contig…	evm.model.Contig52.184;evm.model.Contig5.484;evm.model.Contig109.44;evm.model.Contig6.486;evm.model.Contig38.6;evm.model.Contig6.296;evm.model.Contig87.93;evm.model.Contig44.153;evm.model.Contig153.38;evm.model.Contig38.108;evm.model.Contig7.585;evm.model.Contig6.811;evm.model.Contig117.60;evm.model.Contig153.39;evm.model.Contig19.242;evm.model.Contig3.1164;evm.model.Contig45.113;evm.model.Contig…	2.38e-16	7.09e-14	cellular_component
GO:0005839	proteasome core complex	13	602	14	8058	0.0215947	0.0017374	12.4293	evm.model.Contig57.89;evm.model.Contig87.101;evm.model.Contig6.811;evm.model.Contig6.296;evm.model.Contig117.60;evm.model.Contig52.184;evm.model.Contig5.484;evm.model.Contig5.532;evm.model.Contig44.153;evm.model.Contig6.857;evm.model.Contig92.78;evm.model.Contig38.108;evm.model.Contig7.46	evm.model.Contig57.89;evm.model.Contig87.101;evm.model.Contig6.811;evm.model.Contig6.296;evm.model.Contig117.60;evm.model.Contig52.184;evm.model.Contig5.484;evm.model.Contig5.532;evm.model.Contig44.153;evm.model.Contig6.857;evm.model.Contig92.78;evm.model.Contig38.108;evm.model.Contig7.46	2.61e-14	3.89e-12	cellular_component
GO:0006364	rRNA processing	29	579	74	7422	0.0500864	0.00997036	5.02353	evm.model.Contig32.199;evm.model.Contig6.858;evm.model.Contig82.84;evm.model.Contig56.100;evm.model.Contig23.247;evm.model.Contig166.8;evm.model.Contig1.95;evm.model.Contig27.248;evm.model.Contig93.112;evm.model.Contig56.13;evm.model.Contig115.80;evm.model.Contig1.938;evm.model.Contig2.975;evm.model.Contig65.65;evm.model.Contig87.105;evm.model.Contig2.777;evm.model.Contig3.450;evm.model.Contig87.…	evm.model.Contig32.199;evm.model.Contig6.858;evm.model.Contig82.84;evm.model.Contig56.100;evm.model.Contig23.247;evm.model.Contig166.8;evm.model.Contig1.95;evm.model.Contig27.248;evm.model.Contig93.112;evm.model.Contig56.13;evm.model.Contig115.80;evm.model.Contig1.938;evm.model.Contig2.975;evm.model.Contig65.65;evm.model.Contig87.105;evm.model.Contig2.777;evm.model.Contig3.450;evm.model.Contig87.…	4.19e-14	4.16e-11	biological_process
GO:0004298	threonine-type endopeptidase activity	13	567	15	7460	0.0229277	0.00201072	11.4027	evm.model.Contig57.89;evm.model.Contig87.101;evm.model.Contig6.811;evm.model.Contig6.296;evm.model.Contig117.60;evm.model.Contig52.184;evm.model.Contig5.484;evm.model.Contig5.532;evm.model.Contig44.153;evm.model.Contig6.857;evm.model.Contig92.78;evm.model.Contig38.108;evm.model.Contig7.46	evm.model.Contig57.89;evm.model.Contig87.101;evm.model.Contig6.811;evm.model.Contig6.296;evm.model.Contig117.60;evm.model.Contig52.184;evm.model.Contig5.484;evm.model.Contig5.532;evm.model.Contig44.153;evm.model.Contig6.857;evm.model.Contig92.78;evm.model.Contig38.108;evm.model.Contig7.46	2.26e-13	8.57e-11	molecular_function
GO:0043161	proteasome-mediated ubiquitin-dependent protein catabolic process	28	579	77	7422	0.0483592	0.0103746	4.66133	evm.model.Contig44.215;evm.model.Contig36.186;evm.model.Contig52.184;evm.model.Contig5.484;evm.model.Contig152.10;evm.model.Contig38.6;evm.model.Contig6.477;evm.model.Contig87.101;evm.model.Contig6.296;evm.model.Contig44.153;evm.model.Contig32.207;evm.model.Contig38.108;evm.model.Contig7.46;evm.model.Contig7.585;evm.model.Contig6.811;evm.model.Contig117.60;evm.model.Contig37.168;evm.model.Contig1…	evm.model.Contig44.215;evm.model.Contig36.186;evm.model.Contig52.184;evm.model.Contig5.484;evm.model.Contig152.10;evm.model.Contig38.6;evm.model.Contig6.477;evm.model.Contig87.101;evm.model.Contig6.296;evm.model.Contig44.153;evm.model.Contig32.207;evm.model.Contig38.108;evm.model.Contig7.46;evm.model.Contig7.585;evm.model.Contig6.811;evm.model.Contig117.60;evm.model.Contig37.168;evm.model.Contig1…	1.04e-12	5.18e-10	biological_process
GO:0010499	proteasomal ubiquitin-independent protein catabolic process	13	579	17	7422	0.0224525	0.00229049	9.8025	evm.model.Contig57.89;evm.model.Contig87.101;evm.model.Contig6.811;evm.model.Contig6.296;evm.model.Contig117.60;evm.model.Contig52.184;evm.model.Contig5.484;evm.model.Contig5.532;evm.model.Contig44.153;evm.model.Contig6.857;evm.model.Contig92.78;evm.model.Contig38.108;evm.model.Contig7.46	evm.model.Contig57.89;evm.model.Contig87.101;evm.model.Contig6.811;evm.model.Contig6.296;evm.model.Contig117.60;evm.model.Contig52.184;evm.model.Contig5.484;evm.model.Contig5.532;evm.model.Contig44.153;evm.model.Contig6.857;evm.model.Contig92.78;evm.model.Contig38.108;evm.model.Contig7.46	6.2e-12	2.05e-09	biological_process
GO:0005730	nucleolus	55	602	283	8058	0.0913621	0.0351204	2.6014	evm.model.Contig16.316;evm.model.Contig32.199;evm.model.Contig103.24;evm.model.Contig186.43;evm.model.Contig82.83;evm.model.Contig6.858;evm.model.Contig82.84;evm.model.Contig38.177;evm.model.Contig56.100;evm.model.Contig31.91;evm.model.Contig166.8;evm.model.Contig1.95;evm.model.Contig6.259;evm.model.Contig27.248;evm.model.Contig93.112;evm.model.Contig56.13;evm.model.Contig53.148;evm.model.Contig1…	evm.model.Contig16.316;evm.model.Contig32.199;evm.model.Contig103.24;evm.model.Contig186.43;evm.model.Contig82.83;evm.model.Contig6.858;evm.model.Contig82.84;evm.model.Contig38.177;evm.model.Contig56.100;evm.model.Contig31.91;evm.model.Contig166.8;evm.model.Contig1.95;evm.model.Contig6.259;evm.model.Contig27.248;evm.model.Contig93.112;evm.model.Contig56.13;evm.model.Contig53.148;evm.model.Contig1…	2.27e-11	2.26e-09	cellular_component
GO:0010498	proteasomal protein catabolic process	13	579	22	7422	0.0224525	0.00296416	7.57466	evm.model.Contig57.89;evm.model.Contig87.101;evm.model.Contig6.811;evm.model.Contig6.296;evm.model.Contig117.60;evm.model.Contig52.184;evm.model.Contig5.484;evm.model.Contig5.532;evm.model.Contig44.153;evm.model.Contig6.857;evm.model.Contig92.78;evm.model.Contig38.108;evm.model.Contig7.46	evm.model.Contig57.89;evm.model.Contig87.101;evm.model.Contig6.811;evm.model.Contig6.296;evm.model.Contig117.60;evm.model.Contig52.184;evm.model.Contig5.484;evm.model.Contig5.532;evm.model.Contig44.153;evm.model.Contig6.857;evm.model.Contig92.78;evm.model.Contig38.108;evm.model.Contig7.46	8.98e-10	2.23e-07	biological_process
GO:0019773	proteasome core complex, alpha-subunit complex	7	602	7	8058	0.0116279	0.000868702	13.3854	evm.model.Contig57.89;evm.model.Contig6.811;evm.model.Contig6.296;evm.model.Contig117.60;evm.model.Contig52.184;evm.model.Contig5.484;evm.model.Contig38.108	evm.model.Contig57.89;evm.model.Contig6.811;evm.model.Contig6.296;evm.model.Contig117.60;evm.model.Contig52.184;evm.model.Contig5.484;evm.model.Contig38.108	1.26e-08	9.37e-07	cellular_component
GO:0006891	intra-Golgi vesicle-mediated transport	12	579	24	7422	0.0207254	0.00323363	6.40933	evm.model.Contig5.31;evm.model.Contig47.63;evm.model.Contig3.1121;evm.model.Contig177.20;evm.model.Contig7.586;evm.model.Contig98.76;evm.model.Contig18.77;evm.model.Contig1.772;evm.model.Contig1.726;evm.model.Contig10.445;evm.model.Contig27.38;evm.model.Contig153.52	evm.model.Contig5.31;evm.model.Contig47.63;evm.model.Contig3.1121;evm.model.Contig177.20;evm.model.Contig7.586;evm.model.Contig98.76;evm.model.Contig18.77;evm.model.Contig1.772;evm.model.Contig1.726;evm.model.Contig10.445;evm.model.Contig27.38;evm.model.Contig153.52	5.14e-08	1.02e-05	biological_process
GO:0005838	proteasome regulatory particle	8	602	11	8058	0.013289	0.0013651	9.73482	evm.model.Contig23.209;evm.model.Contig36.186;evm.model.Contig153.39;evm.model.Contig3.1164;evm.model.Contig38.6;evm.model.Contig55.24;evm.model.Contig45.113;evm.model.Contig23.234	evm.model.Contig23.209;evm.model.Contig36.186;evm.model.Contig153.39;evm.model.Contig3.1164;evm.model.Contig38.6;evm.model.Contig55.24;evm.model.Contig45.113;evm.model.Contig23.234	1.25e-07	7.46e-06	cellular_component
GO:0042274	ribosomal small subunit biogenesis	7	579	9	7422	0.0120898	0.00121261	9.97006	evm.model.Contig14.169;evm.model.Contig88.18;evm.model.Contig2.975;evm.model.Contig88.17;evm.model.Contig2.777;evm.model.Contig25.10;evm.model.Contig5.14	evm.model.Contig14.169;evm.model.Contig88.18;evm.model.Contig2.975;evm.model.Contig88.17;evm.model.Contig2.777;evm.model.Contig25.10;evm.model.Contig5.14	5.32e-07	8.82e-05	biological_process
GO:0004175	endopeptidase activity	15	567	46	7460	0.026455	0.00616622	4.29032	evm.model.Contig57.89;evm.model.Contig87.101;evm.model.Contig6.811;evm.model.Contig4.330;evm.model.Contig6.296;evm.model.Contig117.60;evm.model.Contig52.184;evm.model.Contig134.18;evm.model.Contig5.484;evm.model.Contig5.532;evm.model.Contig44.153;evm.model.Contig6.857;evm.model.Contig92.78;evm.model.Contig38.108;evm.model.Contig7.46	evm.model.Contig57.89;evm.model.Contig87.101;evm.model.Contig6.811;evm.model.Contig4.330;evm.model.Contig6.296;evm.model.Contig117.60;evm.model.Contig52.184;evm.model.Contig134.18;evm.model.Contig5.484;evm.model.Contig5.532;evm.model.Contig44.153;evm.model.Contig6.857;evm.model.Contig92.78;evm.model.Contig38.108;evm.model.Contig7.46	7.58e-07	0.000143645	molecular_function
GO:0006890	retrograde vesicle-mediated transport, Golgi to ER	12	579	30	7422	0.0207254	0.00404204	5.12746	evm.model.Contig47.63;evm.model.Contig1.186;evm.model.Contig98.76;evm.model.Contig18.77;evm.model.Contig1.772;evm.model.Contig35.9;evm.model.Contig63.83;evm.model.Contig31.91;evm.model.Contig117.69;evm.model.Contig27.168;evm.model.Contig153.52;evm.model.Contig76.17	evm.model.Contig47.63;evm.model.Contig1.186;evm.model.Contig98.76;evm.model.Contig18.77;evm.model.Contig1.772;evm.model.Contig35.9;evm.model.Contig63.83;evm.model.Contig31.91;evm.model.Contig117.69;evm.model.Contig27.168;evm.model.Contig153.52;evm.model.Contig76.17	1.06e-06	0.000150782	biological_process
GO:0019774	proteasome core complex, beta-subunit complex	6	602	7	8058	0.00996678	0.000868702	11.4732	evm.model.Contig87.101;evm.model.Contig5.532;evm.model.Contig44.153;evm.model.Contig6.857;evm.model.Contig92.78;evm.model.Contig7.46	evm.model.Contig87.101;evm.model.Contig5.532;evm.model.Contig44.153;evm.model.Contig6.857;evm.model.Contig92.78;evm.model.Contig7.46	1.11e-06	4.74e-05	cellular_component
GO:0022624	proteasome accessory complex	6	602	7	8058	0.00996678	0.000868702	11.4732	evm.model.Contig8.315;evm.model.Contig109.44;evm.model.Contig15.47;evm.model.Contig19.242;evm.model.Contig32.207;evm.model.Contig130.32	evm.model.Contig8.315;evm.model.Contig109.44;evm.model.Contig15.47;evm.model.Contig19.242;evm.model.Contig32.207;evm.model.Contig130.32	1.11e-06	4.74e-05	cellular_component
GO:0005829	cytosol	133	602	1227	8058	0.22093	0.152271	1.4509	evm.model.Contig44.215;evm.model.Contig27.29;evm.model.Contig1.100;evm.model.Contig132.13;evm.model.Contig38.6;evm.model.Contig27.38;evm.model.Contig7.35;evm.model.Contig47.133;evm.model.Contig6.296;evm.model.Contig135.64;evm.model.Contig55.74;evm.model.Contig8.446;evm.model.Contig7.457;evm.model.Contig10.439;evm.model.Contig18.28;evm.model.Contig5.60;evm.model.Contig8.474;evm.model.Contig1.732;e…	evm.model.Contig44.215;evm.model.Contig27.29;evm.model.Contig1.100;evm.model.Contig132.13;evm.model.Contig38.6;evm.model.Contig27.38;evm.model.Contig7.35;evm.model.Contig47.133;evm.model.Contig6.296;evm.model.Contig135.64;evm.model.Contig55.74;evm.model.Contig8.446;evm.model.Contig7.457;evm.model.Contig10.439;evm.model.Contig18.28;evm.model.Contig5.60;evm.model.Contig8.474;evm.model.Contig1.732;e…	2.1e-06	7.83e-05	cellular_component
GO:0036402	proteasome-activating ATPase activity	5	567	5	7460	0.00881834	0.000670241	13.157	evm.model.Contig36.186;evm.model.Contig109.44;evm.model.Contig19.242;evm.model.Contig55.24;evm.model.Contig130.32	evm.model.Contig36.186;evm.model.Contig109.44;evm.model.Contig19.242;evm.model.Contig55.24;evm.model.Contig130.32	2.5e-06	0.00031524	molecular_function
GO:0032040	small-subunit processome	12	602	34	8058	0.0199336	0.00421941	4.72425	evm.model.Contig101.49;evm.model.Contig2.975;evm.model.Contig82.84;evm.model.Contig56.100;evm.model.Contig62.67;evm.model.Contig185.19;evm.model.Contig63.26;evm.model.Contig87.105;evm.model.Contig11.312;evm.model.Contig1.95;evm.model.Contig87.106;evm.model.Contig93.112	evm.model.Contig101.49;evm.model.Contig2.975;evm.model.Contig82.84;evm.model.Contig56.100;evm.model.Contig62.67;evm.model.Contig185.19;evm.model.Contig63.26;evm.model.Contig87.105;evm.model.Contig11.312;evm.model.Contig1.95;evm.model.Contig87.106;evm.model.Contig93.112	3.22e-06	0.000106654	cellular_component
GO:0008540	proteasome regulatory particle, base subcomplex	6	602	8	8058	0.00996678	0.000992802	10.039	evm.model.Contig23.209;evm.model.Contig36.186;evm.model.Contig19.242;evm.model.Contig32.207;evm.model.Contig55.24;evm.model.Contig10.104	evm.model.Contig23.209;evm.model.Contig36.186;evm.model.Contig19.242;evm.model.Contig32.207;evm.model.Contig55.24;evm.model.Contig10.104	4.17e-06	0.000124351	cellular_component
GO:0005783	endoplasmic reticulum	49	602	340	8058	0.0813953	0.0421941	1.92907	evm.model.Contig44.192;evm.model.Contig44.191;evm.model.Contig68.90;evm.model.Contig9.49;evm.model.Contig31.91;evm.model.Contig10.263;evm.model.Contig9.64;evm.model.Contig28.160;evm.model.Contig34.40;evm.model.Contig3.908;evm.model.Contig15.106;evm.model.Contig1.801;evm.model.Contig6.315;evm.model.Contig50.36;evm.model.Contig27.138;evm.model.Contig1.110;evm.model.Contig3.1126;evm.model.Contig46.9…	evm.model.Contig44.192;evm.model.Contig44.191;evm.model.Contig68.90;evm.model.Contig9.49;evm.model.Contig31.91;evm.model.Contig10.263;evm.model.Contig9.64;evm.model.Contig28.160;evm.model.Contig34.40;evm.model.Contig3.908;evm.model.Contig15.106;evm.model.Contig1.801;evm.model.Contig6.315;evm.model.Contig50.36;evm.model.Contig27.138;evm.model.Contig1.110;evm.model.Contig3.1126;evm.model.Contig46.9…	5.03e-06	0.000136395	cellular_component
GO:0000139	Golgi membrane	34	602	205	8058	0.0564784	0.0254406	2.22001	evm.model.Contig6.856;evm.model.Contig3.1121;evm.model.Contig98.76;evm.model.Contig1.772;evm.model.Contig45.125;evm.model.Contig117.69;evm.model.Contig28.160;evm.model.Contig27.227;evm.model.Contig27.38;evm.model.Contig27.168;evm.model.Contig7.609;evm.model.Contig3.897;evm.model.Contig177.20;evm.model.Contig18.77;evm.model.Contig104.33;evm.model.Contig3.1126;evm.model.Contig2.408;evm.model.Contig…	evm.model.Contig6.856;evm.model.Contig3.1121;evm.model.Contig98.76;evm.model.Contig1.772;evm.model.Contig45.125;evm.model.Contig117.69;evm.model.Contig28.160;evm.model.Contig27.227;evm.model.Contig27.38;evm.model.Contig27.168;evm.model.Contig7.609;evm.model.Contig3.897;evm.model.Contig177.20;evm.model.Contig18.77;evm.model.Contig104.33;evm.model.Contig3.1126;evm.model.Contig2.408;evm.model.Contig…	7.46e-06	0.000185179	cellular_component
GO:0030126	COPI vesicle coat	6	602	9	8058	0.00996678	0.0011169	8.92359	evm.model.Contig47.63;evm.model.Contig98.76;evm.model.Contig109.14;evm.model.Contig53.75;evm.model.Contig117.69;evm.model.Contig153.52	evm.model.Contig47.63;evm.model.Contig98.76;evm.model.Contig109.14;evm.model.Contig53.75;evm.model.Contig117.69;evm.model.Contig153.52	1.17e-05	0.000268805	cellular_component
GO:0006888	ER to Golgi vesicle-mediated transport	15	579	57	7422	0.0259067	0.00767987	3.37333	evm.model.Contig6.315;evm.model.Contig7.586;evm.model.Contig98.76;evm.model.Contig60.76;evm.model.Contig3.1126;evm.model.Contig76.17;evm.model.Contig31.91;evm.model.Contig10.263;evm.model.Contig2.408;evm.model.Contig89.5;evm.model.Contig27.227;evm.model.Contig27.38;evm.model.Contig27.168;evm.model.Contig153.52;evm.model.Contig73.12	evm.model.Contig6.315;evm.model.Contig7.586;evm.model.Contig98.76;evm.model.Contig60.76;evm.model.Contig3.1126;evm.model.Contig76.17;evm.model.Contig31.91;evm.model.Contig10.263;evm.model.Contig2.408;evm.model.Contig89.5;evm.model.Contig27.227;evm.model.Contig27.38;evm.model.Contig27.168;evm.model.Contig153.52;evm.model.Contig73.12	2.03e-05	0.00252454	biological_process
GO:0008541	proteasome regulatory particle, lid subcomplex	6	602	10	8058	0.00996678	0.001241	8.03123	evm.model.Contig8.315;evm.model.Contig153.39;evm.model.Contig38.6;evm.model.Contig3.1164;evm.model.Contig45.113;evm.model.Contig23.234	evm.model.Contig8.315;evm.model.Contig153.39;evm.model.Contig38.6;evm.model.Contig3.1164;evm.model.Contig45.113;evm.model.Contig23.234	2.75e-05	0.000584579	cellular_component
GO:0051082	unfolded protein binding	17	567	76	7460	0.0299824	0.0101877	2.94301	evm.model.Contig186.34;evm.model.Contig14.237;evm.model.Contig29.36;evm.model.Contig44.191;evm.model.Contig24.193;evm.model.Contig92.72;evm.model.Contig2.605;evm.model.Contig1.52;evm.model.Contig2.162;evm.model.Contig30.172;evm.model.Contig6.477;evm.model.Contig29.35;evm.model.Contig15.106;evm.model.Contig29.37;evm.model.Contig27.227;evm.model.Contig44.39;evm.model.Contig6.306	evm.model.Contig186.34;evm.model.Contig14.237;evm.model.Contig29.36;evm.model.Contig44.191;evm.model.Contig24.193;evm.model.Contig92.72;evm.model.Contig2.605;evm.model.Contig1.52;evm.model.Contig2.162;evm.model.Contig30.172;evm.model.Contig6.477;evm.model.Contig29.35;evm.model.Contig15.106;evm.model.Contig29.37;evm.model.Contig27.227;evm.model.Contig44.39;evm.model.Contig6.306	4.11e-05	0.00389352	molecular_function
GO:0006886	intracellular protein transport	25	579	136	7422	0.0431779	0.0183239	2.35637	evm.model.Contig88.44;evm.model.Contig1.772;evm.model.Contig10.263;evm.model.Contig37.114;evm.model.Contig28.170;evm.model.Contig1.787;evm.model.Contig1.776;evm.model.Contig49.203;evm.model.Contig18.77;evm.model.Contig3.1126;evm.model.Contig2.408;evm.model.Contig53.75;evm.model.Contig7.586;evm.model.Contig11.69;evm.model.Contig63.83;evm.model.Contig104.38;evm.model.Contig10.445;evm.model.Contig10…	evm.model.Contig88.44;evm.model.Contig1.772;evm.model.Contig10.263;evm.model.Contig37.114;evm.model.Contig28.170;evm.model.Contig1.787;evm.model.Contig1.776;evm.model.Contig49.203;evm.model.Contig18.77;evm.model.Contig3.1126;evm.model.Contig2.408;evm.model.Contig53.75;evm.model.Contig7.586;evm.model.Contig11.69;evm.model.Contig63.83;evm.model.Contig104.38;evm.model.Contig10.445;evm.model.Contig10…	4.17e-05	0.00460516	biological_process
GO:0034388	Pwp2p-containing subcomplex of 90S preribosome	5	602	7	8058	0.00830565	0.000868702	9.56099	evm.model.Contig101.49;evm.model.Contig63.26;evm.model.Contig87.105;evm.model.Contig87.106;evm.model.Contig93.112	evm.model.Contig101.49;evm.model.Contig63.26;evm.model.Contig87.105;evm.model.Contig87.106;evm.model.Contig93.112	4.24e-05	0.000841703	cellular_component
GO:0016192	vesicle-mediated transport	19	579	90	7422	0.0328152	0.0121261	2.70616	evm.model.Contig1.772;evm.model.Contig35.9;evm.model.Contig80.31;evm.model.Contig51.41;evm.model.Contig9.64;evm.model.Contig27.38;evm.model.Contig49.203;evm.model.Contig2.563;evm.model.Contig3.1126;evm.model.Contig53.75;evm.model.Contig89.5;evm.model.Contig8.141;evm.model.Contig43.10;evm.model.Contig109.14;evm.model.Contig1.65;evm.model.Contig44.39;evm.model.Contig88.48;evm.model.Contig28.82;evm.…	evm.model.Contig1.772;evm.model.Contig35.9;evm.model.Contig80.31;evm.model.Contig51.41;evm.model.Contig9.64;evm.model.Contig27.38;evm.model.Contig49.203;evm.model.Contig2.563;evm.model.Contig3.1126;evm.model.Contig53.75;evm.model.Contig89.5;evm.model.Contig8.141;evm.model.Contig43.10;evm.model.Contig109.14;evm.model.Contig1.65;evm.model.Contig44.39;evm.model.Contig88.48;evm.model.Contig28.82;evm.…	4.99e-05	0.00495573	biological_process
GO:0016019	peptidoglycan receptor activity	7	567	15	7460	0.0123457	0.00201072	6.13992	evm.model.Contig16.334;evm.model.Contig144.43;evm.model.Contig29.211;evm.model.Contig13.162;evm.model.Contig13.164;evm.model.Contig10.332;evm.model.Contig144.42	evm.model.Contig16.334;evm.model.Contig144.43;evm.model.Contig29.211;evm.model.Contig13.162;evm.model.Contig13.164;evm.model.Contig10.332;evm.model.Contig144.42	5.3e-05	0.0040161	molecular_function
GO:0017119	Golgi transport complex	6	602	11	8058	0.00996678	0.0013651	7.30112	evm.model.Contig5.31;evm.model.Contig3.1121;evm.model.Contig177.20;evm.model.Contig7.586;evm.model.Contig1.726;evm.model.Contig18.77	evm.model.Contig5.31;evm.model.Contig3.1121;evm.model.Contig177.20;evm.model.Contig7.586;evm.model.Contig1.726;evm.model.Contig18.77	5.66e-05	0.0010543	cellular_component
GO:0032827	negative regulation of natural killer cell differentiation involved in immune response	7	579	15	7422	0.0120898	0.00202102	5.98204	evm.model.Contig16.334;evm.model.Contig144.43;evm.model.Contig29.211;evm.model.Contig13.162;evm.model.Contig13.164;evm.model.Contig10.332;evm.model.Contig144.42	evm.model.Contig16.334;evm.model.Contig144.43;evm.model.Contig29.211;evm.model.Contig13.162;evm.model.Contig13.164;evm.model.Contig10.332;evm.model.Contig144.42	6.27e-05	0.00566492	biological_process
GO:0003723	RNA binding	54	567	421	7460	0.0952381	0.0564343	1.68759	evm.model.Contig16.316;evm.model.Contig32.199;evm.model.Contig108.85;evm.model.Contig103.24;evm.model.Contig186.43;evm.model.Contig6.858;evm.model.Contig56.100;evm.model.Contig71.39;evm.model.Contig1.412;evm.model.Contig23.247;evm.model.Contig16.308;evm.model.Contig83.24;evm.model.Contig114.31;evm.model.Contig27.248;evm.model.Contig93.112;evm.model.Contig14.209;evm.model.Contig87.123;evm.model.Co…	evm.model.Contig16.316;evm.model.Contig32.199;evm.model.Contig108.85;evm.model.Contig103.24;evm.model.Contig186.43;evm.model.Contig6.858;evm.model.Contig56.100;evm.model.Contig71.39;evm.model.Contig1.412;evm.model.Contig23.247;evm.model.Contig16.308;evm.model.Contig83.24;evm.model.Contig114.31;evm.model.Contig27.248;evm.model.Contig93.112;evm.model.Contig14.209;evm.model.Contig87.123;evm.model.Co…	7.75e-05	0.00476734	molecular_function
GO:0008745	N-acetylmuramoyl-L-alanine amidase activity	7	567	16	7460	0.0123457	0.00214477	5.75617	evm.model.Contig16.334;evm.model.Contig144.43;evm.model.Contig29.211;evm.model.Contig13.162;evm.model.Contig13.164;evm.model.Contig10.332;evm.model.Contig144.42	evm.model.Contig16.334;evm.model.Contig144.43;evm.model.Contig29.211;evm.model.Contig13.162;evm.model.Contig13.164;evm.model.Contig10.332;evm.model.Contig144.42	8.81e-05	0.00476734	molecular_function
GO:0005654	nucleoplasm	69	602	596	8058	0.114618	0.0739638	1.54965	evm.model.Contig44.215;evm.model.Contig61.83;evm.model.Contig108.85;evm.model.Contig44.192;evm.model.Contig36.186;evm.model.Contig1.186;evm.model.Contig11.283;evm.model.Contig6.858;evm.model.Contig98.76;evm.model.Contig52.184;evm.model.Contig56.100;evm.model.Contig5.484;evm.model.Contig4.326;evm.model.Contig23.247;evm.model.Contig16.308;evm.model.Contig37.114;evm.model.Contig38.6;evm.model.Contig…	evm.model.Contig44.215;evm.model.Contig61.83;evm.model.Contig108.85;evm.model.Contig44.192;evm.model.Contig36.186;evm.model.Contig1.186;evm.model.Contig11.283;evm.model.Contig6.858;evm.model.Contig98.76;evm.model.Contig52.184;evm.model.Contig56.100;evm.model.Contig5.484;evm.model.Contig4.326;evm.model.Contig23.247;evm.model.Contig16.308;evm.model.Contig37.114;evm.model.Contig38.6;evm.model.Contig…	0.000127058	0.00222726	cellular_component
GO:2000234	positive regulation of rRNA processing	4	579	5	7422	0.00690846	0.000673673	10.2549	evm.model.Contig88.17;evm.model.Contig88.18;evm.model.Contig5.14;evm.model.Contig87.40	evm.model.Contig88.17;evm.model.Contig88.18;evm.model.Contig5.14;evm.model.Contig87.40	0.000172044	0.0132423	biological_process
GO:0015031	protein transport	25	579	148	7422	0.0431779	0.0199407	2.16531	evm.model.Contig3.1121;evm.model.Contig98.76;evm.model.Contig93.31;evm.model.Contig5.561;evm.model.Contig1.100;evm.model.Contig117.69;evm.model.Contig9.64;evm.model.Contig27.227;evm.model.Contig27.168;evm.model.Contig5.407;evm.model.Contig89.5;evm.model.Contig8.141;evm.model.Contig43.10;evm.model.Contig135.39;evm.model.Contig68.71;evm.model.Contig110.4;evm.model.Contig1.65;evm.model.Contig5.31;ev…	evm.model.Contig3.1121;evm.model.Contig98.76;evm.model.Contig93.31;evm.model.Contig5.561;evm.model.Contig1.100;evm.model.Contig117.69;evm.model.Contig9.64;evm.model.Contig27.227;evm.model.Contig27.168;evm.model.Contig5.407;evm.model.Contig89.5;evm.model.Contig8.141;evm.model.Contig43.10;evm.model.Contig135.39;evm.model.Contig68.71;evm.model.Contig110.4;evm.model.Contig1.65;evm.model.Contig5.31;ev…	0.00017319	0.0132423	biological_process
GO:0042834	peptidoglycan binding	7	567	18	7460	0.0123457	0.00241287	5.1166	evm.model.Contig16.334;evm.model.Contig144.43;evm.model.Contig29.211;evm.model.Contig13.162;evm.model.Contig13.164;evm.model.Contig10.332;evm.model.Contig144.42	evm.model.Contig16.334;evm.model.Contig144.43;evm.model.Contig29.211;evm.model.Contig13.162;evm.model.Contig13.164;evm.model.Contig10.332;evm.model.Contig144.42	0.000214097	0.0101428	molecular_function
GO:0030433	ubiquitin-dependent ERAD pathway	9	579	29	7422	0.015544	0.0039073	3.9782	evm.model.Contig2.21;evm.model.Contig14.237;evm.model.Contig2.605;evm.model.Contig19.242;evm.model.Contig6.486;evm.model.Contig6.477;evm.model.Contig3.908;evm.model.Contig15.106;evm.model.Contig47.133	evm.model.Contig2.21;evm.model.Contig14.237;evm.model.Contig2.605;evm.model.Contig19.242;evm.model.Contig6.486;evm.model.Contig6.477;evm.model.Contig3.908;evm.model.Contig15.106;evm.model.Contig47.133	0.000243411	0.0172822	biological_process
GO:0006511	ubiquitin-dependent protein catabolic process	20	579	110	7422	0.0345423	0.0148208	2.33066	evm.model.Contig44.215;evm.model.Contig109.44;evm.model.Contig152.10;evm.model.Contig6.486;evm.model.Contig6.477;evm.model.Contig15.106;evm.model.Contig83.93;evm.model.Contig11.367;evm.model.Contig194.10;evm.model.Contig153.38;evm.model.Contig5.407;evm.model.Contig24.176;evm.model.Contig37.168;evm.model.Contig153.39;evm.model.Contig19.242;evm.model.Contig14.173;evm.model.Contig45.113;evm.model.Co…	evm.model.Contig44.215;evm.model.Contig109.44;evm.model.Contig152.10;evm.model.Contig6.486;evm.model.Contig6.477;evm.model.Contig15.106;evm.model.Contig83.93;evm.model.Contig11.367;evm.model.Contig194.10;evm.model.Contig153.38;evm.model.Contig5.407;evm.model.Contig24.176;evm.model.Contig37.168;evm.model.Contig153.39;evm.model.Contig19.242;evm.model.Contig14.173;evm.model.Contig45.113;evm.model.Co…	0.000280532	0.0185899	biological_process
GO:0043130	ubiquitin binding	7	567	19	7460	0.0123457	0.00254692	4.8473	evm.model.Contig44.215;evm.model.Contig83.93;evm.model.Contig1.787;evm.model.Contig6.862;evm.model.Contig1.754;evm.model.Contig3.908;evm.model.Contig7.585	evm.model.Contig44.215;evm.model.Contig83.93;evm.model.Contig1.787;evm.model.Contig6.862;evm.model.Contig1.754;evm.model.Contig3.908;evm.model.Contig7.585	0.000316962	0.012591	molecular_function
GO:0030515	snoRNA binding	6	567	14	7460	0.010582	0.00187668	5.6387	evm.model.Contig2.975;evm.model.Contig60.74;evm.model.Contig62.67;evm.model.Contig63.26;evm.model.Contig87.105;evm.model.Contig87.106	evm.model.Contig2.975;evm.model.Contig60.74;evm.model.Contig62.67;evm.model.Contig63.26;evm.model.Contig87.105;evm.model.Contig87.106	0.000332216	0.012591	molecular_function
GO:0005788	endoplasmic reticulum lumen	12	602	52	8058	0.0199336	0.00645321	3.08893	evm.model.Contig6.315;evm.model.Contig138.31;evm.model.Contig14.237;evm.model.Contig18.115;evm.model.Contig10.176;evm.model.Contig2.605;evm.model.Contig68.90;evm.model.Contig27.108;evm.model.Contig28.57;evm.model.Contig21.42;evm.model.Contig2.162;evm.model.Contig1.801	evm.model.Contig6.315;evm.model.Contig138.31;evm.model.Contig14.237;evm.model.Contig18.115;evm.model.Contig10.176;evm.model.Contig2.605;evm.model.Contig68.90;evm.model.Contig27.108;evm.model.Contig28.57;evm.model.Contig21.42;evm.model.Contig2.162;evm.model.Contig1.801	0.000348667	0.00577238	cellular_component
GO:0005786	signal recognition particle, endoplasmic reticulum targeting	4	602	6	8058	0.00664452	0.000744602	8.92359	evm.model.Contig9.49;evm.model.Contig13.209;evm.model.Contig55.22;evm.model.Contig83.101	evm.model.Contig9.49;evm.model.Contig13.209;evm.model.Contig55.22;evm.model.Contig83.101	0.000409671	0.006263	cellular_component
GO:0005736	RNA polymerase I complex	5	602	10	8058	0.00830565	0.001241	6.69269	evm.model.Contig152.21;evm.model.Contig4.585;evm.model.Contig62.43;evm.model.Contig5.529;evm.model.Contig7.443	evm.model.Contig152.21;evm.model.Contig4.585;evm.model.Contig62.43;evm.model.Contig5.529;evm.model.Contig7.443	0.000420336	0.006263	cellular_component
GO:0033116	endoplasmic reticulum-Golgi intermediate compartment membrane	6	602	15	8058	0.00996678	0.0018615	5.35415	evm.model.Contig43.10;evm.model.Contig31.91;evm.model.Contig37.114;evm.model.Contig10.263;evm.model.Contig27.227;evm.model.Contig76.17	evm.model.Contig43.10;evm.model.Contig31.91;evm.model.Contig37.114;evm.model.Contig10.263;evm.model.Contig27.227;evm.model.Contig76.17	0.000472934	0.00671116	cellular_component
GO:0006614	SRP-dependent cotranslational protein targeting to membrane	4	579	6	7422	0.00690846	0.000808407	8.54577	evm.model.Contig40.126;evm.model.Contig13.209;evm.model.Contig135.64;evm.model.Contig55.22	evm.model.Contig40.126;evm.model.Contig13.209;evm.model.Contig135.64;evm.model.Contig55.22	0.000484211	0.0300816	biological_process
GO:0006986	response to unfolded protein	8	579	26	7422	0.0138169	0.0035031	3.9442	evm.model.Contig2.21;evm.model.Contig14.237;evm.model.Contig44.191;evm.model.Contig10.176;evm.model.Contig21.42;evm.model.Contig3.908;evm.model.Contig44.39;evm.model.Contig47.133	evm.model.Contig2.21;evm.model.Contig14.237;evm.model.Contig44.191;evm.model.Contig10.176;evm.model.Contig21.42;evm.model.Contig3.908;evm.model.Contig44.39;evm.model.Contig47.133	0.000577302	0.0337552	biological_process
GO:0033290	eukaryotic 48S preinitiation complex	6	602	16	8058	0.00996678	0.0019856	5.01952	evm.model.Contig1.421;evm.model.Contig58.148;evm.model.Contig131.73;evm.model.Contig131.56;evm.model.Contig54.43;evm.model.Contig14.336	evm.model.Contig1.421;evm.model.Contig58.148;evm.model.Contig131.73;evm.model.Contig131.56;evm.model.Contig54.43;evm.model.Contig14.336	0.000709282	0.0091259	cellular_component
GO:0030134	COPII-coated ER to Golgi transport vesicle	5	602	11	8058	0.00830565	0.0013651	6.08426	evm.model.Contig73.12;evm.model.Contig31.91;evm.model.Contig10.263;evm.model.Contig27.227;evm.model.Contig76.17	evm.model.Contig73.12;evm.model.Contig31.91;evm.model.Contig10.263;evm.model.Contig27.227;evm.model.Contig76.17	0.000723443	0.0091259	cellular_component
GO:0012505	endomembrane system	15	602	80	8058	0.0249169	0.00992802	2.50976	evm.model.Contig6.315;evm.model.Contig34.92;evm.model.Contig53.86;evm.model.Contig14.237;evm.model.Contig144.59;evm.model.Contig3.1163;evm.model.Contig3.1126;evm.model.Contig68.90;evm.model.Contig19.209;evm.model.Contig37.114;evm.model.Contig28.57;evm.model.Contig88.29;evm.model.Contig1.470;evm.model.Contig2.162;evm.model.Contig1.801	evm.model.Contig6.315;evm.model.Contig34.92;evm.model.Contig53.86;evm.model.Contig14.237;evm.model.Contig144.59;evm.model.Contig3.1163;evm.model.Contig3.1126;evm.model.Contig68.90;evm.model.Contig19.209;evm.model.Contig37.114;evm.model.Contig28.57;evm.model.Contig88.29;evm.model.Contig1.470;evm.model.Contig2.162;evm.model.Contig1.801	0.000734972	0.0091259	cellular_component
GO:0006400	tRNA modification	5	579	11	7422	0.00863558	0.00148208	5.82666	evm.model.Contig143.46;evm.model.Contig29.160;evm.model.Contig52.161;evm.model.Contig6.299;evm.model.Contig144.54	evm.model.Contig143.46;evm.model.Contig29.160;evm.model.Contig52.161;evm.model.Contig6.299;evm.model.Contig144.54	0.000882331	0.046673	biological_process
GO:0016226	iron-sulfur cluster assembly	6	579	16	7422	0.0103627	0.00215575	4.80699	evm.model.Contig9.208;evm.model.Contig1.649;evm.model.Contig11.252;evm.model.Contig28.56;evm.model.Contig11.101;evm.model.Contig24.215	evm.model.Contig9.208;evm.model.Contig1.649;evm.model.Contig11.252;evm.model.Contig28.56;evm.model.Contig11.101;evm.model.Contig24.215	0.00089214	0.046673	biological_process
GO:0008312	7S RNA binding	4	567	7	7460	0.00705467	0.000938338	7.51827	evm.model.Contig9.49;evm.model.Contig13.209;evm.model.Contig55.22;evm.model.Contig83.101	evm.model.Contig9.49;evm.model.Contig13.209;evm.model.Contig55.22;evm.model.Contig83.101	0.000959895	0.0330727	molecular_function
GO:0007030	Golgi organization	14	579	71	7422	0.0241796	0.00956615	2.52762	evm.model.Contig5.31;evm.model.Contig67.119;evm.model.Contig43.10;evm.model.Contig177.20;evm.model.Contig7.586;evm.model.Contig18.77;evm.model.Contig60.76;evm.model.Contig1.110;evm.model.Contig3.1126;evm.model.Contig104.38;evm.model.Contig6.486;evm.model.Contig10.263;evm.model.Contig33.121;evm.model.Contig27.227	evm.model.Contig5.31;evm.model.Contig67.119;evm.model.Contig43.10;evm.model.Contig177.20;evm.model.Contig7.586;evm.model.Contig18.77;evm.model.Contig60.76;evm.model.Contig1.110;evm.model.Contig3.1126;evm.model.Contig104.38;evm.model.Contig6.486;evm.model.Contig10.263;evm.model.Contig33.121;evm.model.Contig27.227	0.00098907	0.0491568	biological_process
GO:0030688	preribosome, small subunit precursor	5	602	12	8058	0.00830565	0.0014892	5.57724	evm.model.Contig88.18;evm.model.Contig88.17;evm.model.Contig56.100;evm.model.Contig60.74;evm.model.Contig5.14	evm.model.Contig88.18;evm.model.Contig88.17;evm.model.Contig56.100;evm.model.Contig60.74;evm.model.Contig5.14	0.00116442	0.0138799	cellular_component
GO:0042147	retrograde transport, endosome to Golgi	8	579	29	7422	0.0138169	0.0039073	3.53618	evm.model.Contig1.772;evm.model.Contig23.196;evm.model.Contig196.13;evm.model.Contig9.209;evm.model.Contig2.421;evm.model.Contig1.797;evm.model.Contig27.38;evm.model.Contig1.776	evm.model.Contig1.772;evm.model.Contig23.196;evm.model.Contig196.13;evm.model.Contig9.209;evm.model.Contig2.421;evm.model.Contig1.797;evm.model.Contig27.38;evm.model.Contig1.776	0.00128699	0.0609176	biological_process
GO:0043248	proteasome assembly	5	579	12	7422	0.00863558	0.00161681	5.34111	evm.model.Contig8.315;evm.model.Contig87.93;evm.model.Contig45.113;evm.model.Contig10.104;evm.model.Contig12.134	evm.model.Contig8.315;evm.model.Contig87.93;evm.model.Contig45.113;evm.model.Contig10.104;evm.model.Contig12.134	0.00141615	0.0639841	biological_process
GO:0030904	retromer complex	4	602	8	8058	0.00664452	0.000992802	6.69269	evm.model.Contig23.196;evm.model.Contig196.13;evm.model.Contig2.421;evm.model.Contig1.776	evm.model.Contig23.196;evm.model.Contig196.13;evm.model.Contig2.421;evm.model.Contig1.776	0.00169279	0.0189102	cellular_component
GO:0005852	eukaryotic translation initiation factor 3 complex	5	602	13	8058	0.00830565	0.0016133	5.14822	evm.model.Contig1.421;evm.model.Contig58.148;evm.model.Contig131.73;evm.model.Contig131.56;evm.model.Contig54.43	evm.model.Contig1.421;evm.model.Contig58.148;evm.model.Contig131.73;evm.model.Contig131.56;evm.model.Contig54.43	0.0017768	0.0189102	cellular_component
GO:0070971	endoplasmic reticulum exit site	5	602	13	8058	0.00830565	0.0016133	5.14822	evm.model.Contig3.1121;evm.model.Contig104.38;evm.model.Contig43.119;evm.model.Contig10.263;evm.model.Contig2.408	evm.model.Contig3.1121;evm.model.Contig104.38;evm.model.Contig43.119;evm.model.Contig10.263;evm.model.Contig2.408	0.0017768	0.0189102	cellular_component
GO:0042254	ribosome biogenesis	6	579	18	7422	0.0103627	0.00242522	4.27288	evm.model.Contig1.938;evm.model.Contig10.184;evm.model.Contig7.433;evm.model.Contig38.177;evm.model.Contig73.80;evm.model.Contig5.60	evm.model.Contig1.938;evm.model.Contig10.184;evm.model.Contig7.433;evm.model.Contig38.177;evm.model.Contig73.80;evm.model.Contig5.60	0.0018072	0.0781026	biological_process
GO:0030687	preribosome, large subunit precursor	6	602	19	8058	0.00996678	0.0023579	4.22696	evm.model.Contig1.938;evm.model.Contig25.7;evm.model.Contig14.370;evm.model.Contig94.11;evm.model.Contig3.450;evm.model.Contig6.259	evm.model.Contig1.938;evm.model.Contig25.7;evm.model.Contig14.370;evm.model.Contig94.11;evm.model.Contig3.450;evm.model.Contig6.259	0.00198032	0.0203495	cellular_component
GO:0006189	'de novo' IMP biosynthetic process	4	579	8	7422	0.00690846	0.00107788	6.40933	evm.model.Contig82.29;evm.model.Contig36.50;evm.model.Contig11.136;evm.model.Contig11.134	evm.model.Contig82.29;evm.model.Contig36.50;evm.model.Contig11.136;evm.model.Contig11.134	0.00198985	0.0791165	biological_process
GO:0042176	regulation of protein catabolic process	4	579	8	7422	0.00690846	0.00107788	6.40933	evm.model.Contig23.209;evm.model.Contig32.207;evm.model.Contig153.39;evm.model.Contig6.862	evm.model.Contig23.209;evm.model.Contig32.207;evm.model.Contig153.39;evm.model.Contig6.862	0.00198985	0.0791165	biological_process
GO:0005198	structural molecule activity	7	567	25	7460	0.0123457	0.00335121	3.68395	evm.model.Contig88.44;evm.model.Contig8.315;evm.model.Contig98.76;evm.model.Contig109.14;evm.model.Contig53.75;evm.model.Contig45.113;evm.model.Contig153.52	evm.model.Contig88.44;evm.model.Contig8.315;evm.model.Contig98.76;evm.model.Contig109.14;evm.model.Contig53.75;evm.model.Contig45.113;evm.model.Contig153.52	0.00202428	0.0639335	molecular_function
GO:0031201	SNARE complex	7	602	26	8058	0.0116279	0.00322661	3.60376	evm.model.Contig2.563;evm.model.Contig27.38;evm.model.Contig3.1126;evm.model.Contig63.83;evm.model.Contig10.445;evm.model.Contig68.71;evm.model.Contig89.5	evm.model.Contig2.563;evm.model.Contig27.38;evm.model.Contig3.1126;evm.model.Contig63.83;evm.model.Contig10.445;evm.model.Contig68.71;evm.model.Contig89.5	0.00235211	0.0233643	cellular_component
GO:0030686	90S preribosome	4	602	9	8058	0.00664452	0.0011169	5.94906	evm.model.Contig2.777;evm.model.Contig27.248;evm.model.Contig56.100;evm.model.Contig62.67	evm.model.Contig2.777;evm.model.Contig27.248;evm.model.Contig56.100;evm.model.Contig62.67	0.0028679	0.0275689	cellular_component
GO:0001732	formation of cytoplasmic translation initiation complex	5	579	14	7422	0.00863558	0.00188628	4.57809	evm.model.Contig1.421;evm.model.Contig58.148;evm.model.Contig131.73;evm.model.Contig131.56;evm.model.Contig54.43	evm.model.Contig1.421;evm.model.Contig58.148;evm.model.Contig131.73;evm.model.Contig131.56;evm.model.Contig54.43	0.00313919	0.115569	biological_process
GO:0061057	peptidoglycan recognition protein signaling pathway	5	579	14	7422	0.00863558	0.00188628	4.57809	evm.model.Contig5.62;evm.model.Contig144.43;evm.model.Contig13.162;evm.model.Contig144.42;evm.model.Contig13.164	evm.model.Contig5.62;evm.model.Contig144.43;evm.model.Contig13.162;evm.model.Contig144.42;evm.model.Contig13.164	0.00313919	0.115569	biological_process
GO:0030490	maturation of SSU-rRNA	4	579	9	7422	0.00690846	0.00121261	5.69718	evm.model.Contig28.167;evm.model.Contig88.17;evm.model.Contig88.18;evm.model.Contig5.14	evm.model.Contig28.167;evm.model.Contig88.17;evm.model.Contig88.18;evm.model.Contig5.14	0.00336202	0.119352	biological_process
GO:0005801	cis-Golgi network	5	602	15	8058	0.00830565	0.0018615	4.46179	evm.model.Contig7.586;evm.model.Contig35.9;evm.model.Contig3.1126;evm.model.Contig10.263;evm.model.Contig89.5	evm.model.Contig7.586;evm.model.Contig35.9;evm.model.Contig3.1126;evm.model.Contig10.263;evm.model.Contig89.5	0.0036571	0.0340568	cellular_component
GO:0004857	enzyme inhibitor activity	3	567	5	7460	0.005291	0.000670241	7.89418	evm.model.Contig40.93;evm.model.Contig61.83;evm.model.Contig40.92	evm.model.Contig40.93;evm.model.Contig61.83;evm.model.Contig40.92	0.00388852	0.113365	molecular_function
GO:0033762	response to glucagon	3	579	5	7422	0.00518135	0.000673673	7.69119	evm.model.Contig28.160;evm.model.Contig147.16;evm.model.Contig16.303	evm.model.Contig28.160;evm.model.Contig147.16;evm.model.Contig16.303	0.00419173	0.134406	biological_process
GO:0009113	purine nucleobase biosynthetic process	3	579	5	7422	0.00518135	0.000673673	7.69119	evm.model.Contig5.283;evm.model.Contig11.136;evm.model.Contig11.134	evm.model.Contig5.283;evm.model.Contig11.136;evm.model.Contig11.134	0.00419173	0.134406	biological_process
GO:0006363	termination of RNA polymerase I transcription	3	579	5	7422	0.00518135	0.000673673	7.69119	evm.model.Contig152.21;evm.model.Contig62.43;evm.model.Contig7.443	evm.model.Contig152.21;evm.model.Contig62.43;evm.model.Contig7.443	0.00419173	0.134406	biological_process
GO:0009253	peptidoglycan catabolic process	5	579	15	7422	0.00863558	0.00202102	4.27288	evm.model.Contig16.334;evm.model.Contig29.211;evm.model.Contig144.43;evm.model.Contig144.42;evm.model.Contig10.332	evm.model.Contig16.334;evm.model.Contig29.211;evm.model.Contig144.43;evm.model.Contig144.42;evm.model.Contig10.332	0.00441049	0.137001	biological_process
GO:0006457	protein folding	13	579	75	7422	0.0224525	0.0101051	2.2219	evm.model.Contig6.315;evm.model.Contig186.34;evm.model.Contig24.193;evm.model.Contig10.176;evm.model.Contig2.605;evm.model.Contig1.52;evm.model.Contig2.162;evm.model.Contig30.172;evm.model.Contig18.87;evm.model.Contig28.57;evm.model.Contig6.477;evm.model.Contig27.227;evm.model.Contig44.39	evm.model.Contig6.315;evm.model.Contig186.34;evm.model.Contig24.193;evm.model.Contig10.176;evm.model.Contig2.605;evm.model.Contig1.52;evm.model.Contig2.162;evm.model.Contig30.172;evm.model.Contig18.87;evm.model.Contig28.57;evm.model.Contig6.477;evm.model.Contig27.227;evm.model.Contig44.39	0.0048657	0.145252	biological_process
GO:0008565	protein transporter activity	7	567	29	7460	0.0123457	0.0038874	3.17582	evm.model.Contig8.514;evm.model.Contig4.436;evm.model.Contig177.20;evm.model.Contig7.586;evm.model.Contig60.76;evm.model.Contig5.60;evm.model.Contig143.38	evm.model.Contig8.514;evm.model.Contig4.436;evm.model.Contig177.20;evm.model.Contig7.586;evm.model.Contig60.76;evm.model.Contig5.60;evm.model.Contig143.38	0.00503863	0.136403	molecular_function
GO:0010008	endosome membrane	10	602	53	8058	0.0166113	0.00657731	2.52554	evm.model.Contig6.439;evm.model.Contig23.196;evm.model.Contig4.326;evm.model.Contig71.12;evm.model.Contig132.13;evm.model.Contig1.776;evm.model.Contig2.421;evm.model.Contig1.797;evm.model.Contig37.49;evm.model.Contig141.35	evm.model.Contig6.439;evm.model.Contig23.196;evm.model.Contig4.326;evm.model.Contig71.12;evm.model.Contig132.13;evm.model.Contig1.776;evm.model.Contig2.421;evm.model.Contig1.797;evm.model.Contig37.49;evm.model.Contig141.35	0.00521544	0.047097	cellular_component
GO:0019731	antibacterial humoral response	4	579	10	7422	0.00690846	0.00134735	5.12746	evm.model.Contig5.62;evm.model.Contig13.162;evm.model.Contig13.164;evm.model.Contig94.5	evm.model.Contig5.62;evm.model.Contig13.162;evm.model.Contig13.164;evm.model.Contig94.5	0.00526063	0.145252	biological_process
GO:0002098	tRNA wobble uridine modification	4	579	10	7422	0.00690846	0.00134735	5.12746	evm.model.Contig132.54;evm.model.Contig15.273;evm.model.Contig227.12;evm.model.Contig106.67	evm.model.Contig132.54;evm.model.Contig15.273;evm.model.Contig227.12;evm.model.Contig106.67	0.00526063	0.145252	biological_process
GO:0006401	RNA catabolic process	4	579	10	7422	0.00690846	0.00134735	5.12746	evm.model.Contig8.474;evm.model.Contig115.80;evm.model.Contig16.152;evm.model.Contig6.858	evm.model.Contig8.474;evm.model.Contig115.80;evm.model.Contig16.152;evm.model.Contig6.858	0.00526063	0.145252	biological_process
GO:0005793	endoplasmic reticulum-Golgi intermediate compartment	6	602	23	8058	0.00996678	0.00285431	3.49184	evm.model.Contig43.10;evm.model.Contig10.176;evm.model.Contig31.91;evm.model.Contig10.263;evm.model.Contig27.227;evm.model.Contig8.141	evm.model.Contig43.10;evm.model.Contig10.176;evm.model.Contig31.91;evm.model.Contig10.263;evm.model.Contig27.227;evm.model.Contig8.141	0.00570067	0.0499647	cellular_component
GO:0003899	DNA-directed 5'-3' RNA polymerase activity	7	567	30	7460	0.0123457	0.00402145	3.06996	evm.model.Contig152.21;evm.model.Contig4.585;evm.model.Contig62.43;evm.model.Contig5.529;evm.model.Contig27.165;evm.model.Contig23.215;evm.model.Contig7.443	evm.model.Contig152.21;evm.model.Contig4.585;evm.model.Contig62.43;evm.model.Contig5.529;evm.model.Contig27.165;evm.model.Contig23.215;evm.model.Contig7.443	0.00615106	0.146713	molecular_function
GO:0019905	syntaxin binding	6	567	23	7460	0.010582	0.00308311	3.43225	evm.model.Contig2.563;evm.model.Contig35.9;evm.model.Contig10.445;evm.model.Contig68.71;evm.model.Contig1.797;evm.model.Contig89.5	evm.model.Contig2.563;evm.model.Contig35.9;evm.model.Contig10.445;evm.model.Contig68.71;evm.model.Contig1.797;evm.model.Contig89.5	0.0061937	0.146713	molecular_function
GO:0016282	eukaryotic 43S preinitiation complex	5	602	17	8058	0.00830565	0.0021097	3.93688	evm.model.Contig1.421;evm.model.Contig58.148;evm.model.Contig131.73;evm.model.Contig131.56;evm.model.Contig54.43	evm.model.Contig1.421;evm.model.Contig58.148;evm.model.Contig131.73;evm.model.Contig131.56;evm.model.Contig54.43	0.00665095	0.0563213	cellular_component
GO:0044214	spanning component of plasma membrane	3	602	6	8058	0.00498339	0.000744602	6.69269	evm.model.Contig32.146;evm.model.Contig13.162;evm.model.Contig13.164	evm.model.Contig32.146;evm.model.Contig13.162;evm.model.Contig13.164	0.00699292	0.0563213	cellular_component
GO:0008250	oligosaccharyltransferase complex	3	602	6	8058	0.00498339	0.000744602	6.69269	evm.model.Contig2.21;evm.model.Contig113.68;evm.model.Contig1.107	evm.model.Contig2.21;evm.model.Contig113.68;evm.model.Contig1.107	0.00699292	0.0563213	cellular_component
GO:0000027	ribosomal large subunit assembly	6	579	23	7422	0.0103627	0.00309889	3.344	evm.model.Contig1.938;evm.model.Contig94.43;evm.model.Contig24.40;evm.model.Contig60.122;evm.model.Contig53.148;evm.model.Contig6.306	evm.model.Contig1.938;evm.model.Contig94.43;evm.model.Contig24.40;evm.model.Contig60.122;evm.model.Contig53.148;evm.model.Contig6.306	0.00702854	0.188821	biological_process
GO:0000463	maturation of LSU-rRNA from tricistronic rRNA transcript (SSU-rRNA, 5.8S rRNA, LSU-rRNA)	4	579	11	7422	0.00690846	0.00148208	4.66133	evm.model.Contig135.64;evm.model.Contig6.259;evm.model.Contig25.7;evm.model.Contig1.928	evm.model.Contig135.64;evm.model.Contig6.259;evm.model.Contig25.7;evm.model.Contig1.928	0.00776252	0.193389	biological_process
GO:0043170	macromolecule metabolic process	3	579	6	7422	0.00518135	0.000808407	6.40933	evm.model.Contig26.291;evm.model.Contig26.279;evm.model.Contig28.160	evm.model.Contig26.291;evm.model.Contig26.279;evm.model.Contig28.160	0.00789925	0.193389	biological_process
GO:0030970	retrograde protein transport, ER to cytosol	3	579	6	7422	0.00518135	0.000808407	6.40933	evm.model.Contig6.486;evm.model.Contig3.908;evm.model.Contig15.106	evm.model.Contig6.486;evm.model.Contig3.908;evm.model.Contig15.106	0.00789925	0.193389	biological_process
GO:0007443	Malpighian tubule morphogenesis	5	579	17	7422	0.00863558	0.00229049	3.77019	evm.model.Contig67.119;evm.model.Contig23.270;evm.model.Contig1.341;evm.model.Contig14.365;evm.model.Contig114.26	evm.model.Contig67.119;evm.model.Contig23.270;evm.model.Contig1.341;evm.model.Contig14.365;evm.model.Contig114.26	0.00797681	0.193389	biological_process
GO:0005789	endoplasmic reticulum membrane	38	602	342	8058	0.0631229	0.0424423	1.48726	evm.model.Contig93.107;evm.model.Contig34.92;evm.model.Contig57.82;evm.model.Contig51.41;evm.model.Contig10.263;evm.model.Contig28.160;evm.model.Contig27.227;evm.model.Contig27.38;evm.model.Contig47.133;evm.model.Contig4.159;evm.model.Contig34.68;evm.model.Contig121.34;evm.model.Contig10.176;evm.model.Contig5.215;evm.model.Contig104.33;evm.model.Contig1.110;evm.model.Contig30.184;evm.model.Contig…	evm.model.Contig93.107;evm.model.Contig34.92;evm.model.Contig57.82;evm.model.Contig51.41;evm.model.Contig10.263;evm.model.Contig28.160;evm.model.Contig27.227;evm.model.Contig27.38;evm.model.Contig47.133;evm.model.Contig4.159;evm.model.Contig34.68;evm.model.Contig121.34;evm.model.Contig10.176;evm.model.Contig5.215;evm.model.Contig104.33;evm.model.Contig1.110;evm.model.Contig30.184;evm.model.Contig…	0.00837053	0.0656426	cellular_component
GO:0005794	Golgi apparatus	35	602	311	8058	0.0581395	0.0385952	1.50639	evm.model.Contig1.476;evm.model.Contig16.316;evm.model.Contig132.58;evm.model.Contig6.856;evm.model.Contig3.1121;evm.model.Contig1.772;evm.model.Contig5.323;evm.model.Contig51.41;evm.model.Contig10.263;evm.model.Contig27.38;evm.model.Contig26.291;evm.model.Contig28.170;evm.model.Contig49.203;evm.model.Contig3.897;evm.model.Contig37.109;evm.model.Contig18.77;evm.model.Contig104.33;evm.model.Contig…	evm.model.Contig1.476;evm.model.Contig16.316;evm.model.Contig132.58;evm.model.Contig6.856;evm.model.Contig3.1121;evm.model.Contig1.772;evm.model.Contig5.323;evm.model.Contig51.41;evm.model.Contig10.263;evm.model.Contig27.38;evm.model.Contig26.291;evm.model.Contig28.170;evm.model.Contig49.203;evm.model.Contig3.897;evm.model.Contig37.109;evm.model.Contig18.77;evm.model.Contig104.33;evm.model.Contig…	0.00921156	0.0703858	cellular_component
GO:0004004	ATP-dependent RNA helicase activity	5	567	18	7460	0.00881834	0.00241287	3.65471	evm.model.Contig16.316;evm.model.Contig13.492;evm.model.Contig115.80;evm.model.Contig10.316;evm.model.Contig8.474	evm.model.Contig16.316;evm.model.Contig13.492;evm.model.Contig115.80;evm.model.Contig10.316;evm.model.Contig8.474	0.00928984	0.207109	molecular_function
GO:0005795	Golgi stack	7	602	33	8058	0.0116279	0.00409531	2.83932	evm.model.Contig6.62;evm.model.Contig93.22;evm.model.Contig31.54;evm.model.Contig60.76;evm.model.Contig11.69;evm.model.Contig103.22;evm.model.Contig153.52	evm.model.Contig6.62;evm.model.Contig93.22;evm.model.Contig31.54;evm.model.Contig60.76;evm.model.Contig11.69;evm.model.Contig103.22;evm.model.Contig153.52	0.00968392	0.0721452	cellular_component
GO:0043022	ribosome binding	7	567	33	7460	0.0123457	0.00442359	2.79087	evm.model.Contig67.20;evm.model.Contig1.421;evm.model.Contig65.65;evm.model.Contig9.49;evm.model.Contig7.457;evm.model.Contig6.744;evm.model.Contig14.336	evm.model.Contig67.20;evm.model.Contig1.421;evm.model.Contig65.65;evm.model.Contig9.49;evm.model.Contig7.457;evm.model.Contig6.744;evm.model.Contig14.336	0.0105884	0.222946	molecular_function
GO:0001867	complement activation, lectin pathway	4	579	12	7422	0.00690846	0.00161681	4.27288	evm.model.Contig786.1;evm.model.Contig42.236;evm.model.Contig786.2;evm.model.Contig304.2	evm.model.Contig786.1;evm.model.Contig42.236;evm.model.Contig786.2;evm.model.Contig304.2	0.0109357	0.252793	biological_process
GO:0030968	endoplasmic reticulum unfolded protein response	4	579	12	7422	0.00690846	0.00161681	4.27288	evm.model.Contig14.237;evm.model.Contig73.62;evm.model.Contig6.543;evm.model.Contig15.106	evm.model.Contig14.237;evm.model.Contig73.62;evm.model.Contig6.543;evm.model.Contig15.106	0.0109357	0.252793	biological_process
GO:0070628	proteasome binding	3	567	7	7460	0.005291	0.000938338	5.6387	evm.model.Contig24.176;evm.model.Contig153.38;evm.model.Contig3.1164	evm.model.Contig24.176;evm.model.Contig153.38;evm.model.Contig3.1164	0.012124	0.241841	molecular_function
GO:0019730	antimicrobial humoral response	7	579	33	7422	0.0120898	0.00444624	2.71911	evm.model.Contig16.334;evm.model.Contig144.43;evm.model.Contig29.211;evm.model.Contig13.162;evm.model.Contig13.164;evm.model.Contig10.332;evm.model.Contig144.42	evm.model.Contig16.334;evm.model.Contig144.43;evm.model.Contig29.211;evm.model.Contig13.162;evm.model.Contig13.164;evm.model.Contig10.332;evm.model.Contig144.42	0.0121303	0.2698	biological_process
GO:0043231	intracellular membrane-bounded organelle	18	602	136	8058	0.0299003	0.0168776	1.77159	evm.model.Contig162.16;evm.model.Contig1.254;evm.model.Contig104.33;evm.model.Contig23.196;evm.model.Contig185.12;evm.model.Contig4.51;evm.model.Contig11.69;evm.model.Contig69.1;evm.model.Contig33.121;evm.model.Contig63.109;evm.model.Contig4.390;evm.model.Contig31.91;evm.model.Contig37.114;evm.model.Contig9.64;evm.model.Contig28.160;evm.model.Contig37.172;evm.model.Contig2.421;evm.model.Contig141…	evm.model.Contig162.16;evm.model.Contig1.254;evm.model.Contig104.33;evm.model.Contig23.196;evm.model.Contig185.12;evm.model.Contig4.51;evm.model.Contig11.69;evm.model.Contig69.1;evm.model.Contig33.121;evm.model.Contig63.109;evm.model.Contig4.390;evm.model.Contig31.91;evm.model.Contig37.114;evm.model.Contig9.64;evm.model.Contig28.160;evm.model.Contig37.172;evm.model.Contig2.421;evm.model.Contig141…	0.0122062	0.0887181	cellular_component
GO:0005840	ribosome	6	602	27	8058	0.00996678	0.00335071	2.97453	evm.model.Contig65.65;evm.model.Contig94.18;evm.model.Contig16.306;evm.model.Contig7.50;evm.model.Contig152.4;evm.model.Contig25.104	evm.model.Contig65.65;evm.model.Contig94.18;evm.model.Contig16.306;evm.model.Contig7.50;evm.model.Contig152.4;evm.model.Contig25.104	0.0129563	0.091928	cellular_component
GO:0048280	vesicle fusion with Golgi apparatus	3	579	7	7422	0.00518135	0.000943142	5.49371	evm.model.Contig89.5;evm.model.Contig27.38;evm.model.Contig60.76	evm.model.Contig89.5;evm.model.Contig27.38;evm.model.Contig60.76	0.0130286	0.2698	biological_process
GO:0071353	cellular response to interleukin-4	3	579	7	7422	0.00518135	0.000943142	5.49371	evm.model.Contig26.291;evm.model.Contig73.62;evm.model.Contig26.279	evm.model.Contig26.291;evm.model.Contig73.62;evm.model.Contig26.279	0.0130286	0.2698	biological_process
GO:0045047	protein targeting to ER	3	579	7	7422	0.00518135	0.000943142	5.49371	evm.model.Contig19.209;evm.model.Contig55.22;evm.model.Contig7.585	evm.model.Contig19.209;evm.model.Contig55.22;evm.model.Contig7.585	0.0130286	0.2698	biological_process
GO:0006616	SRP-dependent cotranslational protein targeting to membrane, translocation	3	579	7	7422	0.00518135	0.000943142	5.49371	evm.model.Contig7.585;evm.model.Contig9.49;evm.model.Contig83.101	evm.model.Contig7.585;evm.model.Contig9.49;evm.model.Contig83.101	0.0130286	0.2698	biological_process
GO:0016702	oxidoreductase activity, acting on single donors with incorporation of molecular oxygen, incorporation of two atoms of oxygen	4	567	13	7460	0.00705467	0.00174263	4.0483	evm.model.Contig138.31;evm.model.Contig147.23;evm.model.Contig14.76;evm.model.Contig106.53	evm.model.Contig138.31;evm.model.Contig147.23;evm.model.Contig14.76;evm.model.Contig106.53	0.0135691	0.255261	molecular_function
GO:0046540	U4/U6 x U5 tri-snRNP complex	5	602	20	8058	0.00830565	0.002482	3.34635	evm.model.Contig186.34;evm.model.Contig13.492;evm.model.Contig68.102;evm.model.Contig76.42;evm.model.Contig11.312	evm.model.Contig186.34;evm.model.Contig13.492;evm.model.Contig68.102;evm.model.Contig76.42;evm.model.Contig11.312	0.0138309	0.0958513	cellular_component
GO:0005484	SNAP receptor activity	5	567	20	7460	0.00881834	0.00268096	3.28924	evm.model.Contig2.563;evm.model.Contig3.1126;evm.model.Contig63.83;evm.model.Contig68.71;evm.model.Contig27.38	evm.model.Contig2.563;evm.model.Contig3.1126;evm.model.Contig63.83;evm.model.Contig68.71;evm.model.Contig27.38	0.0148172	0.255261	molecular_function
GO:0008536	Ran GTPase binding	5	567	20	7460	0.00881834	0.00268096	3.28924	evm.model.Contig4.436;evm.model.Contig148.14;evm.model.Contig83.27;evm.model.Contig5.60;evm.model.Contig143.38	evm.model.Contig4.436;evm.model.Contig148.14;evm.model.Contig83.27;evm.model.Contig5.60;evm.model.Contig143.38	0.0148172	0.255261	molecular_function
GO:0009611	response to wounding	5	579	20	7422	0.00863558	0.00269469	3.20466	evm.model.Contig40.93;evm.model.Contig11.283;evm.model.Contig40.92;evm.model.Contig15.232;evm.model.Contig104.31	evm.model.Contig40.93;evm.model.Contig11.283;evm.model.Contig40.92;evm.model.Contig15.232;evm.model.Contig104.31	0.0164526	0.329182	biological_process
GO:0050830	defense response to Gram-positive bacterium	8	579	43	7422	0.0138169	0.00579359	2.38487	evm.model.Contig42.236;evm.model.Contig16.334;evm.model.Contig144.43;evm.model.Contig29.211;evm.model.Contig13.162;evm.model.Contig13.164;evm.model.Contig10.332;evm.model.Contig144.42	evm.model.Contig42.236;evm.model.Contig16.334;evm.model.Contig144.43;evm.model.Contig29.211;evm.model.Contig13.162;evm.model.Contig13.164;evm.model.Contig10.332;evm.model.Contig144.42	0.0165585	0.329182	biological_process
GO:0043021	ribonucleoprotein complex binding	4	567	14	7460	0.00705467	0.00187668	3.75913	evm.model.Contig76.42;evm.model.Contig186.34;evm.model.Contig6.259;evm.model.Contig25.7	evm.model.Contig76.42;evm.model.Contig186.34;evm.model.Contig6.259;evm.model.Contig25.7	0.0178773	0.294587	molecular_function
GO:0007438	oenocyte development	4	579	14	7422	0.00690846	0.00188628	3.66247	evm.model.Contig2.469;evm.model.Contig14.365;evm.model.Contig131.13;evm.model.Contig71.37	evm.model.Contig2.469;evm.model.Contig14.365;evm.model.Contig131.13;evm.model.Contig71.37	0.019518	0.365872	biological_process
GO:0006963	positive regulation of antibacterial peptide biosynthetic process	3	579	8	7422	0.00518135	0.00107788	4.80699	evm.model.Contig5.62;evm.model.Contig13.162;evm.model.Contig13.164	evm.model.Contig5.62;evm.model.Contig13.162;evm.model.Contig13.164	0.0196518	0.365872	biological_process
GO:0034975	protein folding in endoplasmic reticulum	3	579	8	7422	0.00518135	0.00107788	4.80699	evm.model.Contig68.90;evm.model.Contig44.191;evm.model.Contig2.445	evm.model.Contig68.90;evm.model.Contig44.191;evm.model.Contig2.445	0.0196518	0.365872	biological_process
GO:0043687	post-translational protein modification	5	579	21	7422	0.00863558	0.00282943	3.05206	evm.model.Contig2.21;evm.model.Contig61.83;evm.model.Contig11.367;evm.model.Contig19.242;evm.model.Contig10.322	evm.model.Contig2.21;evm.model.Contig61.83;evm.model.Contig11.367;evm.model.Contig19.242;evm.model.Contig10.322	0.0202444	0.365872	biological_process
GO:0016236	macroautophagy	5	579	21	7422	0.00863558	0.00282943	3.05206	evm.model.Contig31.54;evm.model.Contig23.196;evm.model.Contig1.754;evm.model.Contig104.38;evm.model.Contig6.486	evm.model.Contig31.54;evm.model.Contig23.196;evm.model.Contig1.754;evm.model.Contig104.38;evm.model.Contig6.486	0.0202444	0.365872	biological_process
GO:0001650	fibrillar center	5	602	22	8058	0.00830565	0.00273021	3.04213	evm.model.Contig4.436;evm.model.Contig45.171;evm.model.Contig87.40;evm.model.Contig47.134;evm.model.Contig194.11	evm.model.Contig4.436;evm.model.Contig45.171;evm.model.Contig87.40;evm.model.Contig47.134;evm.model.Contig194.11	0.0207624	0.129205	cellular_component
GO:0030173	integral component of Golgi membrane	6	602	30	8058	0.00996678	0.00372301	2.67708	evm.model.Contig1.476;evm.model.Contig80.31;evm.model.Contig5.561;evm.model.Contig76.17;evm.model.Contig31.91;evm.model.Contig73.12	evm.model.Contig1.476;evm.model.Contig80.31;evm.model.Contig5.561;evm.model.Contig76.17;evm.model.Contig31.91;evm.model.Contig73.12	0.0214945	0.129205	cellular_component
GO:0009898	cytoplasmic side of plasma membrane	4	602	15	8058	0.00664452	0.0018615	3.56944	evm.model.Contig1.167;evm.model.Contig220.16;evm.model.Contig37.114;evm.model.Contig69.49	evm.model.Contig1.167;evm.model.Contig220.16;evm.model.Contig37.114;evm.model.Contig69.49	0.0216788	0.129205	cellular_component
GO:0005666	RNA polymerase III complex	4	602	15	8058	0.00664452	0.0018615	3.56944	evm.model.Contig23.215;evm.model.Contig27.165;evm.model.Contig5.529;evm.model.Contig7.443	evm.model.Contig23.215;evm.model.Contig27.165;evm.model.Contig5.529;evm.model.Contig7.443	0.0216788	0.129205	cellular_component
GO:0012507	ER to Golgi transport vesicle membrane	4	602	15	8058	0.00664452	0.0018615	3.56944	evm.model.Contig27.227;evm.model.Contig27.38;evm.model.Contig60.76;evm.model.Contig28.160	evm.model.Contig27.227;evm.model.Contig27.38;evm.model.Contig60.76;evm.model.Contig28.160	0.0216788	0.129205	cellular_component
GO:0008023	transcription elongation factor complex	4	602	15	8058	0.00664452	0.0018615	3.56944	evm.model.Contig68.98;evm.model.Contig111.27;evm.model.Contig95.60;evm.model.Contig227.12	evm.model.Contig68.98;evm.model.Contig111.27;evm.model.Contig95.60;evm.model.Contig227.12	0.0216788	0.129205	cellular_component
GO:0055038	recycling endosome membrane	4	602	15	8058	0.00664452	0.0018615	3.56944	evm.model.Contig6.484;evm.model.Contig51.41;evm.model.Contig28.170;evm.model.Contig110.4	evm.model.Contig6.484;evm.model.Contig51.41;evm.model.Contig28.170;evm.model.Contig110.4	0.0216788	0.129205	cellular_component
GO:0030246	carbohydrate binding	13	567	93	7460	0.0229277	0.0124665	1.83915	evm.model.Contig93.22;evm.model.Contig786.1;evm.model.Contig2.906;evm.model.Contig72.62;evm.model.Contig16.140;evm.model.Contig304.2;evm.model.Contig103.22;evm.model.Contig69.1;evm.model.Contig4.390;evm.model.Contig786.2;evm.model.Contig1752.2;evm.model.Contig2.162;evm.model.Contig72.60	evm.model.Contig93.22;evm.model.Contig786.1;evm.model.Contig2.906;evm.model.Contig72.62;evm.model.Contig16.140;evm.model.Contig304.2;evm.model.Contig103.22;evm.model.Contig69.1;evm.model.Contig4.390;evm.model.Contig786.2;evm.model.Contig1752.2;evm.model.Contig2.162;evm.model.Contig72.60	0.0229239	0.34786	molecular_function
GO:0008329	signaling pattern recognition receptor activity	4	567	15	7460	0.00705467	0.00201072	3.50852	evm.model.Contig13.162;evm.model.Contig13.164;evm.model.Contig304.2;evm.model.Contig10.332	evm.model.Contig13.162;evm.model.Contig13.164;evm.model.Contig304.2;evm.model.Contig10.332	0.0229459	0.34786	molecular_function
GO:0001934	positive regulation of protein phosphorylation	5	579	22	7422	0.00863558	0.00296416	2.91333	evm.model.Contig15.232;evm.model.Contig7.457;evm.model.Contig6.543;evm.model.Contig240.7;evm.model.Contig7.35	evm.model.Contig15.232;evm.model.Contig7.457;evm.model.Contig6.543;evm.model.Contig240.7;evm.model.Contig7.35	0.0245652	0.428647	biological_process
GO:0006446	regulation of translational initiation	4	579	15	7422	0.00690846	0.00202102	3.41831	evm.model.Contig54.43;evm.model.Contig83.24;evm.model.Contig1.421;evm.model.Contig58.148	evm.model.Contig54.43;evm.model.Contig83.24;evm.model.Contig1.421;evm.model.Contig58.148	0.0250116	0.428647	biological_process
GO:0045292	mRNA cis splicing, via spliceosome	4	579	15	7422	0.00690846	0.00202102	3.41831	evm.model.Contig21.70;evm.model.Contig14.209;evm.model.Contig15.36;evm.model.Contig5.79	evm.model.Contig21.70;evm.model.Contig14.209;evm.model.Contig15.36;evm.model.Contig5.79	0.0250116	0.428647	biological_process
GO:0031369	translation initiation factor binding	3	567	9	7460	0.005291	0.00120643	4.38566	evm.model.Contig131.73;evm.model.Contig69.11;evm.model.Contig58.148	evm.model.Contig131.73;evm.model.Contig69.11;evm.model.Contig58.148	0.0259461	0.378214	molecular_function
GO:0071013	catalytic step 2 spliceosome	12	602	87	8058	0.0199336	0.0107967	1.84626	evm.model.Contig115.80;evm.model.Contig6.193;evm.model.Contig108.85;evm.model.Contig17.115;evm.model.Contig13.492;evm.model.Contig8.516;evm.model.Contig68.102;evm.model.Contig7.457;evm.model.Contig76.42;evm.model.Contig194.11;evm.model.Contig44.39;evm.model.Contig14.365	evm.model.Contig115.80;evm.model.Contig6.193;evm.model.Contig108.85;evm.model.Contig17.115;evm.model.Contig13.492;evm.model.Contig8.516;evm.model.Contig68.102;evm.model.Contig7.457;evm.model.Contig76.42;evm.model.Contig194.11;evm.model.Contig44.39;evm.model.Contig14.365	0.0275786	0.161146	cellular_component
GO:0034097	response to cytokine	3	579	9	7422	0.00518135	0.00121261	4.27288	evm.model.Contig1.971;evm.model.Contig7.52;evm.model.Contig15.81	evm.model.Contig1.971;evm.model.Contig7.52;evm.model.Contig15.81	0.0277967	0.440987	biological_process
GO:0008218	bioluminescence	3	579	9	7422	0.00518135	0.00121261	4.27288	evm.model.Contig36.133;evm.model.Contig31.22;evm.model.Contig36.69	evm.model.Contig36.133;evm.model.Contig31.22;evm.model.Contig36.69	0.0277967	0.440987	biological_process
GO:0007501	mesodermal cell fate specification	3	579	9	7422	0.00518135	0.00121261	4.27288	evm.model.Contig1.341;evm.model.Contig2.469;evm.model.Contig48.161	evm.model.Contig1.341;evm.model.Contig2.469;evm.model.Contig48.161	0.0277967	0.440987	biological_process
GO:0006360	transcription by RNA polymerase I	3	579	9	7422	0.00518135	0.00121261	4.27288	evm.model.Contig4.585;evm.model.Contig5.529;evm.model.Contig7.443	evm.model.Contig4.585;evm.model.Contig5.529;evm.model.Contig7.443	0.0277967	0.440987	biological_process
GO:0006897	endocytosis	10	579	65	7422	0.0172712	0.00875775	1.9721	evm.model.Contig29.114;evm.model.Contig36.188;evm.model.Contig46.144;evm.model.Contig20.46;evm.model.Contig2.421;evm.model.Contig110.4;evm.model.Contig23.235;evm.model.Contig37.49;evm.model.Contig1.787;evm.model.Contig1.776	evm.model.Contig29.114;evm.model.Contig36.188;evm.model.Contig46.144;evm.model.Contig20.46;evm.model.Contig2.421;evm.model.Contig110.4;evm.model.Contig23.235;evm.model.Contig37.49;evm.model.Contig1.787;evm.model.Contig1.776	0.0279499	0.440987	biological_process
GO:0047886	farnesol dehydrogenase activity	4	567	16	7460	0.00705467	0.00214477	3.28924	evm.model.Contig88.6;evm.model.Contig69.53;evm.model.Contig10.227;evm.model.Contig189.3	evm.model.Contig88.6;evm.model.Contig69.53;evm.model.Contig10.227;evm.model.Contig189.3	0.0288025	0.404302	molecular_function
GO:0000462	maturation of SSU-rRNA from tricistronic rRNA transcript (SSU-rRNA, 5.8S rRNA, LSU-rRNA)	5	579	23	7422	0.00863558	0.00309889	2.78666	evm.model.Contig62.67;evm.model.Contig2.777;evm.model.Contig87.105;evm.model.Contig87.106;evm.model.Contig27.248	evm.model.Contig62.67;evm.model.Contig2.777;evm.model.Contig87.105;evm.model.Contig87.106;evm.model.Contig27.248	0.0294364	0.450151	biological_process
GO:0042026	protein refolding	5	579	23	7422	0.00863558	0.00309889	2.78666	evm.model.Contig14.237;evm.model.Contig29.36;evm.model.Contig29.35;evm.model.Contig29.37;evm.model.Contig44.39	evm.model.Contig14.237;evm.model.Contig29.36;evm.model.Contig29.35;evm.model.Contig29.37;evm.model.Contig44.39	0.0294364	0.450151	biological_process
GO:0014070	response to organic cyclic compound	4	579	16	7422	0.00690846	0.00215575	3.20466	evm.model.Contig27.29;evm.model.Contig15.81;evm.model.Contig6.543;evm.model.Contig7.52	evm.model.Contig27.29;evm.model.Contig15.81;evm.model.Contig6.543;evm.model.Contig7.52	0.0313456	0.451558	biological_process
GO:0006383	transcription by RNA polymerase III	4	579	16	7422	0.00690846	0.00215575	3.20466	evm.model.Contig23.215;evm.model.Contig27.165;evm.model.Contig5.529;evm.model.Contig7.443	evm.model.Contig23.215;evm.model.Contig27.165;evm.model.Contig5.529;evm.model.Contig7.443	0.0313456	0.451558	biological_process
GO:0006718	juvenile hormone biosynthetic process	4	579	16	7422	0.00690846	0.00215575	3.20466	evm.model.Contig88.6;evm.model.Contig69.53;evm.model.Contig10.227;evm.model.Contig189.3	evm.model.Contig88.6;evm.model.Contig69.53;evm.model.Contig10.227;evm.model.Contig189.3	0.0313456	0.451558	biological_process
GO:0071222	cellular response to lipopolysaccharide	4	579	16	7422	0.00690846	0.00215575	3.20466	evm.model.Contig1.754;evm.model.Contig118.41;evm.model.Contig73.62;evm.model.Contig68.102	evm.model.Contig1.754;evm.model.Contig118.41;evm.model.Contig73.62;evm.model.Contig68.102	0.0313456	0.451558	biological_process
GO:0005769	early endosome	11	602	79	8058	0.0182724	0.00980392	1.86379	evm.model.Contig132.58;evm.model.Contig156.18;evm.model.Contig29.114;evm.model.Contig4.51;evm.model.Contig11.69;evm.model.Contig13.50;evm.model.Contig2.421;evm.model.Contig240.7;evm.model.Contig37.49;evm.model.Contig1.167;evm.model.Contig69.49	evm.model.Contig132.58;evm.model.Contig156.18;evm.model.Contig29.114;evm.model.Contig4.51;evm.model.Contig11.69;evm.model.Contig13.50;evm.model.Contig2.421;evm.model.Contig240.7;evm.model.Contig37.49;evm.model.Contig1.167;evm.model.Contig69.49	0.0320144	0.183467	cellular_component
GO:0034976	response to endoplasmic reticulum stress	6	579	32	7422	0.0103627	0.00431151	2.4035	evm.model.Contig14.237;evm.model.Contig10.176;evm.model.Contig6.477;evm.model.Contig6.543;evm.model.Contig28.57;evm.model.Contig15.106	evm.model.Contig14.237;evm.model.Contig10.176;evm.model.Contig6.477;evm.model.Contig6.543;evm.model.Contig28.57;evm.model.Contig15.106	0.0347822	0.493908	biological_process
GO:0003756	protein disulfide isomerase activity	3	567	10	7460	0.005291	0.00134048	3.94709	evm.model.Contig10.176;evm.model.Contig28.57;evm.model.Contig1.801	evm.model.Contig10.176;evm.model.Contig28.57;evm.model.Contig1.801	0.0350142	0.473942	molecular_function
GO:0045087	innate immune response	15	579	116	7422	0.0259067	0.0156292	1.65758	evm.model.Contig220.16;evm.model.Contig57.82;evm.model.Contig5.62;evm.model.Contig16.334;evm.model.Contig144.43;evm.model.Contig14.136;evm.model.Contig29.211;evm.model.Contig94.5;evm.model.Contig27.165;evm.model.Contig153.38;evm.model.Contig10.332;evm.model.Contig13.162;evm.model.Contig13.164;evm.model.Contig143.38;evm.model.Contig144.42	evm.model.Contig220.16;evm.model.Contig57.82;evm.model.Contig5.62;evm.model.Contig16.334;evm.model.Contig144.43;evm.model.Contig14.136;evm.model.Contig29.211;evm.model.Contig94.5;evm.model.Contig27.165;evm.model.Contig153.38;evm.model.Contig10.332;evm.model.Contig13.162;evm.model.Contig13.164;evm.model.Contig143.38;evm.model.Contig144.42	0.0353987	0.495582	biological_process
GO:0007313	maternal specification of dorsal/ventral axis, oocyte, soma encoded	3	579	10	7422	0.00518135	0.00134735	3.8456	evm.model.Contig68.90;evm.model.Contig91.51;evm.model.Contig91.55	evm.model.Contig68.90;evm.model.Contig91.51;evm.model.Contig91.55	0.0374551	0.497464	biological_process
GO:0043928	exonucleolytic nuclear-transcribed mRNA catabolic process involved in deadenylation-dependent decay	3	579	10	7422	0.00518135	0.00134735	3.8456	evm.model.Contig8.474;evm.model.Contig15.36;evm.model.Contig6.858	evm.model.Contig8.474;evm.model.Contig15.36;evm.model.Contig6.858	0.0374551	0.497464	biological_process
GO:0002230	positive regulation of defense response to virus by host	3	579	10	7422	0.00518135	0.00134735	3.8456	evm.model.Contig118.41;evm.model.Contig57.82;evm.model.Contig5.62	evm.model.Contig118.41;evm.model.Contig57.82;evm.model.Contig5.62	0.0374551	0.497464	biological_process
GO:0007029	endoplasmic reticulum organization	4	579	17	7422	0.00690846	0.00229049	3.01615	evm.model.Contig33.121;evm.model.Contig6.486;evm.model.Contig1.110;evm.model.Contig27.227	evm.model.Contig33.121;evm.model.Contig6.486;evm.model.Contig1.110;evm.model.Contig27.227	0.0385359	0.497464	biological_process
GO:0006413	translational initiation	4	579	17	7422	0.00690846	0.00229049	3.01615	evm.model.Contig135.64;evm.model.Contig40.167;evm.model.Contig14.336;evm.model.Contig58.148	evm.model.Contig135.64;evm.model.Contig40.167;evm.model.Contig14.336;evm.model.Contig58.148	0.0385359	0.497464	biological_process
GO:0016082	synaptic vesicle priming	4	579	17	7422	0.00690846	0.00229049	3.01615	evm.model.Contig50.36;evm.model.Contig2.563;evm.model.Contig10.445;evm.model.Contig68.71	evm.model.Contig50.36;evm.model.Contig2.563;evm.model.Contig10.445;evm.model.Contig68.71	0.0385359	0.497464	biological_process
GO:0032456	endocytic recycling	5	579	25	7422	0.00863558	0.00336836	2.56373	evm.model.Contig11.69;evm.model.Contig71.12;evm.model.Contig9.209;evm.model.Contig1.797;evm.model.Contig1.787	evm.model.Contig11.69;evm.model.Contig71.12;evm.model.Contig9.209;evm.model.Contig1.797;evm.model.Contig1.787	0.0408966	0.521169	biological_process
GO:0003743	translation initiation factor activity	7	567	43	7460	0.0123457	0.00576407	2.14183	evm.model.Contig1.421;evm.model.Contig58.148;evm.model.Contig131.73;evm.model.Contig131.56;evm.model.Contig54.43;evm.model.Contig83.24;evm.model.Contig14.336	evm.model.Contig1.421;evm.model.Contig58.148;evm.model.Contig131.73;evm.model.Contig131.56;evm.model.Contig54.43;evm.model.Contig83.24;evm.model.Contig14.336	0.0415454	0.476878	molecular_function
GO:0030234	enzyme regulator activity	4	567	18	7460	0.00705467	0.00241287	2.92377	evm.model.Contig23.209;evm.model.Contig32.207;evm.model.Contig153.39;evm.model.Contig23.234	evm.model.Contig23.209;evm.model.Contig32.207;evm.model.Contig153.39;evm.model.Contig23.234	0.0429443	0.476878	molecular_function
GO:0005802	trans-Golgi network	9	602	63	8058	0.0149502	0.00781832	1.9122	evm.model.Contig7.609;evm.model.Contig104.33;evm.model.Contig69.49;evm.model.Contig11.69;evm.model.Contig113.44;evm.model.Contig9.209;evm.model.Contig51.41;evm.model.Contig110.4;evm.model.Contig5.234	evm.model.Contig7.609;evm.model.Contig104.33;evm.model.Contig69.49;evm.model.Contig11.69;evm.model.Contig113.44;evm.model.Contig9.209;evm.model.Contig51.41;evm.model.Contig110.4;evm.model.Contig5.234	0.0431673	0.242714	cellular_component
GO:0006606	protein import into nucleus	6	579	34	7422	0.0103627	0.00458098	2.26212	evm.model.Contig4.436;evm.model.Contig143.38;evm.model.Contig83.27;evm.model.Contig5.60;evm.model.Contig95.90;evm.model.Contig163.21	evm.model.Contig4.436;evm.model.Contig143.38;evm.model.Contig83.27;evm.model.Contig5.60;evm.model.Contig95.90;evm.model.Contig163.21	0.0452886	0.536861	biological_process
GO:0033613	activating transcription factor binding	3	567	11	7460	0.005291	0.00147453	3.58826	evm.model.Contig40.167;evm.model.Contig2.469;evm.model.Contig131.13	evm.model.Contig40.167;evm.model.Contig2.469;evm.model.Contig131.13	0.0454912	0.476878	molecular_function
GO:0070402	NADPH binding	3	567	11	7460	0.005291	0.00147453	3.58826	evm.model.Contig26.291;evm.model.Contig26.279;evm.model.Contig16.303	evm.model.Contig26.291;evm.model.Contig26.279;evm.model.Contig16.303	0.0454912	0.476878	molecular_function
GO:0006906	vesicle fusion	4	579	18	7422	0.00690846	0.00242522	2.84859	evm.model.Contig2.563;evm.model.Contig27.38;evm.model.Contig68.71;evm.model.Contig3.1126	evm.model.Contig2.563;evm.model.Contig27.38;evm.model.Contig68.71;evm.model.Contig3.1126	0.0465891	0.536861	biological_process
GO:0030198	extracellular matrix organization	8	579	52	7422	0.0138169	0.0070062	1.9721	evm.model.Contig9.28;evm.model.Contig1595.2;evm.model.Contig18.115;evm.model.Contig65.88;evm.model.Contig9.64;evm.model.Contig18.108;evm.model.Contig9.35;evm.model.Contig5.234	evm.model.Contig9.28;evm.model.Contig1595.2;evm.model.Contig18.115;evm.model.Contig65.88;evm.model.Contig9.64;evm.model.Contig18.108;evm.model.Contig9.35;evm.model.Contig5.234	0.0466363	0.536861	biological_process
GO:0071014	post-mRNA release spliceosomal complex	2	602	5	8058	0.00332226	0.000620501	5.35415	evm.model.Contig13.492;evm.model.Contig14.365	evm.model.Contig13.492;evm.model.Contig14.365	0.0478804	0.257495	cellular_component
GO:0042587	glycogen granule	2	602	5	8058	0.00332226	0.000620501	5.35415	evm.model.Contig26.291;evm.model.Contig26.279	evm.model.Contig26.291;evm.model.Contig26.279	0.0478804	0.257495	cellular_component
GO:0062023	collagen-containing extracellular matrix	6	602	36	8058	0.00996678	0.00446761	2.2309	evm.model.Contig18.115;evm.model.Contig65.88;evm.model.Contig27.227;evm.model.Contig9.27;evm.model.Contig5.234;evm.model.Contig72.22	evm.model.Contig18.115;evm.model.Contig65.88;evm.model.Contig27.227;evm.model.Contig9.27;evm.model.Contig5.234;evm.model.Contig72.22	0.0483884	0.257495	cellular_component
GO:0031629	synaptic vesicle fusion to presynaptic active zone membrane	3	579	11	7422	0.00518135	0.00148208	3.496	evm.model.Contig2.563;evm.model.Contig10.445;evm.model.Contig68.71	evm.model.Contig2.563;evm.model.Contig10.445;evm.model.Contig68.71	0.0485898	0.536861	biological_process
GO:0030163	protein catabolic process	3	579	11	7422	0.00518135	0.00148208	3.496	evm.model.Contig45.180;evm.model.Contig5.62;evm.model.Contig130.32	evm.model.Contig45.180;evm.model.Contig5.62;evm.model.Contig130.32	0.0485898	0.536861	biological_process
GO:0006893	Golgi to plasma membrane transport	3	579	11	7422	0.00518135	0.00148208	3.496	evm.model.Contig49.203;evm.model.Contig2.563;evm.model.Contig51.41	evm.model.Contig49.203;evm.model.Contig2.563;evm.model.Contig51.41	0.0485898	0.536861	biological_process
GO:0007509	mesoderm migration involved in gastrulation	3	579	11	7422	0.00518135	0.00148208	3.496	evm.model.Contig24.217;evm.model.Contig1.110;evm.model.Contig114.26	evm.model.Contig24.217;evm.model.Contig1.110;evm.model.Contig114.26	0.0485898	0.536861	biological_process
GO:0017150	tRNA dihydrouridine synthase activity	2	567	5	7460	0.00352734	0.000670241	5.26279	evm.model.Contig46.96;evm.model.Contig11.185	evm.model.Contig46.96;evm.model.Contig11.185	0.0494212	0.476878	molecular_function
GO:0030331	estrogen receptor binding	2	567	5	7460	0.00352734	0.000670241	5.26279	evm.model.Contig16.316;evm.model.Contig10.439	evm.model.Contig16.316;evm.model.Contig10.439	0.0494212	0.476878	molecular_function
GO:0097367	carbohydrate derivative binding	2	567	5	7460	0.00352734	0.000670241	5.26279	evm.model.Contig109.45;evm.model.Contig304.2	evm.model.Contig109.45;evm.model.Contig304.2	0.0494212	0.476878	molecular_function
GO:0005635	nuclear envelope	9	602	65	8058	0.0149502	0.00806652	1.85336	evm.model.Contig8.514;evm.model.Contig4.436;evm.model.Contig44.192;evm.model.Contig6.862;evm.model.Contig163.21;evm.model.Contig28.57;evm.model.Contig5.60;evm.model.Contig143.38;evm.model.Contig47.133	evm.model.Contig8.514;evm.model.Contig4.436;evm.model.Contig44.192;evm.model.Contig6.862;evm.model.Contig163.21;evm.model.Contig28.57;evm.model.Contig5.60;evm.model.Contig143.38;evm.model.Contig47.133	0.0511708	0.267525	cellular_component
GO:0016579	protein deubiquitination	6	579	35	7422	0.0103627	0.00471571	2.19748	evm.model.Contig83.93;evm.model.Contig194.10;evm.model.Contig19.242;evm.model.Contig153.38;evm.model.Contig3.1164;evm.model.Contig24.176	evm.model.Contig83.93;evm.model.Contig194.10;evm.model.Contig19.242;evm.model.Contig153.38;evm.model.Contig3.1164;evm.model.Contig24.176	0.0512071	0.536861	biological_process
GO:0019003	GDP binding	4	567	19	7460	0.00705467	0.00254692	2.76989	evm.model.Contig51.41;evm.model.Contig28.170;evm.model.Contig69.49;evm.model.Contig11.69	evm.model.Contig51.41;evm.model.Contig28.170;evm.model.Contig69.49;evm.model.Contig11.69	0.0512399	0.476878	molecular_function
GO:0071481	cellular response to X-ray	2	579	5	7422	0.00345423	0.000673673	5.12746	evm.model.Contig118.41;evm.model.Contig42.17	evm.model.Contig118.41;evm.model.Contig42.17	0.0518498	0.536861	biological_process
GO:0043069	negative regulation of programmed cell death	2	579	5	7422	0.00345423	0.000673673	5.12746	evm.model.Contig15.36;evm.model.Contig23.270	evm.model.Contig15.36;evm.model.Contig23.270	0.0518498	0.536861	biological_process
GO:0010595	positive regulation of endothelial cell migration	2	579	5	7422	0.00345423	0.000673673	5.12746	evm.model.Contig92.72;evm.model.Contig2.408	evm.model.Contig92.72;evm.model.Contig2.408	0.0518498	0.536861	biological_process
GO:0006516	glycoprotein catabolic process	2	579	5	7422	0.00345423	0.000673673	5.12746	evm.model.Contig2.21;evm.model.Contig9.64	evm.model.Contig2.21;evm.model.Contig9.64	0.0518498	0.536861	biological_process
GO:0006361	transcription initiation from RNA polymerase I promoter	2	579	5	7422	0.00345423	0.000673673	5.12746	evm.model.Contig62.43;evm.model.Contig7.443	evm.model.Contig62.43;evm.model.Contig7.443	0.0518498	0.536861	biological_process
GO:0002213	defense response to insect	2	579	5	7422	0.00345423	0.000673673	5.12746	evm.model.Contig40.93;evm.model.Contig40.92	evm.model.Contig40.93;evm.model.Contig40.92	0.0518498	0.536861	biological_process
GO:0030223	neutrophil differentiation	2	579	5	7422	0.00345423	0.000673673	5.12746	evm.model.Contig26.291;evm.model.Contig26.279	evm.model.Contig26.291;evm.model.Contig26.279	0.0518498	0.536861	biological_process
GO:0048853	forebrain morphogenesis	2	579	5	7422	0.00345423	0.000673673	5.12746	evm.model.Contig33.121;evm.model.Contig24.176	evm.model.Contig33.121;evm.model.Contig24.176	0.0518498	0.536861	biological_process
GO:0030224	monocyte differentiation	2	579	5	7422	0.00345423	0.000673673	5.12746	evm.model.Contig26.291;evm.model.Contig26.279	evm.model.Contig26.291;evm.model.Contig26.279	0.0518498	0.536861	biological_process
GO:0006610	ribosomal protein import into nucleus	2	579	5	7422	0.00345423	0.000673673	5.12746	evm.model.Contig4.436;evm.model.Contig83.27	evm.model.Contig4.436;evm.model.Contig83.27	0.0518498	0.536861	biological_process
GO:0031901	early endosome membrane	6	602	37	8058	0.00996678	0.00459171	2.1706	evm.model.Contig29.114;evm.model.Contig11.69;evm.model.Contig196.13;evm.model.Contig13.50;evm.model.Contig141.35;evm.model.Contig1.776	evm.model.Contig29.114;evm.model.Contig11.69;evm.model.Contig196.13;evm.model.Contig13.50;evm.model.Contig141.35;evm.model.Contig1.776	0.0542654	0.278812	cellular_component
GO:0007112	male meiosis cytokinesis	4	579	19	7422	0.00690846	0.00255996	2.69866	evm.model.Contig18.77;evm.model.Contig3.1121;evm.model.Contig3.1126;evm.model.Contig7.586	evm.model.Contig18.77;evm.model.Contig3.1121;evm.model.Contig3.1126;evm.model.Contig7.586	0.0555025	0.557267	biological_process
GO:0006487	protein N-linked glycosylation	4	579	19	7422	0.00690846	0.00255996	2.69866	evm.model.Contig1.110;evm.model.Contig53.92;evm.model.Contig109.45;evm.model.Contig141.35	evm.model.Contig1.110;evm.model.Contig53.92;evm.model.Contig109.45;evm.model.Contig141.35	0.0555025	0.557267	biological_process
GO:0006909	phagocytosis	4	579	19	7422	0.00690846	0.00255996	2.69866	evm.model.Contig132.58;evm.model.Contig13.162;evm.model.Contig13.164;evm.model.Contig1.801	evm.model.Contig132.58;evm.model.Contig13.162;evm.model.Contig13.164;evm.model.Contig1.801	0.0555025	0.557267	biological_process
GO:0005581	collagen trimer	4	602	20	8058	0.00664452	0.002482	2.67708	evm.model.Contig786.1;evm.model.Contig42.236;evm.model.Contig786.2;evm.model.Contig304.2	evm.model.Contig786.1;evm.model.Contig42.236;evm.model.Contig786.2;evm.model.Contig304.2	0.0572965	0.279908	cellular_component
GO:0005791	rough endoplasmic reticulum	4	602	20	8058	0.00664452	0.002482	2.67708	evm.model.Contig113.68;evm.model.Contig65.65;evm.model.Contig28.57;evm.model.Contig11.69	evm.model.Contig113.68;evm.model.Contig65.65;evm.model.Contig28.57;evm.model.Contig11.69	0.0572965	0.279908	cellular_component
GO:0032580	Golgi cisterna membrane	4	602	20	8058	0.00664452	0.002482	2.67708	evm.model.Contig60.76;evm.model.Contig69.49;evm.model.Contig43.10;evm.model.Contig1.734	evm.model.Contig60.76;evm.model.Contig69.49;evm.model.Contig43.10;evm.model.Contig1.734	0.0572965	0.279908	cellular_component
GO:0008144	drug binding	3	567	12	7460	0.005291	0.00160858	3.28924	evm.model.Contig26.291;evm.model.Contig15.81;evm.model.Contig26.279	evm.model.Contig26.291;evm.model.Contig15.81;evm.model.Contig26.279	0.0573269	0.476878	molecular_function
GO:0008270	zinc ion binding	40	567	411	7460	0.0705467	0.0550938	1.28048	evm.model.Contig29.211;evm.model.Contig186.18;evm.model.Contig153.10;evm.model.Contig1.100;evm.model.Contig9.64;evm.model.Contig10.332;evm.model.Contig15.106;evm.model.Contig1.971;evm.model.Contig83.93;evm.model.Contig91.55;evm.model.Contig69.11;evm.model.Contig16.334;evm.model.Contig4.330;evm.model.Contig14.370;evm.model.Contig91.51;evm.model.Contig10.439;evm.model.Contig13.164;evm.model.Contig8…	evm.model.Contig29.211;evm.model.Contig186.18;evm.model.Contig153.10;evm.model.Contig1.100;evm.model.Contig9.64;evm.model.Contig10.332;evm.model.Contig15.106;evm.model.Contig1.971;evm.model.Contig83.93;evm.model.Contig91.55;evm.model.Contig69.11;evm.model.Contig16.334;evm.model.Contig4.330;evm.model.Contig14.370;evm.model.Contig91.51;evm.model.Contig10.439;evm.model.Contig13.164;evm.model.Contig8…	0.0604913	0.476878	molecular_function
GO:0000272	polysaccharide catabolic process	3	579	12	7422	0.00518135	0.00161681	3.20466	evm.model.Contig8.186;evm.model.Contig24.38;evm.model.Contig11.188	evm.model.Contig8.186;evm.model.Contig24.38;evm.model.Contig11.188	0.0611411	0.584368	biological_process
GO:0071356	cellular response to tumor necrosis factor	3	579	12	7422	0.00518135	0.00161681	3.20466	evm.model.Contig8.324;evm.model.Contig65.88;evm.model.Contig68.102	evm.model.Contig8.324;evm.model.Contig65.88;evm.model.Contig68.102	0.0611411	0.584368	biological_process
GO:0018279	protein N-linked glycosylation via asparagine	3	579	12	7422	0.00518135	0.00161681	3.20466	evm.model.Contig2.21;evm.model.Contig113.68;evm.model.Contig1.107	evm.model.Contig2.21;evm.model.Contig113.68;evm.model.Contig1.107	0.0611411	0.584368	biological_process
GO:0043410	positive regulation of MAPK cascade	3	579	12	7422	0.00518135	0.00161681	3.20466	evm.model.Contig40.167;evm.model.Contig104.31;evm.model.Contig11.283	evm.model.Contig40.167;evm.model.Contig104.31;evm.model.Contig11.283	0.0611411	0.584368	biological_process
GO:0006032	chitin catabolic process	3	579	12	7422	0.00518135	0.00161681	3.20466	evm.model.Contig8.186;evm.model.Contig24.38;evm.model.Contig11.188	evm.model.Contig8.186;evm.model.Contig24.38;evm.model.Contig11.188	0.0611411	0.584368	biological_process
GO:0022625	cytosolic large ribosomal subunit	7	602	48	8058	0.0116279	0.00595681	1.95203	evm.model.Contig94.43;evm.model.Contig59.24;evm.model.Contig195.2;evm.model.Contig135.64;evm.model.Contig6.591;evm.model.Contig114.31;evm.model.Contig1.928	evm.model.Contig94.43;evm.model.Contig59.24;evm.model.Contig195.2;evm.model.Contig135.64;evm.model.Contig6.591;evm.model.Contig114.31;evm.model.Contig1.928	0.0638777	0.307025	cellular_component
GO:0006887	exocytosis	6	579	37	7422	0.0103627	0.00498518	2.0787	evm.model.Contig2.563;evm.model.Contig1.772;evm.model.Contig3.1126;evm.model.Contig1.849;evm.model.Contig68.71;evm.model.Contig110.4	evm.model.Contig2.563;evm.model.Contig1.772;evm.model.Contig3.1126;evm.model.Contig1.849;evm.model.Contig68.71;evm.model.Contig110.4	0.0643992	0.601466	biological_process
GO:0042393	histone binding	6	567	38	7460	0.010582	0.00509383	2.07742	evm.model.Contig61.83;evm.model.Contig95.60;evm.model.Contig7.32;evm.model.Contig5.60;evm.model.Contig143.38;evm.model.Contig118.41	evm.model.Contig61.83;evm.model.Contig95.60;evm.model.Contig7.32;evm.model.Contig5.60;evm.model.Contig143.38;evm.model.Contig118.41	0.0647653	0.476878	molecular_function
GO:0008380	RNA splicing	11	579	85	7422	0.0189983	0.0114524	1.65888	evm.model.Contig186.34;evm.model.Contig17.115;evm.model.Contig108.85;evm.model.Contig186.43;evm.model.Contig69.11;evm.model.Contig13.492;evm.model.Contig8.516;evm.model.Contig68.102;evm.model.Contig131.16;evm.model.Contig76.42;evm.model.Contig87.123	evm.model.Contig186.34;evm.model.Contig17.115;evm.model.Contig108.85;evm.model.Contig186.43;evm.model.Contig69.11;evm.model.Contig13.492;evm.model.Contig8.516;evm.model.Contig68.102;evm.model.Contig131.16;evm.model.Contig76.42;evm.model.Contig87.123	0.0651595	0.601466	biological_process
GO:0071007	U2-type catalytic step 2 spliceosome	3	602	13	8058	0.00498339	0.0016133	3.08893	evm.model.Contig194.11;evm.model.Contig108.85;evm.model.Contig68.102	evm.model.Contig194.11;evm.model.Contig108.85;evm.model.Contig68.102	0.0675807	0.314672	cellular_component
GO:0005797	Golgi medial cisterna	3	602	13	8058	0.00498339	0.0016133	3.08893	evm.model.Contig1.476;evm.model.Contig113.44;evm.model.Contig7.609	evm.model.Contig1.476;evm.model.Contig113.44;evm.model.Contig7.609	0.0675807	0.314672	cellular_component
GO:0090729	toxin activity	4	567	21	7460	0.00705467	0.00281501	2.50609	evm.model.Contig3.942;evm.model.Contig3.957;evm.model.Contig340.11;evm.model.Contig90.105	evm.model.Contig3.942;evm.model.Contig3.957;evm.model.Contig340.11;evm.model.Contig90.105	0.0702474	0.476878	molecular_function
GO:0006915	apoptotic process	16	579	138	7422	0.0276339	0.0185934	1.48622	evm.model.Contig152.51;evm.model.Contig220.16;evm.model.Contig73.62;evm.model.Contig10.415;evm.model.Contig6.862;evm.model.Contig8.126;evm.model.Contig5.215;evm.model.Contig2.469;evm.model.Contig15.232;evm.model.Contig44.201;evm.model.Contig162.15;evm.model.Contig43.119;evm.model.Contig6.543;evm.model.Contig2.408;evm.model.Contig4.130;evm.model.Contig52.52	evm.model.Contig152.51;evm.model.Contig220.16;evm.model.Contig73.62;evm.model.Contig10.415;evm.model.Contig6.862;evm.model.Contig8.126;evm.model.Contig5.215;evm.model.Contig2.469;evm.model.Contig15.232;evm.model.Contig44.201;evm.model.Contig162.15;evm.model.Contig43.119;evm.model.Contig6.543;evm.model.Contig2.408;evm.model.Contig4.130;evm.model.Contig52.52	0.0704167	0.601466	biological_process
GO:0048306	calcium-dependent protein binding	3	567	13	7460	0.005291	0.00174263	3.03622	evm.model.Contig42.236;evm.model.Contig2.408;evm.model.Contig43.119	evm.model.Contig42.236;evm.model.Contig2.408;evm.model.Contig43.119	0.0704543	0.476878	molecular_function
GO:0051787	misfolded protein binding	3	567	13	7460	0.005291	0.00174263	3.03622	evm.model.Contig44.39;evm.model.Contig14.237;evm.model.Contig44.191	evm.model.Contig44.39;evm.model.Contig14.237;evm.model.Contig44.191	0.0704543	0.476878	molecular_function
GO:0102132	3-oxo-pimeloyl-[acp] methyl ester reductase activity	2	567	6	7460	0.00352734	0.00080429	4.38566	evm.model.Contig26.291;evm.model.Contig26.279	evm.model.Contig26.291;evm.model.Contig26.279	0.0704622	0.476878	molecular_function
GO:0004320	oleoyl-[acyl-carrier-protein] hydrolase activity	2	567	6	7460	0.00352734	0.00080429	4.38566	evm.model.Contig26.291;evm.model.Contig26.279	evm.model.Contig26.291;evm.model.Contig26.279	0.0704622	0.476878	molecular_function
GO:0016779	nucleotidyltransferase activity	2	567	6	7460	0.00352734	0.00080429	4.38566	evm.model.Contig132.54;evm.model.Contig106.67	evm.model.Contig132.54;evm.model.Contig106.67	0.0704622	0.476878	molecular_function
GO:0016295	myristoyl-[acyl-carrier-protein] hydrolase activity	2	567	6	7460	0.00352734	0.00080429	4.38566	evm.model.Contig26.291;evm.model.Contig26.279	evm.model.Contig26.291;evm.model.Contig26.279	0.0704622	0.476878	molecular_function
GO:0047451	3-hydroxyoctanoyl-[acyl-carrier-protein] dehydratase activity	2	567	6	7460	0.00352734	0.00080429	4.38566	evm.model.Contig26.291;evm.model.Contig26.279	evm.model.Contig26.291;evm.model.Contig26.279	0.0704622	0.476878	molecular_function
GO:0047117	enoyl-[acyl-carrier-protein] reductase (NADPH, A-specific) activity	2	567	6	7460	0.00352734	0.00080429	4.38566	evm.model.Contig26.291;evm.model.Contig26.279	evm.model.Contig26.291;evm.model.Contig26.279	0.0704622	0.476878	molecular_function
GO:0016296	palmitoyl-[acyl-carrier-protein] hydrolase activity	2	567	6	7460	0.00352734	0.00080429	4.38566	evm.model.Contig26.291;evm.model.Contig26.279	evm.model.Contig26.291;evm.model.Contig26.279	0.0704622	0.476878	molecular_function
GO:0004784	superoxide dismutase activity	2	567	6	7460	0.00352734	0.00080429	4.38566	evm.model.Contig6.469;evm.model.Contig186.18	evm.model.Contig6.469;evm.model.Contig186.18	0.0704622	0.476878	molecular_function
GO:0102131	3-oxo-glutaryl-[acp] methyl ester reductase activity	2	567	6	7460	0.00352734	0.00080429	4.38566	evm.model.Contig26.291;evm.model.Contig26.279	evm.model.Contig26.291;evm.model.Contig26.279	0.0704622	0.476878	molecular_function
GO:0008173	RNA methyltransferase activity	2	567	6	7460	0.00352734	0.00080429	4.38566	evm.model.Contig76.22;evm.model.Contig76.23	evm.model.Contig76.22;evm.model.Contig76.23	0.0704622	0.476878	molecular_function
GO:0004313	[acyl-carrier-protein] S-acetyltransferase activity	2	567	6	7460	0.00352734	0.00080429	4.38566	evm.model.Contig26.291;evm.model.Contig26.279	evm.model.Contig26.291;evm.model.Contig26.279	0.0704622	0.476878	molecular_function
GO:0008970	phospholipase A1 activity	2	567	6	7460	0.00352734	0.00080429	4.38566	evm.model.Contig3.942;evm.model.Contig3.957	evm.model.Contig3.942;evm.model.Contig3.957	0.0704622	0.476878	molecular_function
GO:0097718	disordered domain specific binding	2	567	6	7460	0.00352734	0.00080429	4.38566	evm.model.Contig162.15;evm.model.Contig8.484	evm.model.Contig162.15;evm.model.Contig8.484	0.0704622	0.476878	molecular_function
GO:0004316	3-oxoacyl-[acyl-carrier-protein] reductase (NADPH) activity	2	567	6	7460	0.00352734	0.00080429	4.38566	evm.model.Contig26.291;evm.model.Contig26.279	evm.model.Contig26.291;evm.model.Contig26.279	0.0704622	0.476878	molecular_function
GO:0051438	regulation of ubiquitin-protein transferase activity	2	579	6	7422	0.00345423	0.000808407	4.27288	evm.model.Contig107.51;evm.model.Contig6.326	evm.model.Contig107.51;evm.model.Contig6.326	0.073825	0.601466	biological_process
GO:0045815	positive regulation of gene expression, epigenetic	2	579	6	7422	0.00345423	0.000808407	4.27288	evm.model.Contig62.43;evm.model.Contig7.443	evm.model.Contig62.43;evm.model.Contig7.443	0.073825	0.601466	biological_process
GO:0002218	activation of innate immune response	2	579	6	7422	0.00345423	0.000808407	4.27288	evm.model.Contig57.82;evm.model.Contig4.330	evm.model.Contig57.82;evm.model.Contig4.330	0.073825	0.601466	biological_process
GO:0006084	acetyl-CoA metabolic process	2	579	6	7422	0.00345423	0.000808407	4.27288	evm.model.Contig26.291;evm.model.Contig26.279	evm.model.Contig26.291;evm.model.Contig26.279	0.073825	0.601466	biological_process
GO:0034475	U4 snRNA 3'-end processing	2	579	6	7422	0.00345423	0.000808407	4.27288	evm.model.Contig32.199;evm.model.Contig6.858	evm.model.Contig32.199;evm.model.Contig6.858	0.073825	0.601466	biological_process
GO:0019752	carboxylic acid metabolic process	2	579	6	7422	0.00345423	0.000808407	4.27288	evm.model.Contig13.471;evm.model.Contig8.141	evm.model.Contig13.471;evm.model.Contig8.141	0.073825	0.601466	biological_process
GO:0045752	positive regulation of Toll signaling pathway	2	579	6	7422	0.00345423	0.000808407	4.27288	evm.model.Contig1.787;evm.model.Contig10.332	evm.model.Contig1.787;evm.model.Contig10.332	0.073825	0.601466	biological_process
GO:0015695	organic cation transport	2	579	6	7422	0.00345423	0.000808407	4.27288	evm.model.Contig122.32;evm.model.Contig23.170	evm.model.Contig122.32;evm.model.Contig23.170	0.073825	0.601466	biological_process
GO:0006896	Golgi to vacuole transport	2	579	6	7422	0.00345423	0.000808407	4.27288	evm.model.Contig27.38;evm.model.Contig1.797	evm.model.Contig27.38;evm.model.Contig1.797	0.073825	0.601466	biological_process
GO:0000466	maturation of 5.8S rRNA from tricistronic rRNA transcript (SSU-rRNA, 5.8S rRNA, LSU-rRNA)	2	579	6	7422	0.00345423	0.000808407	4.27288	evm.model.Contig6.259;evm.model.Contig25.7	evm.model.Contig6.259;evm.model.Contig25.7	0.073825	0.601466	biological_process
GO:0030879	mammary gland development	2	579	6	7422	0.00345423	0.000808407	4.27288	evm.model.Contig26.291;evm.model.Contig26.279	evm.model.Contig26.291;evm.model.Contig26.279	0.073825	0.601466	biological_process
GO:0001833	inner cell mass cell proliferation	2	579	6	7422	0.00345423	0.000808407	4.27288	evm.model.Contig189.28;evm.model.Contig69.11	evm.model.Contig189.28;evm.model.Contig69.11	0.073825	0.601466	biological_process
GO:0048665	neuron fate specification	2	579	6	7422	0.00345423	0.000808407	4.27288	evm.model.Contig46.144;evm.model.Contig23.148	evm.model.Contig46.144;evm.model.Contig23.148	0.073825	0.601466	biological_process
GO:0006892	post-Golgi vesicle-mediated transport	2	579	6	7422	0.00345423	0.000808407	4.27288	evm.model.Contig35.9;evm.model.Contig1.100	evm.model.Contig35.9;evm.model.Contig1.100	0.073825	0.601466	biological_process
GO:1903364	positive regulation of cellular protein catabolic process	2	579	6	7422	0.00345423	0.000808407	4.27288	evm.model.Contig29.191;evm.model.Contig6.862	evm.model.Contig29.191;evm.model.Contig6.862	0.073825	0.601466	biological_process
GO:0010004	gastrulation involving germ band extension	3	579	13	7422	0.00518135	0.00175155	2.95815	evm.model.Contig1.341;evm.model.Contig1.110;evm.model.Contig53.144	evm.model.Contig1.341;evm.model.Contig1.110;evm.model.Contig53.144	0.075032	0.601466	biological_process
GO:0030488	tRNA methylation	3	579	13	7422	0.00518135	0.00175155	2.95815	evm.model.Contig15.273;evm.model.Contig131.59;evm.model.Contig19.241	evm.model.Contig15.273;evm.model.Contig131.59;evm.model.Contig19.241	0.075032	0.601466	biological_process
GO:0045169	fusome	4	602	22	8058	0.00664452	0.00273021	2.43371	evm.model.Contig6.486;evm.model.Contig144.59;evm.model.Contig2.162;evm.model.Contig28.57	evm.model.Contig6.486;evm.model.Contig144.59;evm.model.Contig2.162;evm.model.Contig28.57	0.0769852	0.352947	cellular_component
GO:0009267	cellular response to starvation	5	579	30	7422	0.00863558	0.00404204	2.13644	evm.model.Contig31.54;evm.model.Contig20.46;evm.model.Contig44.201;evm.model.Contig7.457;evm.model.Contig28.160	evm.model.Contig31.54;evm.model.Contig20.46;evm.model.Contig44.201;evm.model.Contig7.457;evm.model.Contig28.160	0.0799014	0.635376	biological_process
GO:0004843	thiol-dependent ubiquitin-specific protease activity	5	567	31	7460	0.00881834	0.0041555	2.12209	evm.model.Contig83.93;evm.model.Contig194.10;evm.model.Contig153.38;evm.model.Contig3.1164;evm.model.Contig24.176	evm.model.Contig83.93;evm.model.Contig194.10;evm.model.Contig153.38;evm.model.Contig3.1164;evm.model.Contig24.176	0.0820099	0.507846	molecular_function
GO:0030176	integral component of endoplasmic reticulum membrane	7	602	51	8058	0.0116279	0.00632911	1.83721	evm.model.Contig93.107;evm.model.Contig73.62;evm.model.Contig73.12;evm.model.Contig76.17;evm.model.Contig162.15;evm.model.Contig31.91;evm.model.Contig9.143	evm.model.Contig93.107;evm.model.Contig73.62;evm.model.Contig73.12;evm.model.Contig76.17;evm.model.Contig162.15;evm.model.Contig31.91;evm.model.Contig9.143	0.0831333	0.375359	cellular_component
GO:0005178	integrin binding	3	567	14	7460	0.005291	0.00187668	2.81935	evm.model.Contig1.52;evm.model.Contig65.88;evm.model.Contig5.234	evm.model.Contig1.52;evm.model.Contig65.88;evm.model.Contig5.234	0.0847934	0.507846	molecular_function
GO:0061077	chaperone-mediated protein folding	4	579	22	7422	0.00690846	0.00296416	2.33066	evm.model.Contig29.37;evm.model.Contig44.39;evm.model.Contig29.36;evm.model.Contig29.35	evm.model.Contig29.37;evm.model.Contig44.39;evm.model.Contig29.36;evm.model.Contig29.35	0.0872565	0.658883	biological_process
GO:0034605	cellular response to heat	4	579	22	7422	0.00690846	0.00296416	2.33066	evm.model.Contig14.237;evm.model.Contig5.215;evm.model.Contig44.39;evm.model.Contig2.408	evm.model.Contig14.237;evm.model.Contig5.215;evm.model.Contig44.39;evm.model.Contig2.408	0.0872565	0.658883	biological_process
GO:0006541	glutamine metabolic process	4	579	22	7422	0.00690846	0.00296416	2.33066	evm.model.Contig109.45;evm.model.Contig1.180;evm.model.Contig1.657;evm.model.Contig82.9	evm.model.Contig109.45;evm.model.Contig1.180;evm.model.Contig1.657;evm.model.Contig82.9	0.0872565	0.658883	biological_process
GO:0000049	tRNA binding	6	567	41	7460	0.010582	0.00549598	1.92541	evm.model.Contig131.59;evm.model.Contig87.108;evm.model.Contig52.161;evm.model.Contig106.67;evm.model.Contig132.54;evm.model.Contig4.106	evm.model.Contig131.59;evm.model.Contig87.108;evm.model.Contig52.161;evm.model.Contig106.67;evm.model.Contig132.54;evm.model.Contig4.106	0.087343	0.507846	molecular_function
GO:0031647	regulation of protein stability	5	579	31	7422	0.00863558	0.00417677	2.06752	evm.model.Contig93.107;evm.model.Contig194.10;evm.model.Contig14.173;evm.model.Contig3.306;evm.model.Contig28.160	evm.model.Contig93.107;evm.model.Contig194.10;evm.model.Contig14.173;evm.model.Contig3.306;evm.model.Contig28.160	0.0894636	0.658883	biological_process
GO:0008610	lipid biosynthetic process	3	579	14	7422	0.00518135	0.00188628	2.74685	evm.model.Contig26.291;evm.model.Contig26.279;evm.model.Contig28.160	evm.model.Contig26.291;evm.model.Contig26.279;evm.model.Contig28.160	0.0901722	0.658883	biological_process
GO:0015718	monocarboxylic acid transport	3	579	14	7422	0.00518135	0.00188628	2.74685	evm.model.Contig152.51;evm.model.Contig6.856;evm.model.Contig6.608	evm.model.Contig152.51;evm.model.Contig6.856;evm.model.Contig6.608	0.0901722	0.658883	biological_process
GO:0006612	protein targeting to membrane	3	579	14	7422	0.00518135	0.00188628	2.74685	evm.model.Contig6.315;evm.model.Contig29.114;evm.model.Contig6.484	evm.model.Contig6.315;evm.model.Contig29.114;evm.model.Contig6.484	0.0901722	0.658883	biological_process
GO:0045111	intermediate filament cytoskeleton	2	602	7	8058	0.00332226	0.000868702	3.82439	evm.model.Contig6.62;evm.model.Contig6.306	evm.model.Contig6.62;evm.model.Contig6.306	0.0910285	0.393138	cellular_component
GO:0030140	trans-Golgi network transport vesicle	2	602	7	8058	0.00332226	0.000868702	3.82439	evm.model.Contig28.170;evm.model.Contig11.69	evm.model.Contig28.170;evm.model.Contig11.69	0.0910285	0.393138	cellular_component
GO:0072534	perineuronal net	2	602	7	8058	0.00332226	0.000868702	3.82439	evm.model.Contig9.35;evm.model.Contig9.28	evm.model.Contig9.35;evm.model.Contig9.28	0.0910285	0.393138	cellular_component
GO:0031177	phosphopantetheine binding	2	567	7	7460	0.00352734	0.000938338	3.75913	evm.model.Contig26.291;evm.model.Contig26.279	evm.model.Contig26.291;evm.model.Contig26.279	0.0937974	0.507846	molecular_function
GO:0048037	cofactor binding	2	567	7	7460	0.00352734	0.000938338	3.75913	evm.model.Contig33.150;evm.model.Contig45.151	evm.model.Contig33.150;evm.model.Contig45.151	0.0937974	0.507846	molecular_function
GO:0004315	3-oxoacyl-[acyl-carrier-protein] synthase activity	2	567	7	7460	0.00352734	0.000938338	3.75913	evm.model.Contig26.291;evm.model.Contig26.279	evm.model.Contig26.291;evm.model.Contig26.279	0.0937974	0.507846	molecular_function
GO:0001875	lipopolysaccharide receptor activity	2	567	7	7460	0.00352734	0.000938338	3.75913	evm.model.Contig13.162;evm.model.Contig13.164	evm.model.Contig13.162;evm.model.Contig13.164	0.0937974	0.507846	molecular_function
GO:0005548	phospholipid transporter activity	2	567	7	7460	0.00352734	0.000938338	3.75913	evm.model.Contig6.439;evm.model.Contig7.90	evm.model.Contig6.439;evm.model.Contig7.90	0.0937974	0.507846	molecular_function
GO:0004314	[acyl-carrier-protein] S-malonyltransferase activity	2	567	7	7460	0.00352734	0.000938338	3.75913	evm.model.Contig26.291;evm.model.Contig26.279	evm.model.Contig26.291;evm.model.Contig26.279	0.0937974	0.507846	molecular_function
GO:0008509	anion transmembrane transporter activity	2	567	7	7460	0.00352734	0.000938338	3.75913	evm.model.Contig162.16;evm.model.Contig108.6	evm.model.Contig162.16;evm.model.Contig108.6	0.0937974	0.507846	molecular_function
GO:0015101	organic cation transmembrane transporter activity	2	567	7	7460	0.00352734	0.000938338	3.75913	evm.model.Contig122.32;evm.model.Contig23.170	evm.model.Contig122.32;evm.model.Contig23.170	0.0937974	0.507846	molecular_function
GO:0008271	secondary active sulfate transmembrane transporter activity	2	567	7	7460	0.00352734	0.000938338	3.75913	evm.model.Contig162.16;evm.model.Contig108.6	evm.model.Contig162.16;evm.model.Contig108.6	0.0937974	0.507846	molecular_function
GO:0004312	fatty acid synthase activity	2	567	7	7460	0.00352734	0.000938338	3.75913	evm.model.Contig26.291;evm.model.Contig26.279	evm.model.Contig26.291;evm.model.Contig26.279	0.0937974	0.507846	molecular_function
GO:0035035	histone acetyltransferase binding	2	567	7	7460	0.00352734	0.000938338	3.75913	evm.model.Contig10.439;evm.model.Contig5.603	evm.model.Contig10.439;evm.model.Contig5.603	0.0937974	0.507846	molecular_function
GO:0046983	protein dimerization activity	8	567	62	7460	0.0141093	0.00831099	1.69767	evm.model.Contig43.119;evm.model.Contig13.162;evm.model.Contig141.44;evm.model.Contig13.164;evm.model.Contig28.160;evm.model.Contig2.408;evm.model.Contig30.78;evm.model.Contig7.443	evm.model.Contig43.119;evm.model.Contig13.162;evm.model.Contig141.44;evm.model.Contig13.164;evm.model.Contig28.160;evm.model.Contig2.408;evm.model.Contig30.78;evm.model.Contig7.443	0.095827	0.511527	molecular_function
GO:0005682	U5 snRNP	3	602	15	8058	0.00498339	0.0018615	2.67708	evm.model.Contig76.42;evm.model.Contig13.492;evm.model.Contig68.102	evm.model.Contig76.42;evm.model.Contig13.492;evm.model.Contig68.102	0.0963428	0.410145	cellular_component
GO:0006465	signal peptide processing	2	579	7	7422	0.00345423	0.000943142	3.66247	evm.model.Contig19.209;evm.model.Contig8.448	evm.model.Contig19.209;evm.model.Contig8.448	0.0981436	0.658883	biological_process
GO:0030071	regulation of mitotic metaphase/anaphase transition	2	579	7	7422	0.00345423	0.000943142	3.66247	evm.model.Contig5.14;evm.model.Contig1.186	evm.model.Contig5.14;evm.model.Contig1.186	0.0981436	0.658883	biological_process
GO:0051971	positive regulation of transmission of nerve impulse	2	579	7	7422	0.00345423	0.000943142	3.66247	evm.model.Contig9.35;evm.model.Contig9.28	evm.model.Contig9.35;evm.model.Contig9.28	0.0981436	0.658883	biological_process
GO:0034427	nuclear-transcribed mRNA catabolic process, exonucleolytic, 3'-5'	2	579	7	7422	0.00345423	0.000943142	3.66247	evm.model.Contig32.199;evm.model.Contig6.858	evm.model.Contig32.199;evm.model.Contig6.858	0.0981436	0.658883	biological_process
GO:0000290	deadenylation-dependent decapping of nuclear-transcribed mRNA	2	579	7	7422	0.00345423	0.000943142	3.66247	evm.model.Contig15.36;evm.model.Contig87.123	evm.model.Contig15.36;evm.model.Contig87.123	0.0981436	0.658883	biological_process
GO:0060250	germ-line stem-cell niche homeostasis	2	579	7	7422	0.00345423	0.000943142	3.66247	evm.model.Contig1.52;evm.model.Contig148.14	evm.model.Contig1.52;evm.model.Contig148.14	0.0981436	0.658883	biological_process
GO:0032958	inositol phosphate biosynthetic process	2	579	7	7422	0.00345423	0.000943142	3.66247	evm.model.Contig21.72;evm.model.Contig45.171	evm.model.Contig21.72;evm.model.Contig45.171	0.0981436	0.658883	biological_process
GO:0007460	R8 cell fate commitment	2	579	7	7422	0.00345423	0.000943142	3.66247	evm.model.Contig82.67;evm.model.Contig71.37	evm.model.Contig82.67;evm.model.Contig71.37	0.0981436	0.658883	biological_process
GO:0048692	negative regulation of axon extension involved in regeneration	2	579	7	7422	0.00345423	0.000943142	3.66247	evm.model.Contig9.35;evm.model.Contig9.28	evm.model.Contig9.35;evm.model.Contig9.28	0.0981436	0.658883	biological_process
GO:0021915	neural tube development	2	579	7	7422	0.00345423	0.000943142	3.66247	evm.model.Contig162.15;evm.model.Contig1.180	evm.model.Contig162.15;evm.model.Contig1.180	0.0981436	0.658883	biological_process
GO:0071028	nuclear mRNA surveillance	2	579	7	7422	0.00345423	0.000943142	3.66247	evm.model.Contig32.199;evm.model.Contig6.858	evm.model.Contig32.199;evm.model.Contig6.858	0.0981436	0.658883	biological_process
GO:0016075	rRNA catabolic process	2	579	7	7422	0.00345423	0.000943142	3.66247	evm.model.Contig32.199;evm.model.Contig6.858	evm.model.Contig32.199;evm.model.Contig6.858	0.0981436	0.658883	biological_process
GO:0006729	tetrahydrobiopterin biosynthetic process	2	579	7	7422	0.00345423	0.000943142	3.66247	evm.model.Contig153.45;evm.model.Contig16.303	evm.model.Contig153.45;evm.model.Contig16.303	0.0981436	0.658883	biological_process
GO:0022029	telencephalon cell migration	2	579	7	7422	0.00345423	0.000943142	3.66247	evm.model.Contig9.35;evm.model.Contig9.28	evm.model.Contig9.35;evm.model.Contig9.28	0.0981436	0.658883	biological_process
GO:0019509	L-methionine salvage from methylthioadenosine	2	579	7	7422	0.00345423	0.000943142	3.66247	evm.model.Contig38.97;evm.model.Contig5.543	evm.model.Contig38.97;evm.model.Contig5.543	0.0981436	0.658883	biological_process
GO:0006955	immune response	7	579	51	7422	0.0120898	0.00687146	1.75942	evm.model.Contig16.334;evm.model.Contig144.43;evm.model.Contig29.211;evm.model.Contig13.162;evm.model.Contig13.164;evm.model.Contig10.332;evm.model.Contig144.42	evm.model.Contig16.334;evm.model.Contig144.43;evm.model.Contig29.211;evm.model.Contig13.162;evm.model.Contig13.164;evm.model.Contig10.332;evm.model.Contig144.42	0.0991608	0.658883	biological_process
GO:0032436	positive regulation of proteasomal ubiquitin-dependent protein catabolic process	4	579	23	7422	0.00690846	0.00309889	2.22933	evm.model.Contig6.486;evm.model.Contig83.93;evm.model.Contig10.322;evm.model.Contig145.58	evm.model.Contig6.486;evm.model.Contig83.93;evm.model.Contig10.322;evm.model.Contig145.58	0.0994291	0.658883	biological_process
GO:0032482	Rab protein signal transduction	4	579	23	7422	0.00690846	0.00309889	2.22933	evm.model.Contig1.772;evm.model.Contig28.170;evm.model.Contig69.49;evm.model.Contig11.69	evm.model.Contig1.772;evm.model.Contig28.170;evm.model.Contig69.49;evm.model.Contig11.69	0.0994291	0.658883	biological_process
GO:0098793	presynapse	8	602	64	8058	0.013289	0.00794242	1.67317	evm.model.Contig49.203;evm.model.Contig73.62;evm.model.Contig20.46;evm.model.Contig3.1126;evm.model.Contig13.162;evm.model.Contig68.71;evm.model.Contig13.164;evm.model.Contig44.39	evm.model.Contig49.203;evm.model.Contig73.62;evm.model.Contig20.46;evm.model.Contig3.1126;evm.model.Contig13.162;evm.model.Contig68.71;evm.model.Contig13.164;evm.model.Contig44.39	0.102432	0.426443	cellular_component
GO:0000398	mRNA splicing, via spliceosome	15	579	135	7422	0.0259067	0.0181892	1.42429	evm.model.Contig115.80;evm.model.Contig6.193;evm.model.Contig108.85;evm.model.Contig67.119;evm.model.Contig17.115;evm.model.Contig13.492;evm.model.Contig8.332;evm.model.Contig68.102;evm.model.Contig15.22;evm.model.Contig7.457;evm.model.Contig11.312;evm.model.Contig76.42;evm.model.Contig194.11;evm.model.Contig44.39;evm.model.Contig14.365	evm.model.Contig115.80;evm.model.Contig6.193;evm.model.Contig108.85;evm.model.Contig67.119;evm.model.Contig17.115;evm.model.Contig13.492;evm.model.Contig8.332;evm.model.Contig68.102;evm.model.Contig15.22;evm.model.Contig7.457;evm.model.Contig11.312;evm.model.Contig76.42;evm.model.Contig194.11;evm.model.Contig44.39;evm.model.Contig14.365	0.103148	0.679	biological_process
GO:0031410	cytoplasmic vesicle	9	602	75	8058	0.0149502	0.00930752	1.60625	evm.model.Contig5.409;evm.model.Contig1.772;evm.model.Contig10.445;evm.model.Contig21.59;evm.model.Contig153.38;evm.model.Contig2.408;evm.model.Contig5.407;evm.model.Contig115.84;evm.model.Contig28.170	evm.model.Contig5.409;evm.model.Contig1.772;evm.model.Contig10.445;evm.model.Contig21.59;evm.model.Contig153.38;evm.model.Contig2.408;evm.model.Contig5.407;evm.model.Contig115.84;evm.model.Contig28.170	0.105252	0.426443	cellular_component
GO:0005681	spliceosomal complex	7	602	54	8058	0.0116279	0.00670141	1.73514	evm.model.Contig186.34;evm.model.Contig13.492;evm.model.Contig108.85;evm.model.Contig186.43;evm.model.Contig15.22;evm.model.Contig131.16;evm.model.Contig76.42	evm.model.Contig186.34;evm.model.Contig13.492;evm.model.Contig108.85;evm.model.Contig186.43;evm.model.Contig15.22;evm.model.Contig131.16;evm.model.Contig76.42	0.105367	0.426443	cellular_component
GO:0042470	melanosome	5	602	34	8058	0.00830565	0.00421941	1.96844	evm.model.Contig2.605;evm.model.Contig26.279;evm.model.Contig69.1;evm.model.Contig43.119;evm.model.Contig26.291	evm.model.Contig2.605;evm.model.Contig26.279;evm.model.Contig69.1;evm.model.Contig43.119;evm.model.Contig26.291	0.105895	0.426443	cellular_component
GO:0048542	lymph gland development	3	579	15	7422	0.00518135	0.00202102	2.56373	evm.model.Contig118.41;evm.model.Contig67.119;evm.model.Contig65.65	evm.model.Contig118.41;evm.model.Contig67.119;evm.model.Contig65.65	0.106462	0.687166	biological_process
GO:0030513	positive regulation of BMP signaling pathway	3	579	15	7422	0.00518135	0.00202102	2.56373	evm.model.Contig162.15;evm.model.Contig91.51;evm.model.Contig91.55	evm.model.Contig162.15;evm.model.Contig91.51;evm.model.Contig91.55	0.106462	0.687166	biological_process
GO:0045787	positive regulation of cell cycle	3	579	15	7422	0.00518135	0.00202102	2.56373	evm.model.Contig1.971;evm.model.Contig7.52;evm.model.Contig15.81	evm.model.Contig1.971;evm.model.Contig7.52;evm.model.Contig15.81	0.106462	0.687166	biological_process
GO:0051539	4 iron, 4 sulfur cluster binding	5	567	34	7460	0.00881834	0.00455764	1.93485	evm.model.Contig1.649;evm.model.Contig11.252;evm.model.Contig28.56;evm.model.Contig11.101;evm.model.Contig6.299	evm.model.Contig1.649;evm.model.Contig11.252;evm.model.Contig28.56;evm.model.Contig11.101;evm.model.Contig6.299	0.111859	0.546915	molecular_function
GO:0000149	SNARE binding	5	567	34	7460	0.00881834	0.00455764	1.93485	evm.model.Contig2.563;evm.model.Contig35.9;evm.model.Contig3.1126;evm.model.Contig10.445;evm.model.Contig27.38	evm.model.Contig2.563;evm.model.Contig35.9;evm.model.Contig3.1126;evm.model.Contig10.445;evm.model.Contig27.38	0.111859	0.546915	molecular_function
GO:0080008	Cul4-RING E3 ubiquitin ligase complex	3	602	16	8058	0.00498339	0.0019856	2.50976	evm.model.Contig211.14;evm.model.Contig194.11;evm.model.Contig145.58	evm.model.Contig211.14;evm.model.Contig194.11;evm.model.Contig145.58	0.11229	0.430398	cellular_component
GO:0030532	small nuclear ribonucleoprotein complex	3	602	16	8058	0.00498339	0.0019856	2.50976	evm.model.Contig101.49;evm.model.Contig13.492;evm.model.Contig11.312	evm.model.Contig101.49;evm.model.Contig13.492;evm.model.Contig11.312	0.11229	0.430398	cellular_component
GO:0006396	RNA processing	4	579	24	7422	0.00690846	0.00323363	2.13644	evm.model.Contig76.22;evm.model.Contig16.316;evm.model.Contig76.23;evm.model.Contig29.160	evm.model.Contig76.22;evm.model.Contig16.316;evm.model.Contig76.23;evm.model.Contig29.160	0.11234	0.710125	biological_process
GO:0008289	lipid binding	7	567	54	7460	0.0123457	0.00723861	1.70553	evm.model.Contig6.62;evm.model.Contig6.439;evm.model.Contig104.33;evm.model.Contig27.138;evm.model.Contig11.408;evm.model.Contig7.90;evm.model.Contig23.235	evm.model.Contig6.62;evm.model.Contig6.439;evm.model.Contig104.33;evm.model.Contig27.138;evm.model.Contig11.408;evm.model.Contig7.90;evm.model.Contig23.235	0.112716	0.546915	molecular_function
GO:0000381	regulation of alternative mRNA splicing, via spliceosome	8	579	63	7422	0.0138169	0.00848828	1.62777	evm.model.Contig13.492;evm.model.Contig17.115;evm.model.Contig8.332;evm.model.Contig5.79;evm.model.Contig345.5;evm.model.Contig21.70;evm.model.Contig14.365;evm.model.Contig14.209	evm.model.Contig13.492;evm.model.Contig17.115;evm.model.Contig8.332;evm.model.Contig5.79;evm.model.Contig345.5;evm.model.Contig21.70;evm.model.Contig14.365;evm.model.Contig14.209	0.115043	0.710125	biological_process
GO:0000138	Golgi trans cisterna	2	602	8	8058	0.00332226	0.000992802	3.34635	evm.model.Contig7.609;evm.model.Contig113.44	evm.model.Contig7.609;evm.model.Contig113.44	0.115543	0.430398	cellular_component
GO:0000177	cytoplasmic exosome (RNase complex)	2	602	8	8058	0.00332226	0.000992802	3.34635	evm.model.Contig32.199;evm.model.Contig6.858	evm.model.Contig32.199;evm.model.Contig6.858	0.115543	0.430398	cellular_component
GO:0000974	Prp19 complex	2	602	8	8058	0.00332226	0.000992802	3.34635	evm.model.Contig194.11;evm.model.Contig14.365	evm.model.Contig194.11;evm.model.Contig14.365	0.115543	0.430398	cellular_component
GO:0072546	ER membrane protein complex	2	602	8	8058	0.00332226	0.000992802	3.34635	evm.model.Contig2.445;evm.model.Contig66.130	evm.model.Contig2.445;evm.model.Contig66.130	0.115543	0.430398	cellular_component
GO:0003746	translation elongation factor activity	3	567	16	7460	0.005291	0.00214477	2.46693	evm.model.Contig6.744;evm.model.Contig15.188;evm.model.Contig67.20	evm.model.Contig6.744;evm.model.Contig15.188;evm.model.Contig67.20	0.116744	0.546915	molecular_function
GO:0001158	enhancer sequence-specific DNA binding	3	567	16	7460	0.005291	0.00214477	2.46693	evm.model.Contig73.62;evm.model.Contig2.469;evm.model.Contig131.13	evm.model.Contig73.62;evm.model.Contig2.469;evm.model.Contig131.13	0.116744	0.546915	molecular_function
GO:0005525	GTP binding	19	567	187	7460	0.0335097	0.025067	1.3368	evm.model.Contig67.20;evm.model.Contig1.772;evm.model.Contig38.177;evm.model.Contig4.441;evm.model.Contig51.41;evm.model.Contig132.13;evm.model.Contig83.24;evm.model.Contig27.248;evm.model.Contig28.170;evm.model.Contig49.203;evm.model.Contig15.273;evm.model.Contig73.80;evm.model.Contig4.444;evm.model.Contig68.121;evm.model.Contig44.201;evm.model.Contig11.69;evm.model.Contig144.54;evm.model.Contig…	evm.model.Contig67.20;evm.model.Contig1.772;evm.model.Contig38.177;evm.model.Contig4.441;evm.model.Contig51.41;evm.model.Contig132.13;evm.model.Contig83.24;evm.model.Contig27.248;evm.model.Contig28.170;evm.model.Contig49.203;evm.model.Contig15.273;evm.model.Contig73.80;evm.model.Contig4.444;evm.model.Contig68.121;evm.model.Contig44.201;evm.model.Contig11.69;evm.model.Contig144.54;evm.model.Contig…	0.11783	0.546915	molecular_function
GO:0043023	ribosomal large subunit binding	2	567	8	7460	0.00352734	0.00107239	3.28924	evm.model.Contig40.167;evm.model.Contig14.370	evm.model.Contig40.167;evm.model.Contig14.370	0.118958	0.546915	molecular_function
GO:0008234	cysteine-type peptidase activity	2	567	8	7460	0.00352734	0.00107239	3.28924	evm.model.Contig45.179;evm.model.Contig45.180	evm.model.Contig45.179;evm.model.Contig45.180	0.118958	0.546915	molecular_function
GO:0047077	Photinus-luciferin 4-monooxygenase (ATP-hydrolyzing) activity	2	567	8	7460	0.00352734	0.00107239	3.28924	evm.model.Contig36.133;evm.model.Contig36.69	evm.model.Contig36.133;evm.model.Contig36.69	0.118958	0.546915	molecular_function
GO:0004022	alcohol dehydrogenase (NAD) activity	2	567	8	7460	0.00352734	0.00107239	3.28924	evm.model.Contig16.231;evm.model.Contig2.358	evm.model.Contig16.231;evm.model.Contig2.358	0.118958	0.546915	molecular_function
GO:0015301	anion:anion antiporter activity	2	567	8	7460	0.00352734	0.00107239	3.28924	evm.model.Contig162.16;evm.model.Contig108.6	evm.model.Contig162.16;evm.model.Contig108.6	0.118958	0.546915	molecular_function
GO:0005777	peroxisome	11	602	99	8058	0.0182724	0.0122859	1.48726	evm.model.Contig12.315;evm.model.Contig27.29;evm.model.Contig27.260;evm.model.Contig6.812;evm.model.Contig1.254;evm.model.Contig5.77;evm.model.Contig36.133;evm.model.Contig36.69;evm.model.Contig68.70;evm.model.Contig45.151;evm.model.Contig149.18	evm.model.Contig12.315;evm.model.Contig27.29;evm.model.Contig27.260;evm.model.Contig6.812;evm.model.Contig1.254;evm.model.Contig5.77;evm.model.Contig36.133;evm.model.Contig36.69;evm.model.Contig68.70;evm.model.Contig45.151;evm.model.Contig149.18	0.11919	0.438501	cellular_component
GO:0016787	hydrolase activity	7	567	55	7460	0.0123457	0.00737265	1.67452	evm.model.Contig36.27;evm.model.Contig88.18;evm.model.Contig88.17;evm.model.Contig131.62;evm.model.Contig4.390;evm.model.Contig8.324;evm.model.Contig1.470	evm.model.Contig36.27;evm.model.Contig88.18;evm.model.Contig88.17;evm.model.Contig131.62;evm.model.Contig4.390;evm.model.Contig8.324;evm.model.Contig1.470	0.121216	0.546915	molecular_function
GO:0004386	helicase activity	7	567	55	7460	0.0123457	0.00737265	1.67452	evm.model.Contig5.264;evm.model.Contig34.50;evm.model.Contig27.103;evm.model.Contig135.39;evm.model.Contig82.86;evm.model.Contig345.5;evm.model.Contig56.13	evm.model.Contig5.264;evm.model.Contig34.50;evm.model.Contig27.103;evm.model.Contig135.39;evm.model.Contig82.86;evm.model.Contig345.5;evm.model.Contig56.13	0.121216	0.546915	molecular_function
GO:0008063	Toll signaling pathway	5	579	34	7422	0.00863558	0.00458098	1.8851	evm.model.Contig40.93;evm.model.Contig220.16;evm.model.Contig5.62;evm.model.Contig40.92;evm.model.Contig10.332	evm.model.Contig40.93;evm.model.Contig220.16;evm.model.Contig5.62;evm.model.Contig40.92;evm.model.Contig10.332	0.121466	0.710125	biological_process
GO:0001525	angiogenesis	5	579	34	7422	0.00863558	0.00458098	1.8851	evm.model.Contig73.62;evm.model.Contig92.72;evm.model.Contig15.192;evm.model.Contig2.408;evm.model.Contig5.234	evm.model.Contig73.62;evm.model.Contig92.72;evm.model.Contig15.192;evm.model.Contig2.408;evm.model.Contig5.234	0.121466	0.710125	biological_process
GO:0006898	receptor-mediated endocytosis	3	579	16	7422	0.00518135	0.00215575	2.4035	evm.model.Contig1.167;evm.model.Contig46.144;evm.model.Contig33.121	evm.model.Contig1.167;evm.model.Contig46.144;evm.model.Contig33.121	0.123797	0.710125	biological_process
GO:0042595	behavioral response to starvation	3	579	16	7422	0.00518135	0.00215575	2.4035	evm.model.Contig29.37;evm.model.Contig5.115;evm.model.Contig29.36	evm.model.Contig29.37;evm.model.Contig5.115;evm.model.Contig29.36	0.123797	0.710125	biological_process
GO:0043525	positive regulation of neuron apoptotic process	3	579	16	7422	0.00518135	0.00215575	2.4035	evm.model.Contig32.146;evm.model.Contig6.486;evm.model.Contig15.232	evm.model.Contig32.146;evm.model.Contig6.486;evm.model.Contig15.232	0.123797	0.710125	biological_process
GO:0097352	autophagosome maturation	3	579	16	7422	0.00518135	0.00215575	2.4035	evm.model.Contig6.486;evm.model.Contig106.82;evm.model.Contig68.71	evm.model.Contig6.486;evm.model.Contig106.82;evm.model.Contig68.71	0.123797	0.710125	biological_process
GO:0006693	prostaglandin metabolic process	2	579	8	7422	0.00345423	0.00107788	3.20466	evm.model.Contig1.754;evm.model.Contig5.77	evm.model.Contig1.754;evm.model.Contig5.77	0.124308	0.710125	biological_process
GO:0046512	sphingosine biosynthetic process	2	579	8	7422	0.00345423	0.00107788	3.20466	evm.model.Contig8.324;evm.model.Contig37.172	evm.model.Contig8.324;evm.model.Contig37.172	0.124308	0.710125	biological_process
GO:0019432	triglyceride biosynthetic process	2	579	8	7422	0.00345423	0.00107788	3.20466	evm.model.Contig137.23;evm.model.Contig113.76	evm.model.Contig137.23;evm.model.Contig113.76	0.124308	0.710125	biological_process
GO:0019430	removal of superoxide radicals	2	579	8	7422	0.00345423	0.00107788	3.20466	evm.model.Contig6.469;evm.model.Contig186.18	evm.model.Contig6.469;evm.model.Contig186.18	0.124308	0.710125	biological_process
GO:0001568	blood vessel development	2	579	8	7422	0.00345423	0.00107788	3.20466	evm.model.Contig31.71;evm.model.Contig37.172	evm.model.Contig31.71;evm.model.Contig37.172	0.124308	0.710125	biological_process
GO:0048260	positive regulation of receptor-mediated endocytosis	2	579	8	7422	0.00345423	0.00107788	3.20466	evm.model.Contig1.167;evm.model.Contig69.49	evm.model.Contig1.167;evm.model.Contig69.49	0.124308	0.710125	biological_process
GO:0090160	Golgi to lysosome transport	2	579	8	7422	0.00345423	0.00107788	3.20466	evm.model.Contig33.121;evm.model.Contig2.421	evm.model.Contig33.121;evm.model.Contig2.421	0.124308	0.710125	biological_process
GO:0042307	positive regulation of protein import into nucleus	2	579	8	7422	0.00345423	0.00107788	3.20466	evm.model.Contig163.21;evm.model.Contig69.11	evm.model.Contig163.21;evm.model.Contig69.11	0.124308	0.710125	biological_process
GO:0007041	lysosomal transport	2	579	8	7422	0.00345423	0.00107788	3.20466	evm.model.Contig9.209;evm.model.Contig1.797	evm.model.Contig9.209;evm.model.Contig1.797	0.124308	0.710125	biological_process
GO:0033993	response to lipid	2	579	8	7422	0.00345423	0.00107788	3.20466	evm.model.Contig4.441;evm.model.Contig4.444	evm.model.Contig4.441;evm.model.Contig4.444	0.124308	0.710125	biological_process
GO:0045665	negative regulation of neuron differentiation	2	579	8	7422	0.00345423	0.00107788	3.20466	evm.model.Contig11.283;evm.model.Contig87.123	evm.model.Contig11.283;evm.model.Contig87.123	0.124308	0.710125	biological_process
GO:0000470	maturation of LSU-rRNA	2	579	8	7422	0.00345423	0.00107788	3.20466	evm.model.Contig59.24;evm.model.Contig11.312	evm.model.Contig59.24;evm.model.Contig11.312	0.124308	0.710125	biological_process
GO:0032869	cellular response to insulin stimulus	4	579	25	7422	0.00690846	0.00336836	2.05098	evm.model.Contig51.41;evm.model.Contig44.159;evm.model.Contig28.170;evm.model.Contig61.83	evm.model.Contig51.41;evm.model.Contig44.159;evm.model.Contig28.170;evm.model.Contig61.83	0.125948	0.715384	biological_process
GO:0016567	protein ubiquitination	13	579	118	7422	0.0224525	0.0158987	1.41222	evm.model.Contig3.306;evm.model.Contig11.367;evm.model.Contig61.83;evm.model.Contig8.411;evm.model.Contig4.326;evm.model.Contig152.10;evm.model.Contig211.14;evm.model.Contig6.477;evm.model.Contig5.407;evm.model.Contig47.134;evm.model.Contig15.106;evm.model.Contig10.322;evm.model.Contig145.58	evm.model.Contig3.306;evm.model.Contig11.367;evm.model.Contig61.83;evm.model.Contig8.411;evm.model.Contig4.326;evm.model.Contig152.10;evm.model.Contig211.14;evm.model.Contig6.477;evm.model.Contig5.407;evm.model.Contig47.134;evm.model.Contig15.106;evm.model.Contig10.322;evm.model.Contig145.58	0.128987	0.728486	biological_process
GO:0016887	ATPase activity	10	567	88	7460	0.0176367	0.0117962	1.49511	evm.model.Contig14.237;evm.model.Contig36.186;evm.model.Contig1.186;evm.model.Contig109.44;evm.model.Contig6.486;evm.model.Contig19.242;evm.model.Contig82.86;evm.model.Contig55.24;evm.model.Contig44.39;evm.model.Contig6.306	evm.model.Contig14.237;evm.model.Contig36.186;evm.model.Contig1.186;evm.model.Contig109.44;evm.model.Contig6.486;evm.model.Contig19.242;evm.model.Contig82.86;evm.model.Contig55.24;evm.model.Contig44.39;evm.model.Contig6.306	0.129564	0.577704	molecular_function
GO:0005507	copper ion binding	3	567	17	7460	0.005291	0.00227882	2.32182	evm.model.Contig66.80;evm.model.Contig6.469;evm.model.Contig186.18	evm.model.Contig66.80;evm.model.Contig6.469;evm.model.Contig186.18	0.134161	0.591246	molecular_function
GO:0005776	autophagosome	4	602	27	8058	0.00664452	0.00335071	1.98302	evm.model.Contig31.54;evm.model.Contig7.457;evm.model.Contig23.196;evm.model.Contig68.71	evm.model.Contig31.54;evm.model.Contig7.457;evm.model.Contig23.196;evm.model.Contig68.71	0.138485	0.501886	cellular_component
GO:0030127	COPII vesicle coat	2	602	9	8058	0.00332226	0.0011169	2.97453	evm.model.Contig104.38;evm.model.Contig2.408	evm.model.Contig104.38;evm.model.Contig2.408	0.141471	0.501886	cellular_component
GO:0045180	basal cortex	2	602	9	8058	0.00332226	0.0011169	2.97453	evm.model.Contig1.861;evm.model.Contig1.100	evm.model.Contig1.861;evm.model.Contig1.100	0.141471	0.501886	cellular_component
GO:0008033	tRNA processing	3	579	17	7422	0.00518135	0.00229049	2.26212	evm.model.Contig144.54;evm.model.Contig29.160;evm.model.Contig1.412	evm.model.Contig144.54;evm.model.Contig29.160;evm.model.Contig1.412	0.142067	0.782232	biological_process
GO:0010507	negative regulation of autophagy	3	579	17	7422	0.00518135	0.00229049	2.26212	evm.model.Contig6.439;evm.model.Contig34.183;evm.model.Contig44.201	evm.model.Contig6.439;evm.model.Contig34.183;evm.model.Contig44.201	0.142067	0.782232	biological_process
GO:0001784	phosphotyrosine residue binding	2	567	9	7460	0.00352734	0.00120643	2.92377	evm.model.Contig1.167;evm.model.Contig7.35	evm.model.Contig1.167;evm.model.Contig7.35	0.145533	0.626784	molecular_function
GO:0015116	sulfate transmembrane transporter activity	2	567	9	7460	0.00352734	0.00120643	2.92377	evm.model.Contig162.16;evm.model.Contig108.6	evm.model.Contig162.16;evm.model.Contig108.6	0.145533	0.626784	molecular_function
GO:0031090	organelle membrane	10	602	92	8058	0.0166113	0.0114172	1.45493	evm.model.Contig8.448;evm.model.Contig34.92;evm.model.Contig34.68;evm.model.Contig34.72;evm.model.Contig34.93;evm.model.Contig12.346;evm.model.Contig19.209;evm.model.Contig33.99;evm.model.Contig144.4;evm.model.Contig69.41	evm.model.Contig8.448;evm.model.Contig34.92;evm.model.Contig34.68;evm.model.Contig34.72;evm.model.Contig34.93;evm.model.Contig12.346;evm.model.Contig19.209;evm.model.Contig33.99;evm.model.Contig144.4;evm.model.Contig69.41	0.14745	0.516941	cellular_component
GO:0016020	membrane	36	602	404	8058	0.0598007	0.0501365	1.19276	evm.model.Contig1.186;evm.model.Contig46.81;evm.model.Contig1.100;evm.model.Contig53.139;evm.model.Contig2.421;evm.model.Contig28.160;evm.model.Contig1.470;evm.model.Contig27.227;evm.model.Contig2.563;evm.model.Contig4.159;evm.model.Contig135.64;evm.model.Contig134.18;evm.model.Contig5.215;evm.model.Contig104.33;evm.model.Contig65.88;evm.model.Contig55.74;evm.model.Contig83.27;evm.model.Contig21.…	evm.model.Contig1.186;evm.model.Contig46.81;evm.model.Contig1.100;evm.model.Contig53.139;evm.model.Contig2.421;evm.model.Contig28.160;evm.model.Contig1.470;evm.model.Contig27.227;evm.model.Contig2.563;evm.model.Contig4.159;evm.model.Contig135.64;evm.model.Contig134.18;evm.model.Contig5.215;evm.model.Contig104.33;evm.model.Contig65.88;evm.model.Contig55.74;evm.model.Contig83.27;evm.model.Contig21.…	0.151058	0.523433	cellular_component
GO:0006164	purine nucleotide biosynthetic process	2	579	9	7422	0.00345423	0.00121261	2.84859	evm.model.Contig11.136;evm.model.Contig5.283	evm.model.Contig11.136;evm.model.Contig5.283	0.151882	0.782232	biological_process
GO:0050805	negative regulation of synaptic transmission	2	579	9	7422	0.00345423	0.00121261	2.84859	evm.model.Contig9.35;evm.model.Contig9.28	evm.model.Contig9.35;evm.model.Contig9.28	0.151882	0.782232	biological_process
GO:0051591	response to cAMP	2	579	9	7422	0.00345423	0.00121261	2.84859	evm.model.Contig147.16;evm.model.Contig28.160	evm.model.Contig147.16;evm.model.Contig28.160	0.151882	0.782232	biological_process
GO:0090557	establishment of endothelial intestinal barrier	2	579	9	7422	0.00345423	0.00121261	2.84859	evm.model.Contig26.291;evm.model.Contig26.279	evm.model.Contig26.291;evm.model.Contig26.279	0.151882	0.782232	biological_process
GO:0007259	JAK-STAT cascade	2	579	9	7422	0.00345423	0.00121261	2.84859	evm.model.Contig118.41;evm.model.Contig148.14	evm.model.Contig118.41;evm.model.Contig148.14	0.151882	0.782232	biological_process
GO:0035641	locomotory exploration behavior	2	579	9	7422	0.00345423	0.00121261	2.84859	evm.model.Contig9.35;evm.model.Contig9.28	evm.model.Contig9.35;evm.model.Contig9.28	0.151882	0.782232	biological_process
GO:0022408	negative regulation of cell-cell adhesion	2	579	9	7422	0.00345423	0.00121261	2.84859	evm.model.Contig9.35;evm.model.Contig9.28	evm.model.Contig9.35;evm.model.Contig9.28	0.151882	0.782232	biological_process
GO:0017015	regulation of transforming growth factor beta receptor signaling pathway	2	579	9	7422	0.00345423	0.00121261	2.84859	evm.model.Contig91.51;evm.model.Contig91.55	evm.model.Contig91.51;evm.model.Contig91.55	0.151882	0.782232	biological_process
GO:0071479	cellular response to ionizing radiation	2	579	9	7422	0.00345423	0.00121261	2.84859	evm.model.Contig114.31;evm.model.Contig63.109	evm.model.Contig114.31;evm.model.Contig63.109	0.151882	0.782232	biological_process
GO:0019827	stem cell population maintenance	2	579	9	7422	0.00345423	0.00121261	2.84859	evm.model.Contig118.41;evm.model.Contig87.123	evm.model.Contig118.41;evm.model.Contig87.123	0.151882	0.782232	biological_process
GO:0006964	positive regulation of biosynthetic process of antibacterial peptides active against Gram-negative bacteria	2	579	9	7422	0.00345423	0.00121261	2.84859	evm.model.Contig13.162;evm.model.Contig13.164	evm.model.Contig13.162;evm.model.Contig13.164	0.151882	0.782232	biological_process
GO:0016070	RNA metabolic process	2	579	9	7422	0.00345423	0.00121261	2.84859	evm.model.Contig16.316;evm.model.Contig87.123	evm.model.Contig16.316;evm.model.Contig87.123	0.151882	0.782232	biological_process
GO:0000244	spliceosomal tri-snRNP complex assembly	2	579	9	7422	0.00345423	0.00121261	2.84859	evm.model.Contig76.42;evm.model.Contig68.102	evm.model.Contig76.42;evm.model.Contig68.102	0.151882	0.782232	biological_process
GO:0006829	zinc ion transport	2	579	9	7422	0.00345423	0.00121261	2.84859	evm.model.Contig5.323;evm.model.Contig27.172	evm.model.Contig5.323;evm.model.Contig27.172	0.151882	0.782232	biological_process
GO:0007378	amnioserosa formation	2	579	9	7422	0.00345423	0.00121261	2.84859	evm.model.Contig91.51;evm.model.Contig91.55	evm.model.Contig91.51;evm.model.Contig91.55	0.151882	0.782232	biological_process
GO:0009306	protein secretion	4	579	27	7422	0.00690846	0.00363783	1.89906	evm.model.Contig68.90;evm.model.Contig3.1126;evm.model.Contig28.170;evm.model.Contig80.31	evm.model.Contig68.90;evm.model.Contig3.1126;evm.model.Contig28.170;evm.model.Contig80.31	0.155078	0.794577	biological_process
GO:0008333	endosome to lysosome transport	3	579	18	7422	0.00518135	0.00242522	2.13644	evm.model.Contig37.49;evm.model.Contig20.46;evm.model.Contig132.13	evm.model.Contig37.49;evm.model.Contig20.46;evm.model.Contig132.13	0.161163	0.80907	biological_process
GO:0008611	ether lipid biosynthetic process	3	579	18	7422	0.00518135	0.00242522	2.13644	evm.model.Contig26.291;evm.model.Contig27.260;evm.model.Contig26.279	evm.model.Contig26.291;evm.model.Contig27.260;evm.model.Contig26.279	0.161163	0.80907	biological_process
GO:0046854	phosphatidylinositol phosphorylation	3	579	18	7422	0.00518135	0.00242522	2.13644	evm.model.Contig53.86;evm.model.Contig7.35;evm.model.Contig45.171	evm.model.Contig53.86;evm.model.Contig7.35;evm.model.Contig45.171	0.161163	0.80907	biological_process
GO:0042273	ribosomal large subunit biogenesis	3	579	18	7422	0.00518135	0.00242522	2.13644	evm.model.Contig92.72;evm.model.Contig114.31;evm.model.Contig7.32	evm.model.Contig92.72;evm.model.Contig114.31;evm.model.Contig7.32	0.161163	0.80907	biological_process
GO:0071011	precatalytic spliceosome	6	602	50	8058	0.00996678	0.00620501	1.60625	evm.model.Contig13.492;evm.model.Contig6.193;evm.model.Contig7.457;evm.model.Contig11.312;evm.model.Contig44.39;evm.model.Contig14.365	evm.model.Contig13.492;evm.model.Contig6.193;evm.model.Contig7.457;evm.model.Contig11.312;evm.model.Contig44.39;evm.model.Contig14.365	0.167103	0.564078	cellular_component
GO:0000407	phagophore assembly site	2	602	10	8058	0.00332226	0.001241	2.67708	evm.model.Contig17.215;evm.model.Contig31.54	evm.model.Contig17.215;evm.model.Contig31.54	0.168466	0.564078	cellular_component
GO:0090543	Flemming body	2	602	10	8058	0.00332226	0.001241	2.67708	evm.model.Contig10.367;evm.model.Contig43.119	evm.model.Contig10.367;evm.model.Contig43.119	0.168466	0.564078	cellular_component
GO:0004003	ATP-dependent DNA helicase activity	2	567	10	7460	0.00352734	0.00134048	2.63139	evm.model.Contig345.5;evm.model.Contig42.17	evm.model.Contig345.5;evm.model.Contig42.17	0.173163	0.7374	molecular_function
GO:0006412	translation	10	579	92	7422	0.0172712	0.0123956	1.39333	evm.model.Contig94.43;evm.model.Contig59.24;evm.model.Contig135.64;evm.model.Contig82.84;evm.model.Contig65.65;evm.model.Contig16.306;evm.model.Contig7.50;evm.model.Contig152.4;evm.model.Contig24.44;evm.model.Contig25.104	evm.model.Contig94.43;evm.model.Contig59.24;evm.model.Contig135.64;evm.model.Contig82.84;evm.model.Contig65.65;evm.model.Contig16.306;evm.model.Contig7.50;evm.model.Contig152.4;evm.model.Contig24.44;evm.model.Contig25.104	0.178578	0.844546	biological_process
GO:0009749	response to glucose	2	579	10	7422	0.00345423	0.00134735	2.56373	evm.model.Contig113.76;evm.model.Contig28.160	evm.model.Contig113.76;evm.model.Contig28.160	0.180489	0.844546	biological_process
GO:0035690	cellular response to drug	2	579	10	7422	0.00345423	0.00134735	2.56373	evm.model.Contig6.543;evm.model.Contig16.303	evm.model.Contig6.543;evm.model.Contig16.303	0.180489	0.844546	biological_process
GO:1902475	L-alpha-amino acid transmembrane transport	2	579	10	7422	0.00345423	0.00134735	2.56373	evm.model.Contig34.83;evm.model.Contig34.88	evm.model.Contig34.83;evm.model.Contig34.88	0.180489	0.844546	biological_process
GO:0010883	regulation of lipid storage	2	579	10	7422	0.00345423	0.00134735	2.56373	evm.model.Contig53.75;evm.model.Contig153.52	evm.model.Contig53.75;evm.model.Contig153.52	0.180489	0.844546	biological_process
GO:0015014	heparan sulfate proteoglycan biosynthetic process, polysaccharide chain biosynthetic process	2	579	10	7422	0.00345423	0.00134735	2.56373	evm.model.Contig24.217;evm.model.Contig75.100	evm.model.Contig24.217;evm.model.Contig75.100	0.180489	0.844546	biological_process
GO:0006904	vesicle docking involved in exocytosis	2	579	10	7422	0.00345423	0.00134735	2.56373	evm.model.Contig35.9;evm.model.Contig28.170	evm.model.Contig35.9;evm.model.Contig28.170	0.180489	0.844546	biological_process
GO:0006090	pyruvate metabolic process	2	579	10	7422	0.00345423	0.00134735	2.56373	evm.model.Contig4.441;evm.model.Contig4.444	evm.model.Contig4.441;evm.model.Contig4.444	0.180489	0.844546	biological_process
GO:0061025	membrane fusion	2	579	10	7422	0.00345423	0.00134735	2.56373	evm.model.Contig60.76;evm.model.Contig68.71	evm.model.Contig60.76;evm.model.Contig68.71	0.180489	0.844546	biological_process
GO:0098586	cellular response to virus	2	579	10	7422	0.00345423	0.00134735	2.56373	evm.model.Contig44.215;evm.model.Contig6.486	evm.model.Contig44.215;evm.model.Contig6.486	0.180489	0.844546	biological_process
GO:0051216	cartilage development	2	579	10	7422	0.00345423	0.00134735	2.56373	evm.model.Contig104.38;evm.model.Contig76.58	evm.model.Contig104.38;evm.model.Contig76.58	0.180489	0.844546	biological_process
GO:0048208	COPII vesicle coating	2	579	10	7422	0.00345423	0.00134735	2.56373	evm.model.Contig27.227;evm.model.Contig2.408	evm.model.Contig27.227;evm.model.Contig2.408	0.180489	0.844546	biological_process
GO:0000245	spliceosomal complex assembly	2	579	10	7422	0.00345423	0.00134735	2.56373	evm.model.Contig76.42;evm.model.Contig14.365	evm.model.Contig76.42;evm.model.Contig14.365	0.180489	0.844546	biological_process
GO:0060548	negative regulation of cell death	3	579	19	7422	0.00518135	0.00255996	2.024	evm.model.Contig8.141;evm.model.Contig6.543;evm.model.Contig46.96	evm.model.Contig8.141;evm.model.Contig6.543;evm.model.Contig46.96	0.180974	0.844546	biological_process
GO:0001654	eye development	3	579	19	7422	0.00518135	0.00255996	2.024	evm.model.Contig163.21;evm.model.Contig131.13;evm.model.Contig11.283	evm.model.Contig163.21;evm.model.Contig131.13;evm.model.Contig11.283	0.180974	0.844546	biological_process
GO:0031982	vesicle	4	602	30	8058	0.00664452	0.00372301	1.78472	evm.model.Contig33.121;evm.model.Contig1.772;evm.model.Contig20.46;evm.model.Contig240.7	evm.model.Contig33.121;evm.model.Contig1.772;evm.model.Contig20.46;evm.model.Contig240.7	0.182394	0.603926	cellular_component
GO:0031625	ubiquitin protein ligase binding	8	567	73	7460	0.0141093	0.00978552	1.44186	evm.model.Contig44.215;evm.model.Contig220.16;evm.model.Contig11.367;evm.model.Contig19.95;evm.model.Contig6.862;evm.model.Contig3.908;evm.model.Contig5.407;evm.model.Contig145.58	evm.model.Contig44.215;evm.model.Contig220.16;evm.model.Contig11.367;evm.model.Contig19.95;evm.model.Contig6.862;evm.model.Contig3.908;evm.model.Contig5.407;evm.model.Contig145.58	0.188217	0.773787	molecular_function
GO:0000176	nuclear exosome (RNase complex)	2	602	11	8058	0.00332226	0.0013651	2.43371	evm.model.Contig32.199;evm.model.Contig6.858	evm.model.Contig32.199;evm.model.Contig6.858	0.196224	0.635597	cellular_component
GO:0005828	kinetochore microtubule	2	602	11	8058	0.00332226	0.0013651	2.43371	evm.model.Contig15.20;evm.model.Contig1.186	evm.model.Contig15.20;evm.model.Contig1.186	0.196224	0.635597	cellular_component
GO:0008061	chitin binding	6	567	52	7460	0.010582	0.00697051	1.51811	evm.model.Contig572.2;evm.model.Contig90.104;evm.model.Contig1.824;evm.model.Contig8.186;evm.model.Contig11.188;evm.model.Contig72.20	evm.model.Contig572.2;evm.model.Contig90.104;evm.model.Contig1.824;evm.model.Contig8.186;evm.model.Contig11.188;evm.model.Contig72.20	0.20024	0.773787	molecular_function
GO:0004568	chitinase activity	2	567	11	7460	0.00352734	0.00147453	2.39218	evm.model.Contig8.186;evm.model.Contig11.188	evm.model.Contig8.186;evm.model.Contig11.188	0.201534	0.773787	molecular_function
GO:0032450	maltose alpha-glucosidase activity	2	567	11	7460	0.00352734	0.00147453	2.39218	evm.model.Contig34.83;evm.model.Contig34.88	evm.model.Contig34.83;evm.model.Contig34.88	0.201534	0.773787	molecular_function
GO:0044183	protein binding involved in protein folding	2	567	11	7460	0.00352734	0.00147453	2.39218	evm.model.Contig44.39;evm.model.Contig14.237	evm.model.Contig44.39;evm.model.Contig14.237	0.201534	0.773787	molecular_function
GO:0004558	alpha-1,4-glucosidase activity	2	567	11	7460	0.00352734	0.00147453	2.39218	evm.model.Contig34.83;evm.model.Contig34.88	evm.model.Contig34.83;evm.model.Contig34.88	0.201534	0.773787	molecular_function
GO:0090575	RNA polymerase II transcription factor complex	3	602	21	8058	0.00498339	0.00260611	1.9122	evm.model.Contig44.159;evm.model.Contig2.469;evm.model.Contig131.13	evm.model.Contig44.159;evm.model.Contig2.469;evm.model.Contig131.13	0.203919	0.646468	cellular_component
GO:0031526	brush border membrane	3	602	21	8058	0.00498339	0.00260611	1.9122	evm.model.Contig152.51;evm.model.Contig4.159;evm.model.Contig15.192	evm.model.Contig152.51;evm.model.Contig4.159;evm.model.Contig15.192	0.203919	0.646468	cellular_component
GO:0006491	N-glycan processing	2	579	11	7422	0.00345423	0.00148208	2.33066	evm.model.Contig69.1;evm.model.Contig93.22	evm.model.Contig69.1;evm.model.Contig93.22	0.2098	0.865844	biological_process
GO:0008272	sulfate transport	2	579	11	7422	0.00345423	0.00148208	2.33066	evm.model.Contig162.16;evm.model.Contig108.6	evm.model.Contig162.16;evm.model.Contig108.6	0.2098	0.865844	biological_process
GO:0043162	ubiquitin-dependent protein catabolic process via the multivesicular body sorting pathway	2	579	11	7422	0.00345423	0.00148208	2.33066	evm.model.Contig1.754;evm.model.Contig106.82	evm.model.Contig1.754;evm.model.Contig106.82	0.2098	0.865844	biological_process
GO:1990830	cellular response to leukemia inhibitory factor	2	579	11	7422	0.00345423	0.00148208	2.33066	evm.model.Contig62.43;evm.model.Contig109.45	evm.model.Contig62.43;evm.model.Contig109.45	0.2098	0.865844	biological_process
GO:0043697	cell dedifferentiation	2	579	11	7422	0.00345423	0.00148208	2.33066	evm.model.Contig118.41;evm.model.Contig72.111	evm.model.Contig118.41;evm.model.Contig72.111	0.2098	0.865844	biological_process
GO:0000413	protein peptidyl-prolyl isomerization	2	579	11	7422	0.00345423	0.00148208	2.33066	evm.model.Contig186.34;evm.model.Contig18.87	evm.model.Contig186.34;evm.model.Contig18.87	0.2098	0.865844	biological_process
GO:0071462	cellular response to water stimulus	2	579	11	7422	0.00345423	0.00148208	2.33066	evm.model.Contig85.32;evm.model.Contig45.32	evm.model.Contig85.32;evm.model.Contig45.32	0.2098	0.865844	biological_process
GO:0006024	glycosaminoglycan biosynthetic process	2	579	11	7422	0.00345423	0.00148208	2.33066	evm.model.Contig3.897;evm.model.Contig24.217	evm.model.Contig3.897;evm.model.Contig24.217	0.2098	0.865844	biological_process
GO:0000187	activation of MAPK activity	2	579	11	7422	0.00345423	0.00148208	2.33066	evm.model.Contig15.232;evm.model.Contig71.37	evm.model.Contig15.232;evm.model.Contig71.37	0.2098	0.865844	biological_process
GO:1901998	toxin transport	2	579	11	7422	0.00345423	0.00148208	2.33066	evm.model.Contig47.63;evm.model.Contig10.439	evm.model.Contig47.63;evm.model.Contig10.439	0.2098	0.865844	biological_process
GO:0035009	negative regulation of melanization defense response	2	579	11	7422	0.00345423	0.00148208	2.33066	evm.model.Contig40.93;evm.model.Contig40.92	evm.model.Contig40.93;evm.model.Contig40.92	0.2098	0.865844	biological_process
GO:0021510	spinal cord development	2	579	11	7422	0.00345423	0.00148208	2.33066	evm.model.Contig1.180;evm.model.Contig69.11	evm.model.Contig1.180;evm.model.Contig69.11	0.2098	0.865844	biological_process
GO:0009415	response to water	2	579	11	7422	0.00345423	0.00148208	2.33066	evm.model.Contig85.32;evm.model.Contig45.32	evm.model.Contig85.32;evm.model.Contig45.32	0.2098	0.865844	biological_process
GO:0051607	defense response to virus	5	579	41	7422	0.00863558	0.00552412	1.56325	evm.model.Contig57.82;evm.model.Contig5.62;evm.model.Contig27.165;evm.model.Contig13.162;evm.model.Contig13.164	evm.model.Contig57.82;evm.model.Contig5.62;evm.model.Contig27.165;evm.model.Contig13.162;evm.model.Contig13.164	0.212648	0.865844	biological_process
GO:0055037	recycling endosome	5	602	43	8058	0.00830565	0.00533631	1.55644	evm.model.Contig29.114;evm.model.Contig11.69;evm.model.Contig51.41;evm.model.Contig1.797;evm.model.Contig1.167	evm.model.Contig29.114;evm.model.Contig11.69;evm.model.Contig51.41;evm.model.Contig1.797;evm.model.Contig1.167	0.215519	0.676049	cellular_component
GO:0005765	lysosomal membrane	9	602	89	8058	0.0149502	0.0110449	1.35358	evm.model.Contig162.16;evm.model.Contig20.46;evm.model.Contig4.326;evm.model.Contig8.324;evm.model.Contig21.59;evm.model.Contig132.13;evm.model.Contig37.172;evm.model.Contig108.6;evm.model.Contig141.35	evm.model.Contig162.16;evm.model.Contig20.46;evm.model.Contig4.326;evm.model.Contig8.324;evm.model.Contig21.59;evm.model.Contig132.13;evm.model.Contig37.172;evm.model.Contig108.6;evm.model.Contig141.35	0.218827	0.679277	cellular_component
GO:0008347	glial cell migration	4	579	31	7422	0.00690846	0.00417677	1.65402	evm.model.Contig20.46;evm.model.Contig14.365;evm.model.Contig44.159;evm.model.Contig76.106	evm.model.Contig20.46;evm.model.Contig14.365;evm.model.Contig44.159;evm.model.Contig76.106	0.219625	0.865844	biological_process
GO:0031175	neuron projection development	3	579	21	7422	0.00518135	0.00282943	1.83124	evm.model.Contig5.83;evm.model.Contig1.180;evm.model.Contig6.477	evm.model.Contig5.83;evm.model.Contig1.180;evm.model.Contig6.477	0.222316	0.865844	biological_process
GO:0000184	nuclear-transcribed mRNA catabolic process, nonsense-mediated decay	3	579	21	7422	0.00518135	0.00282943	1.83124	evm.model.Contig135.64;evm.model.Contig80.35;evm.model.Contig17.115	evm.model.Contig135.64;evm.model.Contig80.35;evm.model.Contig17.115	0.222316	0.865844	biological_process
GO:0000178	exosome (RNase complex)	2	602	12	8058	0.00332226	0.0014892	2.2309	evm.model.Contig32.199;evm.model.Contig6.858	evm.model.Contig32.199;evm.model.Contig6.858	0.224482	0.682608	cellular_component
GO:0030133	transport vesicle	2	602	12	8058	0.00332226	0.0014892	2.2309	evm.model.Contig113.44;evm.model.Contig11.69	evm.model.Contig113.44;evm.model.Contig11.69	0.224482	0.682608	cellular_component
GO:0050832	defense response to fungus	6	579	53	7422	0.0103627	0.00714093	1.45117	evm.model.Contig40.93;evm.model.Contig1.772;evm.model.Contig40.92;evm.model.Contig152.10;evm.model.Contig29.37;evm.model.Contig29.36	evm.model.Contig40.93;evm.model.Contig1.772;evm.model.Contig40.92;evm.model.Contig152.10;evm.model.Contig29.37;evm.model.Contig29.36	0.229809	0.865844	biological_process
GO:0040003	chitin-based cuticle development	7	579	64	7422	0.0120898	0.00862301	1.40204	evm.model.Contig134.57;evm.model.Contig220.4;evm.model.Contig220.7;evm.model.Contig1.110;evm.model.Contig12.208;evm.model.Contig220.6;evm.model.Contig220.8	evm.model.Contig134.57;evm.model.Contig220.4;evm.model.Contig220.7;evm.model.Contig1.110;evm.model.Contig12.208;evm.model.Contig220.6;evm.model.Contig220.8	0.229874	0.865844	biological_process
GO:0000902	cell morphogenesis	4	579	32	7422	0.00690846	0.00431151	1.60233	evm.model.Contig53.75;evm.model.Contig1.732;evm.model.Contig3.1126;evm.model.Contig35.9	evm.model.Contig53.75;evm.model.Contig1.732;evm.model.Contig3.1126;evm.model.Contig35.9	0.236772	0.865844	biological_process
GO:0032509	endosome transport via multivesicular body sorting pathway	2	579	12	7422	0.00345423	0.00161681	2.13644	evm.model.Contig106.82;evm.model.Contig1.787	evm.model.Contig106.82;evm.model.Contig1.787	0.239531	0.865844	biological_process
GO:0034620	cellular response to unfolded protein	2	579	12	7422	0.00345423	0.00161681	2.13644	evm.model.Contig44.39;evm.model.Contig14.237	evm.model.Contig44.39;evm.model.Contig14.237	0.239531	0.865844	biological_process
GO:0045022	early endosome to late endosome transport	2	579	12	7422	0.00345423	0.00161681	2.13644	evm.model.Contig132.13;evm.model.Contig1.787	evm.model.Contig132.13;evm.model.Contig1.787	0.239531	0.865844	biological_process
GO:0006414	translational elongation	2	579	12	7422	0.00345423	0.00161681	2.13644	evm.model.Contig195.2;evm.model.Contig15.188	evm.model.Contig195.2;evm.model.Contig15.188	0.239531	0.865844	biological_process
GO:0034198	cellular response to amino acid starvation	2	579	12	7422	0.00345423	0.00161681	2.13644	evm.model.Contig34.183;evm.model.Contig44.201	evm.model.Contig34.183;evm.model.Contig44.201	0.239531	0.865844	biological_process
GO:0042756	drinking behavior	2	579	12	7422	0.00345423	0.00161681	2.13644	evm.model.Contig85.32;evm.model.Contig45.32	evm.model.Contig85.32;evm.model.Contig45.32	0.239531	0.865844	biological_process
GO:0046331	lateral inhibition	2	579	12	7422	0.00345423	0.00161681	2.13644	evm.model.Contig115.84;evm.model.Contig4.330	evm.model.Contig115.84;evm.model.Contig4.330	0.239531	0.865844	biological_process
GO:0050885	neuromuscular process controlling balance	2	579	12	7422	0.00345423	0.00161681	2.13644	evm.model.Contig9.35;evm.model.Contig9.28	evm.model.Contig9.35;evm.model.Contig9.28	0.239531	0.865844	biological_process
GO:0060173	limb development	2	579	12	7422	0.00345423	0.00161681	2.13644	evm.model.Contig44.159;evm.model.Contig76.58	evm.model.Contig44.159;evm.model.Contig76.58	0.239531	0.865844	biological_process
GO:0008233	peptidase activity	5	567	44	7460	0.00881834	0.00589812	1.49511	evm.model.Contig8.448;evm.model.Contig19.209;evm.model.Contig10.332;evm.model.Contig18.108;evm.model.Contig1595.2	evm.model.Contig8.448;evm.model.Contig19.209;evm.model.Contig10.332;evm.model.Contig18.108;evm.model.Contig1595.2	0.240128	0.773787	molecular_function
GO:0007269	neurotransmitter secretion	5	579	43	7422	0.00863558	0.00579359	1.49054	evm.model.Contig49.203;evm.model.Contig2.563;evm.model.Contig3.1126;evm.model.Contig10.445;evm.model.Contig44.39	evm.model.Contig49.203;evm.model.Contig2.563;evm.model.Contig3.1126;evm.model.Contig10.445;evm.model.Contig44.39	0.241952	0.865844	biological_process
GO:0008203	cholesterol metabolic process	3	579	22	7422	0.00518135	0.00296416	1.748	evm.model.Contig1.167;evm.model.Contig45.125;evm.model.Contig28.160	evm.model.Contig1.167;evm.model.Contig45.125;evm.model.Contig28.160	0.243641	0.865844	biological_process
GO:0042802	identical protein binding	21	567	235	7460	0.037037	0.0315013	1.17573	evm.model.Contig5.62;evm.model.Contig5.125;evm.model.Contig8.411;evm.model.Contig26.291;evm.model.Contig6.315;evm.model.Contig32.146;evm.model.Contig107.78;evm.model.Contig2.408;evm.model.Contig5.407;evm.model.Contig88.43;evm.model.Contig147.23;evm.model.Contig38.97;evm.model.Contig19.242;evm.model.Contig45.151;evm.model.Contig147.16;evm.model.Contig104.31;evm.model.Contig5.68;evm.model.Contig14.…	evm.model.Contig5.62;evm.model.Contig5.125;evm.model.Contig8.411;evm.model.Contig26.291;evm.model.Contig6.315;evm.model.Contig32.146;evm.model.Contig107.78;evm.model.Contig2.408;evm.model.Contig5.407;evm.model.Contig88.43;evm.model.Contig147.23;evm.model.Contig38.97;evm.model.Contig19.242;evm.model.Contig45.151;evm.model.Contig147.16;evm.model.Contig104.31;evm.model.Contig5.68;evm.model.Contig14.…	0.248633	0.773787	molecular_function
GO:0042623	ATPase activity, coupled	3	567	23	7460	0.005291	0.00308311	1.71613	evm.model.Contig44.39;evm.model.Contig14.237;evm.model.Contig8.484	evm.model.Contig44.39;evm.model.Contig14.237;evm.model.Contig8.484	0.25253	0.773787	molecular_function
GO:1903561	extracellular vesicle	2	602	13	8058	0.00332226	0.0016133	2.05929	evm.model.Contig5.407;evm.model.Contig18.115	evm.model.Contig5.407;evm.model.Contig18.115	0.253009	0.753968	cellular_component
GO:0032588	trans-Golgi network membrane	2	602	13	8058	0.00332226	0.0016133	2.05929	evm.model.Contig110.4;evm.model.Contig141.35	evm.model.Contig110.4;evm.model.Contig141.35	0.253009	0.753968	cellular_component
GO:0005506	iron ion binding	12	567	127	7460	0.021164	0.0170241	1.24318	evm.model.Contig138.31;evm.model.Contig34.92;evm.model.Contig147.23;evm.model.Contig34.68;evm.model.Contig123.36;evm.model.Contig34.72;evm.model.Contig34.93;evm.model.Contig14.76;evm.model.Contig33.99;evm.model.Contig106.53;evm.model.Contig144.4;evm.model.Contig69.41	evm.model.Contig138.31;evm.model.Contig34.92;evm.model.Contig147.23;evm.model.Contig34.68;evm.model.Contig123.36;evm.model.Contig34.72;evm.model.Contig34.93;evm.model.Contig14.76;evm.model.Contig33.99;evm.model.Contig106.53;evm.model.Contig144.4;evm.model.Contig69.41	0.257136	0.773787	molecular_function
GO:0017025	TBP-class protein binding	2	567	13	7460	0.00352734	0.00174263	2.02415	evm.model.Contig55.24;evm.model.Contig36.186	evm.model.Contig55.24;evm.model.Contig36.186	0.259452	0.773787	molecular_function
GO:0030971	receptor tyrosine kinase binding	2	567	13	7460	0.00352734	0.00174263	2.02415	evm.model.Contig7.52;evm.model.Contig69.11	evm.model.Contig7.52;evm.model.Contig69.11	0.259452	0.773787	molecular_function
GO:0008028	monocarboxylic acid transmembrane transporter activity	2	567	13	7460	0.00352734	0.00174263	2.02415	evm.model.Contig6.856;evm.model.Contig6.608	evm.model.Contig6.856;evm.model.Contig6.608	0.259452	0.773787	molecular_function
GO:0005604	basement membrane	4	602	35	8058	0.00664452	0.00434351	1.52976	evm.model.Contig18.108;evm.model.Contig65.88;evm.model.Contig5.234;evm.model.Contig1595.2	evm.model.Contig18.108;evm.model.Contig65.88;evm.model.Contig5.234;evm.model.Contig1595.2	0.263544	0.769962	cellular_component
GO:0016604	nuclear body	4	602	35	8058	0.00664452	0.00434351	1.52976	evm.model.Contig10.439;evm.model.Contig159.40;evm.model.Contig104.31;evm.model.Contig3.905	evm.model.Contig10.439;evm.model.Contig159.40;evm.model.Contig104.31;evm.model.Contig3.905	0.263544	0.769962	cellular_component
GO:0042742	defense response to bacterium	7	579	67	7422	0.0120898	0.00902722	1.33926	evm.model.Contig144.43;evm.model.Contig14.136;evm.model.Contig185.19;evm.model.Contig11.69;evm.model.Contig144.42;evm.model.Contig29.37;evm.model.Contig29.36	evm.model.Contig144.43;evm.model.Contig14.136;evm.model.Contig185.19;evm.model.Contig11.69;evm.model.Contig144.42;evm.model.Contig29.37;evm.model.Contig29.36	0.266098	0.865844	biological_process
GO:0050829	defense response to Gram-negative bacterium	7	579	67	7422	0.0120898	0.00902722	1.33926	evm.model.Contig42.236;evm.model.Contig5.62;evm.model.Contig94.5;evm.model.Contig28.121;evm.model.Contig21.228;evm.model.Contig13.162;evm.model.Contig13.164	evm.model.Contig42.236;evm.model.Contig5.62;evm.model.Contig94.5;evm.model.Contig28.121;evm.model.Contig21.228;evm.model.Contig13.162;evm.model.Contig13.164	0.266098	0.865844	biological_process
GO:0005694	chromosome	7	602	70	8058	0.0116279	0.00868702	1.33854	evm.model.Contig6.62;evm.model.Contig1.186;evm.model.Contig8.516;evm.model.Contig163.21;evm.model.Contig63.109;evm.model.Contig21.70;evm.model.Contig56.13	evm.model.Contig6.62;evm.model.Contig1.186;evm.model.Contig8.516;evm.model.Contig163.21;evm.model.Contig63.109;evm.model.Contig21.70;evm.model.Contig56.13	0.266797	0.771898	cellular_component
GO:0010389	regulation of G2/M transition of mitotic cell cycle	2	579	13	7422	0.00345423	0.00175155	1.9721	evm.model.Contig6.193;evm.model.Contig60.76	evm.model.Contig6.193;evm.model.Contig60.76	0.26944	0.865844	biological_process
GO:0009411	response to UV	2	579	13	7422	0.00345423	0.00175155	1.9721	evm.model.Contig345.5;evm.model.Contig6.477	evm.model.Contig345.5;evm.model.Contig6.477	0.26944	0.865844	biological_process
GO:0006289	nucleotide-excision repair	2	579	13	7422	0.00345423	0.00175155	1.9721	evm.model.Contig345.5;evm.model.Contig82.86	evm.model.Contig345.5;evm.model.Contig82.86	0.26944	0.865844	biological_process
GO:0072583	clathrin-dependent endocytosis	2	579	13	7422	0.00345423	0.00175155	1.9721	evm.model.Contig88.44;evm.model.Contig33.121	evm.model.Contig88.44;evm.model.Contig33.121	0.26944	0.865844	biological_process
GO:0009653	anatomical structure morphogenesis	2	579	13	7422	0.00345423	0.00175155	1.9721	evm.model.Contig64.106;evm.model.Contig23.270	evm.model.Contig64.106;evm.model.Contig23.270	0.26944	0.865844	biological_process
GO:0007303	cytoplasmic transport, nurse cell to oocyte	2	579	13	7422	0.00345423	0.00175155	1.9721	evm.model.Contig163.21;evm.model.Contig1.732	evm.model.Contig163.21;evm.model.Contig1.732	0.26944	0.865844	biological_process
GO:0048800	antennal morphogenesis	2	579	13	7422	0.00345423	0.00175155	1.9721	evm.model.Contig1.861;evm.model.Contig71.37	evm.model.Contig1.861;evm.model.Contig71.37	0.26944	0.865844	biological_process
GO:0006094	gluconeogenesis	2	579	13	7422	0.00345423	0.00175155	1.9721	evm.model.Contig4.441;evm.model.Contig4.444	evm.model.Contig4.441;evm.model.Contig4.444	0.26944	0.865844	biological_process
GO:0007379	segment specification	2	579	13	7422	0.00345423	0.00175155	1.9721	evm.model.Contig118.41;evm.model.Contig1.110	evm.model.Contig118.41;evm.model.Contig1.110	0.26944	0.865844	biological_process
GO:0017157	regulation of exocytosis	2	579	13	7422	0.00345423	0.00175155	1.9721	evm.model.Contig28.170;evm.model.Contig69.49	evm.model.Contig28.170;evm.model.Contig69.49	0.26944	0.865844	biological_process
GO:0003725	double-stranded RNA binding	3	567	24	7460	0.005291	0.00321716	1.64462	evm.model.Contig40.167;evm.model.Contig46.96;evm.model.Contig29.160	evm.model.Contig40.167;evm.model.Contig46.96;evm.model.Contig29.160	0.273678	0.773787	molecular_function
GO:0005201	extracellular matrix structural constituent	4	567	35	7460	0.00705467	0.00469169	1.50365	evm.model.Contig18.108;evm.model.Contig65.88;evm.model.Contig5.234;evm.model.Contig1595.2	evm.model.Contig18.108;evm.model.Contig65.88;evm.model.Contig5.234;evm.model.Contig1595.2	0.273793	0.773787	molecular_function
GO:0005102	signaling receptor binding	7	567	70	7460	0.0123457	0.00938338	1.3157	evm.model.Contig16.316;evm.model.Contig27.29;evm.model.Contig1.254;evm.model.Contig102.32;evm.model.Contig4.390;evm.model.Contig45.151;evm.model.Contig1.167	evm.model.Contig16.316;evm.model.Contig27.29;evm.model.Contig1.254;evm.model.Contig102.32;evm.model.Contig4.390;evm.model.Contig45.151;evm.model.Contig1.167	0.281125	0.773787	molecular_function
GO:0034399	nuclear periphery	2	602	14	8058	0.00332226	0.0017374	1.9122	evm.model.Contig163.21;evm.model.Contig83.27	evm.model.Contig163.21;evm.model.Contig83.27	0.281609	0.781747	cellular_component
GO:0035327	transcriptionally active chromatin	2	602	14	8058	0.00332226	0.0017374	1.9122	evm.model.Contig95.60;evm.model.Contig68.98	evm.model.Contig95.60;evm.model.Contig68.98	0.281609	0.781747	cellular_component
GO:0031012	extracellular matrix	11	602	120	8058	0.0182724	0.014892	1.22699	evm.model.Contig134.57;evm.model.Contig220.4;evm.model.Contig220.7;evm.model.Contig4.330;evm.model.Contig18.115;evm.model.Contig65.88;evm.model.Contig12.208;evm.model.Contig220.6;evm.model.Contig220.8;evm.model.Contig9.64;evm.model.Contig5.234	evm.model.Contig134.57;evm.model.Contig220.4;evm.model.Contig220.7;evm.model.Contig4.330;evm.model.Contig18.115;evm.model.Contig65.88;evm.model.Contig12.208;evm.model.Contig220.6;evm.model.Contig220.8;evm.model.Contig9.64;evm.model.Contig5.234	0.283954	0.781747	cellular_component
GO:0009952	anterior/posterior pattern specification	3	579	24	7422	0.00518135	0.00323363	1.60233	evm.model.Contig190.19;evm.model.Contig31.71;evm.model.Contig2.469	evm.model.Contig190.19;evm.model.Contig31.71;evm.model.Contig2.469	0.28712	0.865844	biological_process
GO:0010506	regulation of autophagy	3	579	24	7422	0.00518135	0.00323363	1.60233	evm.model.Contig73.62;evm.model.Contig28.170;evm.model.Contig44.201	evm.model.Contig73.62;evm.model.Contig28.170;evm.model.Contig44.201	0.28712	0.865844	biological_process
GO:0030659	cytoplasmic vesicle membrane	5	602	48	8058	0.00830565	0.00595681	1.39431	evm.model.Contig11.69;evm.model.Contig37.114;evm.model.Contig110.4;evm.model.Contig28.170;evm.model.Contig69.49	evm.model.Contig11.69;evm.model.Contig37.114;evm.model.Contig110.4;evm.model.Contig28.170;evm.model.Contig69.49	0.287362	0.781747	cellular_component
GO:0051028	mRNA transport	5	579	46	7422	0.00863558	0.00619779	1.39333	evm.model.Contig17.115;evm.model.Contig77.50;evm.model.Contig135.39;evm.model.Contig95.90;evm.model.Contig163.21	evm.model.Contig17.115;evm.model.Contig77.50;evm.model.Contig135.39;evm.model.Contig95.90;evm.model.Contig163.21	0.287692	0.865844	biological_process
GO:0035220	wing disc development	5	579	46	7422	0.00863558	0.00619779	1.39333	evm.model.Contig1.732;evm.model.Contig152.10;evm.model.Contig7.457;evm.model.Contig33.99;evm.model.Contig163.21	evm.model.Contig1.732;evm.model.Contig152.10;evm.model.Contig7.457;evm.model.Contig33.99;evm.model.Contig163.21	0.287692	0.865844	biological_process
GO:0030276	clathrin binding	2	567	14	7460	0.00352734	0.00187668	1.87957	evm.model.Contig1.167;evm.model.Contig33.121	evm.model.Contig1.167;evm.model.Contig33.121	0.288562	0.773787	molecular_function
GO:0004860	protein kinase inhibitor activity	2	567	14	7460	0.00352734	0.00187668	1.87957	evm.model.Contig46.96;evm.model.Contig44.191	evm.model.Contig46.96;evm.model.Contig44.191	0.288562	0.773787	molecular_function
GO:0009880	embryonic pattern specification	4	579	35	7422	0.00690846	0.00471571	1.46499	evm.model.Contig28.121;evm.model.Contig190.19;evm.model.Contig91.51;evm.model.Contig91.55	evm.model.Contig28.121;evm.model.Contig190.19;evm.model.Contig91.51;evm.model.Contig91.55	0.289825	0.865844	biological_process
GO:0009617	response to bacterium	4	579	35	7422	0.00690846	0.00471571	1.46499	evm.model.Contig21.59;evm.model.Contig13.162;evm.model.Contig13.164;evm.model.Contig9.64	evm.model.Contig21.59;evm.model.Contig13.162;evm.model.Contig13.164;evm.model.Contig9.64	0.289825	0.865844	biological_process
GO:0004867	serine-type endopeptidase inhibitor activity	6	567	59	7460	0.010582	0.00790885	1.338	evm.model.Contig40.93;evm.model.Contig18.115;evm.model.Contig40.92;evm.model.Contig7.558;evm.model.Contig18.108;evm.model.Contig1595.2	evm.model.Contig40.93;evm.model.Contig18.115;evm.model.Contig40.92;evm.model.Contig7.558;evm.model.Contig18.108;evm.model.Contig1595.2	0.290334	0.773787	molecular_function
GO:0003755	peptidyl-prolyl cis-trans isomerase activity	3	567	25	7460	0.005291	0.00335121	1.57884	evm.model.Contig162.15;evm.model.Contig18.87;evm.model.Contig186.34	evm.model.Contig162.15;evm.model.Contig18.87;evm.model.Contig186.34	0.294997	0.773787	molecular_function
GO:0050661	NADP binding	3	567	25	7460	0.005291	0.00335121	1.57884	evm.model.Contig24.215;evm.model.Contig44.37;evm.model.Contig27.29	evm.model.Contig24.215;evm.model.Contig44.37;evm.model.Contig27.29	0.294997	0.773787	molecular_function
GO:0008236	serine-type peptidase activity	3	567	25	7460	0.005291	0.00335121	1.57884	evm.model.Contig8.448;evm.model.Contig107.78;evm.model.Contig134.18	evm.model.Contig8.448;evm.model.Contig107.78;evm.model.Contig134.18	0.294997	0.773787	molecular_function
GO:0033227	dsRNA transport	2	579	14	7422	0.00345423	0.00188628	1.83124	evm.model.Contig177.20;evm.model.Contig7.586	evm.model.Contig177.20;evm.model.Contig7.586	0.299318	0.865844	biological_process
GO:0016032	viral process	2	579	14	7422	0.00345423	0.00188628	1.83124	evm.model.Contig132.13;evm.model.Contig11.367	evm.model.Contig132.13;evm.model.Contig11.367	0.299318	0.865844	biological_process
GO:0016360	sensory organ precursor cell fate determination	2	579	14	7422	0.00345423	0.00188628	1.83124	evm.model.Contig71.37;evm.model.Contig11.283	evm.model.Contig71.37;evm.model.Contig11.283	0.299318	0.865844	biological_process
GO:0042023	DNA endoreduplication	2	579	14	7422	0.00345423	0.00188628	1.83124	evm.model.Contig69.11;evm.model.Contig23.270	evm.model.Contig69.11;evm.model.Contig23.270	0.299318	0.865844	biological_process
GO:0043654	recognition of apoptotic cell	2	579	14	7422	0.00345423	0.00188628	1.83124	evm.model.Contig42.236;evm.model.Contig304.2	evm.model.Contig42.236;evm.model.Contig304.2	0.299318	0.865844	biological_process
GO:0071333	cellular response to glucose stimulus	2	579	14	7422	0.00345423	0.00188628	1.83124	evm.model.Contig4.441;evm.model.Contig4.444	evm.model.Contig4.441;evm.model.Contig4.444	0.299318	0.865844	biological_process
GO:0071230	cellular response to amino acid stimulus	2	579	14	7422	0.00345423	0.00188628	1.83124	evm.model.Contig73.62;evm.model.Contig44.201	evm.model.Contig73.62;evm.model.Contig44.201	0.299318	0.865844	biological_process
GO:0007390	germ-band shortening	2	579	14	7422	0.00345423	0.00188628	1.83124	evm.model.Contig23.170;evm.model.Contig67.119	evm.model.Contig23.170;evm.model.Contig67.119	0.299318	0.865844	biological_process
GO:0048167	regulation of synaptic plasticity	2	579	14	7422	0.00345423	0.00188628	1.83124	evm.model.Contig13.162;evm.model.Contig13.164	evm.model.Contig13.162;evm.model.Contig13.164	0.299318	0.865844	biological_process
GO:0003924	GTPase activity	12	567	132	7460	0.021164	0.0176944	1.19609	evm.model.Contig67.20;evm.model.Contig1.772;evm.model.Contig68.121;evm.model.Contig44.201;evm.model.Contig11.69;evm.model.Contig15.273;evm.model.Contig51.41;evm.model.Contig132.13;evm.model.Contig83.24;evm.model.Contig27.248;evm.model.Contig28.170;evm.model.Contig69.49	evm.model.Contig67.20;evm.model.Contig1.772;evm.model.Contig68.121;evm.model.Contig44.201;evm.model.Contig11.69;evm.model.Contig15.273;evm.model.Contig51.41;evm.model.Contig132.13;evm.model.Contig83.24;evm.model.Contig27.248;evm.model.Contig28.170;evm.model.Contig69.49	0.301336	0.773787	molecular_function
GO:0005770	late endosome	5	602	49	8058	0.00830565	0.00608091	1.36586	evm.model.Contig4.51;evm.model.Contig11.69;evm.model.Contig132.13;evm.model.Contig13.50;evm.model.Contig37.49	evm.model.Contig4.51;evm.model.Contig11.69;evm.model.Contig132.13;evm.model.Contig13.50;evm.model.Contig37.49	0.302265	0.781747	cellular_component
GO:0007494	midgut development	3	579	25	7422	0.00518135	0.00336836	1.53824	evm.model.Contig2.469;evm.model.Contig114.26;evm.model.Contig48.161	evm.model.Contig2.469;evm.model.Contig114.26;evm.model.Contig48.161	0.309098	0.865844	biological_process
GO:0005902	microvillus	2	602	15	8058	0.00332226	0.0018615	1.78472	evm.model.Contig1.861;evm.model.Contig4.159	evm.model.Contig1.861;evm.model.Contig4.159	0.310112	0.781747	cellular_component
GO:0030670	phagocytic vesicle membrane	2	602	15	8058	0.00332226	0.0018615	1.78472	evm.model.Contig51.41;evm.model.Contig28.170	evm.model.Contig51.41;evm.model.Contig28.170	0.310112	0.781747	cellular_component
GO:0071005	U2-type precatalytic spliceosome	2	602	15	8058	0.00332226	0.0018615	1.78472	evm.model.Contig76.42;evm.model.Contig68.102	evm.model.Contig76.42;evm.model.Contig68.102	0.310112	0.781747	cellular_component
GO:0003735	structural constituent of ribosome	13	567	146	7460	0.0229277	0.019571	1.17151	evm.model.Contig94.43;evm.model.Contig59.24;evm.model.Contig195.2;evm.model.Contig135.64;evm.model.Contig65.65;evm.model.Contig16.306;evm.model.Contig7.50;evm.model.Contig6.591;evm.model.Contig152.4;evm.model.Contig114.31;evm.model.Contig24.44;evm.model.Contig25.104;evm.model.Contig1.928	evm.model.Contig94.43;evm.model.Contig59.24;evm.model.Contig195.2;evm.model.Contig135.64;evm.model.Contig65.65;evm.model.Contig16.306;evm.model.Contig7.50;evm.model.Contig6.591;evm.model.Contig152.4;evm.model.Contig114.31;evm.model.Contig24.44;evm.model.Contig25.104;evm.model.Contig1.928	0.316751	0.773787	molecular_function
GO:0070006	metalloaminopeptidase activity	2	567	15	7460	0.00352734	0.00201072	1.75426	evm.model.Contig2.79;evm.model.Contig15.192	evm.model.Contig2.79;evm.model.Contig15.192	0.317532	0.773787	molecular_function
GO:0017112	Rab guanyl-nucleotide exchange factor activity	2	567	15	7460	0.00352734	0.00201072	1.75426	evm.model.Contig29.114;evm.model.Contig1.100	evm.model.Contig29.114;evm.model.Contig1.100	0.317532	0.773787	molecular_function
GO:0019904	protein domain specific binding	6	567	61	7460	0.010582	0.00817694	1.29413	evm.model.Contig23.270;evm.model.Contig6.862;evm.model.Contig104.33;evm.model.Contig63.83;evm.model.Contig4.390;evm.model.Contig110.4	evm.model.Contig23.270;evm.model.Contig6.862;evm.model.Contig104.33;evm.model.Contig63.83;evm.model.Contig4.390;evm.model.Contig110.4	0.317558	0.773787	molecular_function
GO:0044877	protein-containing complex binding	6	567	61	7460	0.010582	0.00817694	1.29413	evm.model.Contig11.367;evm.model.Contig5.2;evm.model.Contig35.9;evm.model.Contig28.160;evm.model.Contig106.82;evm.model.Contig145.58	evm.model.Contig11.367;evm.model.Contig5.2;evm.model.Contig35.9;evm.model.Contig28.160;evm.model.Contig106.82;evm.model.Contig145.58	0.317558	0.773787	molecular_function
GO:0005942	phosphatidylinositol 3-kinase complex	1	602	5	8058	0.00166113	0.000620501	2.67708	evm.model.Contig7.35	evm.model.Contig7.35	0.321813	0.781747	cellular_component
GO:0044754	autolysosome	1	602	5	8058	0.00166113	0.000620501	2.67708	evm.model.Contig6.486	evm.model.Contig6.486	0.321813	0.781747	cellular_component
GO:0030867	rough endoplasmic reticulum membrane	1	602	5	8058	0.00166113	0.000620501	2.67708	evm.model.Contig4.326	evm.model.Contig4.326	0.321813	0.781747	cellular_component
GO:0030877	beta-catenin destruction complex	1	602	5	8058	0.00166113	0.000620501	2.67708	evm.model.Contig19.95	evm.model.Contig19.95	0.321813	0.781747	cellular_component
GO:0043614	multi-eIF complex	1	602	5	8058	0.00166113	0.000620501	2.67708	evm.model.Contig14.336	evm.model.Contig14.336	0.321813	0.781747	cellular_component
GO:0000813	ESCRT I complex	1	602	5	8058	0.00166113	0.000620501	2.67708	evm.model.Contig106.82	evm.model.Contig106.82	0.321813	0.781747	cellular_component
GO:0030132	clathrin coat of coated pit	1	602	5	8058	0.00166113	0.000620501	2.67708	evm.model.Contig88.44	evm.model.Contig88.44	0.321813	0.781747	cellular_component
GO:0005851	eukaryotic translation initiation factor 2B complex	1	602	5	8058	0.00166113	0.000620501	2.67708	evm.model.Contig14.336	evm.model.Contig14.336	0.321813	0.781747	cellular_component
GO:0042585	germinal vesicle	1	602	5	8058	0.00166113	0.000620501	2.67708	evm.model.Contig101.49	evm.model.Contig101.49	0.321813	0.781747	cellular_component
GO:0031428	box C/D snoRNP complex	1	602	5	8058	0.00166113	0.000620501	2.67708	evm.model.Contig11.312	evm.model.Contig11.312	0.321813	0.781747	cellular_component
GO:0070451	cell hair	1	602	5	8058	0.00166113	0.000620501	2.67708	evm.model.Contig93.106	evm.model.Contig93.106	0.321813	0.781747	cellular_component
GO:0005975	carbohydrate metabolic process	6	579	60	7422	0.0103627	0.00808407	1.28187	evm.model.Contig189.33;evm.model.Contig39.90;evm.model.Contig7.253;evm.model.Contig69.1;evm.model.Contig4.390;evm.model.Contig1.824	evm.model.Contig189.33;evm.model.Contig39.90;evm.model.Contig7.253;evm.model.Contig69.1;evm.model.Contig4.390;evm.model.Contig1.824	0.325513	0.865844	biological_process
GO:0008586	imaginal disc-derived wing vein morphogenesis	4	579	37	7422	0.00690846	0.00498518	1.3858	evm.model.Contig1.861;evm.model.Contig91.51;evm.model.Contig7.482;evm.model.Contig91.55	evm.model.Contig1.861;evm.model.Contig91.51;evm.model.Contig7.482;evm.model.Contig91.55	0.326047	0.865844	biological_process
GO:0050750	low-density lipoprotein particle receptor binding	1	567	5	7460	0.00176367	0.000670241	2.63139	evm.model.Contig1.167	evm.model.Contig1.167	0.326559	0.773787	molecular_function
GO:0051864	histone demethylase activity (H3-K36 specific)	1	567	5	7460	0.00176367	0.000670241	2.63139	evm.model.Contig123.36	evm.model.Contig123.36	0.326559	0.773787	molecular_function
GO:0050681	androgen receptor binding	1	567	5	7460	0.00176367	0.000670241	2.63139	evm.model.Contig76.42	evm.model.Contig76.42	0.326559	0.773787	molecular_function
GO:0036002	pre-mRNA binding	1	567	5	7460	0.00176367	0.000670241	2.63139	evm.model.Contig87.123	evm.model.Contig87.123	0.326559	0.773787	molecular_function
GO:0031435	mitogen-activated protein kinase kinase kinase binding	1	567	5	7460	0.00176367	0.000670241	2.63139	evm.model.Contig15.232	evm.model.Contig15.232	0.326559	0.773787	molecular_function
GO:0004559	alpha-mannosidase activity	1	567	5	7460	0.00176367	0.000670241	2.63139	evm.model.Contig93.22	evm.model.Contig93.22	0.326559	0.773787	molecular_function
GO:0004394	heparan sulfate 2-O-sulfotransferase activity	1	567	5	7460	0.00176367	0.000670241	2.63139	evm.model.Contig75.100	evm.model.Contig75.100	0.326559	0.773787	molecular_function
GO:0046875	ephrin receptor binding	1	567	5	7460	0.00176367	0.000670241	2.63139	evm.model.Contig31.71	evm.model.Contig31.71	0.326559	0.773787	molecular_function
GO:0004370	glycerol kinase activity	1	567	5	7460	0.00176367	0.000670241	2.63139	evm.model.Contig137.23	evm.model.Contig137.23	0.326559	0.773787	molecular_function
GO:0030898	actin-dependent ATPase activity	1	567	5	7460	0.00176367	0.000670241	2.63139	evm.model.Contig1.861	evm.model.Contig1.861	0.326559	0.773787	molecular_function
GO:0000982	transcription factor activity, RNA polymerase II proximal promoter sequence-specific DNA binding	1	567	5	7460	0.00176367	0.000670241	2.63139	evm.model.Contig28.160	evm.model.Contig28.160	0.326559	0.773787	molecular_function
GO:0070330	aromatase activity	1	567	5	7460	0.00176367	0.000670241	2.63139	evm.model.Contig34.68	evm.model.Contig34.68	0.326559	0.773787	molecular_function
GO:0034452	dynactin binding	1	567	5	7460	0.00176367	0.000670241	2.63139	evm.model.Contig196.13	evm.model.Contig196.13	0.326559	0.773787	molecular_function
GO:0001012	RNA polymerase II regulatory region DNA binding	1	567	5	7460	0.00176367	0.000670241	2.63139	evm.model.Contig82.67	evm.model.Contig82.67	0.326559	0.773787	molecular_function
GO:0016303	1-phosphatidylinositol-3-kinase activity	1	567	5	7460	0.00176367	0.000670241	2.63139	evm.model.Contig7.35	evm.model.Contig7.35	0.326559	0.773787	molecular_function
GO:0043548	phosphatidylinositol 3-kinase binding	1	567	5	7460	0.00176367	0.000670241	2.63139	evm.model.Contig68.121	evm.model.Contig68.121	0.326559	0.773787	molecular_function
GO:0102077	oleamide hydrolase activity	1	567	5	7460	0.00176367	0.000670241	2.63139	evm.model.Contig5.341	evm.model.Contig5.341	0.326559	0.773787	molecular_function
GO:0005319	lipid transporter activity	1	567	5	7460	0.00176367	0.000670241	2.63139	evm.model.Contig53.134	evm.model.Contig53.134	0.326559	0.773787	molecular_function
GO:0005247	voltage-gated chloride channel activity	1	567	5	7460	0.00176367	0.000670241	2.63139	evm.model.Contig13.50	evm.model.Contig13.50	0.326559	0.773787	molecular_function
GO:0004817	cysteine-tRNA ligase activity	1	567	5	7460	0.00176367	0.000670241	2.63139	evm.model.Contig87.108	evm.model.Contig87.108	0.326559	0.773787	molecular_function
GO:0008934	inositol monophosphate 1-phosphatase activity	1	567	5	7460	0.00176367	0.000670241	2.63139	evm.model.Contig53.86	evm.model.Contig53.86	0.326559	0.773787	molecular_function
GO:0052833	inositol monophosphate 4-phosphatase activity	1	567	5	7460	0.00176367	0.000670241	2.63139	evm.model.Contig53.86	evm.model.Contig53.86	0.326559	0.773787	molecular_function
GO:0003823	antigen binding	1	567	5	7460	0.00176367	0.000670241	2.63139	evm.model.Contig42.236	evm.model.Contig42.236	0.326559	0.773787	molecular_function
GO:0004045	aminoacyl-tRNA hydrolase activity	1	567	5	7460	0.00176367	0.000670241	2.63139	evm.model.Contig8.446	evm.model.Contig8.446	0.326559	0.773787	molecular_function
GO:0050152	omega-amidase activity	1	567	5	7460	0.00176367	0.000670241	2.63139	evm.model.Contig82.9	evm.model.Contig82.9	0.326559	0.773787	molecular_function
GO:0032934	sterol binding	1	567	5	7460	0.00176367	0.000670241	2.63139	evm.model.Contig104.33	evm.model.Contig104.33	0.326559	0.773787	molecular_function
GO:0004708	MAP kinase kinase activity	1	567	5	7460	0.00176367	0.000670241	2.63139	evm.model.Contig15.232	evm.model.Contig15.232	0.326559	0.773787	molecular_function
GO:0030628	pre-mRNA 3'-splice site binding	1	567	5	7460	0.00176367	0.000670241	2.63139	evm.model.Contig15.22	evm.model.Contig15.22	0.326559	0.773787	molecular_function
GO:0070273	phosphatidylinositol-4-phosphate binding	1	567	5	7460	0.00176367	0.000670241	2.63139	evm.model.Contig104.33	evm.model.Contig104.33	0.326559	0.773787	molecular_function
GO:0103073	anandamide amidohydrolase activity	1	567	5	7460	0.00176367	0.000670241	2.63139	evm.model.Contig5.341	evm.model.Contig5.341	0.326559	0.773787	molecular_function
GO:0052832	inositol monophosphate 3-phosphatase activity	1	567	5	7460	0.00176367	0.000670241	2.63139	evm.model.Contig53.86	evm.model.Contig53.86	0.326559	0.773787	molecular_function
GO:0048471	perinuclear region of cytoplasm	15	602	175	8058	0.0249169	0.0217175	1.14732	evm.model.Contig69.11;evm.model.Contig6.862;evm.model.Contig31.54;evm.model.Contig5.215;evm.model.Contig104.33;evm.model.Contig29.191;evm.model.Contig11.69;evm.model.Contig104.38;evm.model.Contig37.114;evm.model.Contig28.57;evm.model.Contig1.797;evm.model.Contig33.121;evm.model.Contig24.215;evm.model.Contig44.39;evm.model.Contig1.787	evm.model.Contig69.11;evm.model.Contig6.862;evm.model.Contig31.54;evm.model.Contig5.215;evm.model.Contig104.33;evm.model.Contig29.191;evm.model.Contig11.69;evm.model.Contig104.38;evm.model.Contig37.114;evm.model.Contig28.57;evm.model.Contig1.797;evm.model.Contig33.121;evm.model.Contig24.215;evm.model.Contig44.39;evm.model.Contig1.787	0.327449	0.781747	cellular_component
GO:0030285	integral component of synaptic vesicle membrane	3	602	27	8058	0.00498339	0.00335071	1.48726	evm.model.Contig32.146;evm.model.Contig50.36;evm.model.Contig110.4	evm.model.Contig32.146;evm.model.Contig50.36;evm.model.Contig110.4	0.32798	0.781747	cellular_component
GO:0006091	generation of precursor metabolites and energy	2	579	15	7422	0.00345423	0.00202102	1.70915	evm.model.Contig34.40;evm.model.Contig5.77	evm.model.Contig34.40;evm.model.Contig5.77	0.328989	0.865844	biological_process
GO:0001756	somitogenesis	2	579	15	7422	0.00345423	0.00202102	1.70915	evm.model.Contig31.71;evm.model.Contig141.44	evm.model.Contig31.71;evm.model.Contig141.44	0.328989	0.865844	biological_process
GO:0007442	hindgut morphogenesis	2	579	15	7422	0.00345423	0.00202102	1.70915	evm.model.Contig118.41;evm.model.Contig114.26	evm.model.Contig118.41;evm.model.Contig114.26	0.328989	0.865844	biological_process
GO:0051968	positive regulation of synaptic transmission, glutamatergic	2	579	15	7422	0.00345423	0.00202102	1.70915	evm.model.Contig9.35;evm.model.Contig9.28	evm.model.Contig9.35;evm.model.Contig9.28	0.328989	0.865844	biological_process
GO:0046716	muscle cell cellular homeostasis	2	579	15	7422	0.00345423	0.00202102	1.70915	evm.model.Contig7.457;evm.model.Contig6.486	evm.model.Contig7.457;evm.model.Contig6.486	0.328989	0.865844	biological_process
GO:0035149	lumen formation, open tracheal system	2	579	15	7422	0.00345423	0.00202102	1.70915	evm.model.Contig11.83;evm.model.Contig27.38	evm.model.Contig11.83;evm.model.Contig27.38	0.328989	0.865844	biological_process
GO:0016081	synaptic vesicle docking	2	579	15	7422	0.00345423	0.00202102	1.70915	evm.model.Contig2.563;evm.model.Contig3.1126	evm.model.Contig2.563;evm.model.Contig3.1126	0.328989	0.865844	biological_process
GO:0060291	long-term synaptic potentiation	2	579	15	7422	0.00345423	0.00202102	1.70915	evm.model.Contig9.35;evm.model.Contig9.28	evm.model.Contig9.35;evm.model.Contig9.28	0.328989	0.865844	biological_process
GO:0045089	positive regulation of innate immune response	3	579	26	7422	0.00518135	0.0035031	1.47908	evm.model.Contig21.228;evm.model.Contig144.42;evm.model.Contig144.43	evm.model.Contig21.228;evm.model.Contig144.42;evm.model.Contig144.43	0.331127	0.865844	biological_process
GO:2000179	positive regulation of neural precursor cell proliferation	1	579	5	7422	0.00172712	0.000673673	2.56373	evm.model.Contig33.121	evm.model.Contig33.121	0.33384	0.865844	biological_process
GO:0018991	oviposition	1	579	5	7422	0.00172712	0.000673673	2.56373	evm.model.Contig7.457	evm.model.Contig7.457	0.33384	0.865844	biological_process
GO:0006878	cellular copper ion homeostasis	1	579	5	7422	0.00172712	0.000673673	2.56373	evm.model.Contig3.1126	evm.model.Contig3.1126	0.33384	0.865844	biological_process
GO:0007111	meiosis II cytokinesis	1	579	5	7422	0.00172712	0.000673673	2.56373	evm.model.Contig3.1121	evm.model.Contig3.1121	0.33384	0.865844	biological_process
GO:0006379	mRNA cleavage	1	579	5	7422	0.00172712	0.000673673	2.56373	evm.model.Contig152.21	evm.model.Contig152.21	0.33384	0.865844	biological_process
GO:1900244	positive regulation of synaptic vesicle endocytosis	1	579	5	7422	0.00172712	0.000673673	2.56373	evm.model.Contig46.144	evm.model.Contig46.144	0.33384	0.865844	biological_process
GO:0035010	encapsulation of foreign target	1	579	5	7422	0.00172712	0.000673673	2.56373	evm.model.Contig93.22	evm.model.Contig93.22	0.33384	0.865844	biological_process
GO:0097428	protein maturation by iron-sulfur cluster transfer	1	579	5	7422	0.00172712	0.000673673	2.56373	evm.model.Contig9.208	evm.model.Contig9.208	0.33384	0.865844	biological_process
GO:0071051	polyadenylation-dependent snoRNA 3'-end processing	1	579	5	7422	0.00172712	0.000673673	2.56373	evm.model.Contig32.199	evm.model.Contig32.199	0.33384	0.865844	biological_process
GO:1901223	negative regulation of NIK/NF-kappaB signaling	1	579	5	7422	0.00172712	0.000673673	2.56373	evm.model.Contig5.62	evm.model.Contig5.62	0.33384	0.865844	biological_process
GO:0071375	cellular response to peptide hormone stimulus	1	579	5	7422	0.00172712	0.000673673	2.56373	evm.model.Contig73.62	evm.model.Contig73.62	0.33384	0.865844	biological_process
GO:0035909	aorta morphogenesis	1	579	5	7422	0.00172712	0.000673673	2.56373	evm.model.Contig9.64	evm.model.Contig9.64	0.33384	0.865844	biological_process
GO:0071786	endoplasmic reticulum tubular network organization	1	579	5	7422	0.00172712	0.000673673	2.56373	evm.model.Contig51.41	evm.model.Contig51.41	0.33384	0.865844	biological_process
GO:0051092	positive regulation of NF-kappaB transcription factor activity	1	579	5	7422	0.00172712	0.000673673	2.56373	evm.model.Contig40.167	evm.model.Contig40.167	0.33384	0.865844	biological_process
GO:0046660	female sex differentiation	1	579	5	7422	0.00172712	0.000673673	2.56373	evm.model.Contig14.173	evm.model.Contig14.173	0.33384	0.865844	biological_process
GO:0001895	retina homeostasis	1	579	5	7422	0.00172712	0.000673673	2.56373	evm.model.Contig93.112	evm.model.Contig93.112	0.33384	0.865844	biological_process
GO:0001707	mesoderm formation	1	579	5	7422	0.00172712	0.000673673	2.56373	evm.model.Contig190.19	evm.model.Contig190.19	0.33384	0.865844	biological_process
GO:0097193	intrinsic apoptotic signaling pathway	1	579	5	7422	0.00172712	0.000673673	2.56373	evm.model.Contig11.367	evm.model.Contig11.367	0.33384	0.865844	biological_process
GO:0072344	rescue of stalled ribosome	1	579	5	7422	0.00172712	0.000673673	2.56373	evm.model.Contig7.457	evm.model.Contig7.457	0.33384	0.865844	biological_process
GO:0006423	cysteinyl-tRNA aminoacylation	1	579	5	7422	0.00172712	0.000673673	2.56373	evm.model.Contig87.108	evm.model.Contig87.108	0.33384	0.865844	biological_process
GO:0070544	histone H3-K36 demethylation	1	579	5	7422	0.00172712	0.000673673	2.56373	evm.model.Contig123.36	evm.model.Contig123.36	0.33384	0.865844	biological_process
GO:1903543	positive regulation of exosomal secretion	1	579	5	7422	0.00172712	0.000673673	2.56373	evm.model.Contig43.119	evm.model.Contig43.119	0.33384	0.865844	biological_process
GO:0032012	regulation of ARF protein signal transduction	1	579	5	7422	0.00172712	0.000673673	2.56373	evm.model.Contig27.168	evm.model.Contig27.168	0.33384	0.865844	biological_process
GO:0032526	response to retinoic acid	1	579	5	7422	0.00172712	0.000673673	2.56373	evm.model.Contig28.160	evm.model.Contig28.160	0.33384	0.865844	biological_process
GO:0006807	nitrogen compound metabolic process	1	579	5	7422	0.00172712	0.000673673	2.56373	evm.model.Contig131.62	evm.model.Contig131.62	0.33384	0.865844	biological_process
GO:0035172	hemocyte proliferation	1	579	5	7422	0.00172712	0.000673673	2.56373	evm.model.Contig118.41	evm.model.Contig118.41	0.33384	0.865844	biological_process
GO:0045199	maintenance of epithelial cell apical/basal polarity	1	579	5	7422	0.00172712	0.000673673	2.56373	evm.model.Contig43.119	evm.model.Contig43.119	0.33384	0.865844	biological_process
GO:0061136	regulation of proteasomal protein catabolic process	1	579	5	7422	0.00172712	0.000673673	2.56373	evm.model.Contig24.176	evm.model.Contig24.176	0.33384	0.865844	biological_process
GO:0006474	N-terminal protein amino acid acetylation	1	579	5	7422	0.00172712	0.000673673	2.56373	evm.model.Contig6.476	evm.model.Contig6.476	0.33384	0.865844	biological_process
GO:0031453	positive regulation of heterochromatin assembly	1	579	5	7422	0.00172712	0.000673673	2.56373	evm.model.Contig118.41	evm.model.Contig118.41	0.33384	0.865844	biological_process
GO:0006959	humoral immune response	1	579	5	7422	0.00172712	0.000673673	2.56373	evm.model.Contig118.41	evm.model.Contig118.41	0.33384	0.865844	biological_process
GO:1903358	regulation of Golgi organization	1	579	5	7422	0.00172712	0.000673673	2.56373	evm.model.Contig63.83	evm.model.Contig63.83	0.33384	0.865844	biological_process
GO:0015844	monoamine transport	1	579	5	7422	0.00172712	0.000673673	2.56373	evm.model.Contig122.32	evm.model.Contig122.32	0.33384	0.865844	biological_process
GO:0071035	nuclear polyadenylation-dependent rRNA catabolic process	1	579	5	7422	0.00172712	0.000673673	2.56373	evm.model.Contig6.858	evm.model.Contig6.858	0.33384	0.865844	biological_process
GO:0042256	mature ribosome assembly	1	579	5	7422	0.00172712	0.000673673	2.56373	evm.model.Contig67.20	evm.model.Contig67.20	0.33384	0.865844	biological_process
GO:2001224	positive regulation of neuron migration	1	579	5	7422	0.00172712	0.000673673	2.56373	evm.model.Contig1.754	evm.model.Contig1.754	0.33384	0.865844	biological_process
GO:0070266	necroptotic process	1	579	5	7422	0.00172712	0.000673673	2.56373	evm.model.Contig21.72	evm.model.Contig21.72	0.33384	0.865844	biological_process
GO:0009298	GDP-mannose biosynthetic process	1	579	5	7422	0.00172712	0.000673673	2.56373	evm.model.Contig4.435	evm.model.Contig4.435	0.33384	0.865844	biological_process
GO:0009435	NAD biosynthetic process	1	579	5	7422	0.00172712	0.000673673	2.56373	evm.model.Contig104.31	evm.model.Contig104.31	0.33384	0.865844	biological_process
GO:0000460	maturation of 5.8S rRNA	1	579	5	7422	0.00172712	0.000673673	2.56373	evm.model.Contig115.80	evm.model.Contig115.80	0.33384	0.865844	biological_process
GO:0006999	nuclear pore organization	1	579	5	7422	0.00172712	0.000673673	2.56373	evm.model.Contig95.90	evm.model.Contig95.90	0.33384	0.865844	biological_process
GO:0072334	UDP-galactose transmembrane transport	1	579	5	7422	0.00172712	0.000673673	2.56373	evm.model.Contig1.476	evm.model.Contig1.476	0.33384	0.865844	biological_process
GO:0006777	Mo-molybdopterin cofactor biosynthetic process	1	579	5	7422	0.00172712	0.000673673	2.56373	evm.model.Contig6.312	evm.model.Contig6.312	0.33384	0.865844	biological_process
GO:0090070	positive regulation of ribosome biogenesis	1	579	5	7422	0.00172712	0.000673673	2.56373	evm.model.Contig10.184	evm.model.Contig10.184	0.33384	0.865844	biological_process
GO:0043280	positive regulation of cysteine-type endopeptidase activity involved in apoptotic process	1	579	5	7422	0.00172712	0.000673673	2.56373	evm.model.Contig2.408	evm.model.Contig2.408	0.33384	0.865844	biological_process
GO:0048169	regulation of long-term neuronal synaptic plasticity	1	579	5	7422	0.00172712	0.000673673	2.56373	evm.model.Contig28.170	evm.model.Contig28.170	0.33384	0.865844	biological_process
GO:0048738	cardiac muscle tissue development	1	579	5	7422	0.00172712	0.000673673	2.56373	evm.model.Contig2.469	evm.model.Contig2.469	0.33384	0.865844	biological_process
GO:0045751	negative regulation of Toll signaling pathway	1	579	5	7422	0.00172712	0.000673673	2.56373	evm.model.Contig1.476	evm.model.Contig1.476	0.33384	0.865844	biological_process
GO:0006000	fructose metabolic process	1	579	5	7422	0.00172712	0.000673673	2.56373	evm.model.Contig147.16	evm.model.Contig147.16	0.33384	0.865844	biological_process
GO:0051310	metaphase plate congression	1	579	5	7422	0.00172712	0.000673673	2.56373	evm.model.Contig1.186	evm.model.Contig1.186	0.33384	0.865844	biological_process
GO:0046326	positive regulation of glucose import	1	579	5	7422	0.00172712	0.000673673	2.56373	evm.model.Contig28.170	evm.model.Contig28.170	0.33384	0.865844	biological_process
GO:0000447	endonucleolytic cleavage in ITS1 to separate SSU-rRNA from 5.8S rRNA and LSU-rRNA from tricistronic rRNA transcript (SSU-rRNA, 5.8S rRNA, LSU-rRNA)	1	579	5	7422	0.00172712	0.000673673	2.56373	evm.model.Contig56.100	evm.model.Contig56.100	0.33384	0.865844	biological_process
GO:0055089	fatty acid homeostasis	1	579	5	7422	0.00172712	0.000673673	2.56373	evm.model.Contig73.62	evm.model.Contig73.62	0.33384	0.865844	biological_process
GO:0070848	response to growth factor	1	579	5	7422	0.00172712	0.000673673	2.56373	evm.model.Contig11.283	evm.model.Contig11.283	0.33384	0.865844	biological_process
GO:0006207	'de novo' pyrimidine nucleobase biosynthetic process	1	579	5	7422	0.00172712	0.000673673	2.56373	evm.model.Contig107.62	evm.model.Contig107.62	0.33384	0.865844	biological_process
GO:0023021	termination of signal transduction	1	579	5	7422	0.00172712	0.000673673	2.56373	evm.model.Contig8.324	evm.model.Contig8.324	0.33384	0.865844	biological_process
GO:0001522	pseudouridine synthesis	1	579	5	7422	0.00172712	0.000673673	2.56373	evm.model.Contig7.433	evm.model.Contig7.433	0.33384	0.865844	biological_process
GO:0006956	complement activation	1	579	5	7422	0.00172712	0.000673673	2.56373	evm.model.Contig42.236	evm.model.Contig42.236	0.33384	0.865844	biological_process
GO:0015015	heparan sulfate proteoglycan biosynthetic process, enzymatic modification	1	579	5	7422	0.00172712	0.000673673	2.56373	evm.model.Contig75.100	evm.model.Contig75.100	0.33384	0.865844	biological_process
GO:2000647	negative regulation of stem cell proliferation	1	579	5	7422	0.00172712	0.000673673	2.56373	evm.model.Contig4.330	evm.model.Contig4.330	0.33384	0.865844	biological_process
GO:0048843	negative regulation of axon extension involved in axon guidance	1	579	5	7422	0.00172712	0.000673673	2.56373	evm.model.Contig30.78	evm.model.Contig30.78	0.33384	0.865844	biological_process
GO:0045213	neurotransmitter receptor metabolic process	1	579	5	7422	0.00172712	0.000673673	2.56373	evm.model.Contig7.52	evm.model.Contig7.52	0.33384	0.865844	biological_process
GO:0045765	regulation of angiogenesis	1	579	5	7422	0.00172712	0.000673673	2.56373	evm.model.Contig6.543	evm.model.Contig6.543	0.33384	0.865844	biological_process
GO:0042220	response to cocaine	1	579	5	7422	0.00172712	0.000673673	2.56373	evm.model.Contig6.543	evm.model.Contig6.543	0.33384	0.865844	biological_process
GO:0071260	cellular response to mechanical stimulus	1	579	5	7422	0.00172712	0.000673673	2.56373	evm.model.Contig15.232	evm.model.Contig15.232	0.33384	0.865844	biological_process
GO:0120177	negative regulation of torso signaling pathway	1	579	5	7422	0.00172712	0.000673673	2.56373	evm.model.Contig1.787	evm.model.Contig1.787	0.33384	0.865844	biological_process
GO:0045070	positive regulation of viral genome replication	1	579	5	7422	0.00172712	0.000673673	2.56373	evm.model.Contig186.34	evm.model.Contig186.34	0.33384	0.865844	biological_process
GO:0046167	glycerol-3-phosphate biosynthetic process	1	579	5	7422	0.00172712	0.000673673	2.56373	evm.model.Contig137.23	evm.model.Contig137.23	0.33384	0.865844	biological_process
GO:0045464	R8 cell fate specification	1	579	5	7422	0.00172712	0.000673673	2.56373	evm.model.Contig82.67	evm.model.Contig82.67	0.33384	0.865844	biological_process
GO:0045542	positive regulation of cholesterol biosynthetic process	1	579	5	7422	0.00172712	0.000673673	2.56373	evm.model.Contig28.160	evm.model.Contig28.160	0.33384	0.865844	biological_process
GO:0098685	Schaffer collateral - CA1 synapse	2	602	16	8058	0.00332226	0.0019856	1.67317	evm.model.Contig9.35;evm.model.Contig9.28	evm.model.Contig9.35;evm.model.Contig9.28	0.338372	0.781747	cellular_component
GO:0072659	protein localization to plasma membrane	4	579	38	7422	0.00690846	0.00511991	1.34933	evm.model.Contig43.10;evm.model.Contig51.41;evm.model.Contig33.121;evm.model.Contig28.170	evm.model.Contig43.10;evm.model.Contig51.41;evm.model.Contig33.121;evm.model.Contig28.170	0.344276	0.865844	biological_process
GO:0007517	muscle organ development	4	579	38	7422	0.00690846	0.00511991	1.34933	evm.model.Contig190.19;evm.model.Contig46.80;evm.model.Contig73.62;evm.model.Contig18.115	evm.model.Contig190.19;evm.model.Contig46.80;evm.model.Contig73.62;evm.model.Contig18.115	0.344276	0.865844	biological_process
GO:0042277	peptide binding	2	567	16	7460	0.00352734	0.00214477	1.64462	evm.model.Contig15.81;evm.model.Contig15.192	evm.model.Contig15.81;evm.model.Contig15.192	0.346216	0.773787	molecular_function
GO:0001933	negative regulation of protein phosphorylation	3	579	27	7422	0.00518135	0.00363783	1.42429	evm.model.Contig7.457;evm.model.Contig162.15;evm.model.Contig1.787	evm.model.Contig7.457;evm.model.Contig162.15;evm.model.Contig1.787	0.353133	0.865844	biological_process
GO:0016246	RNA interference	2	579	16	7422	0.00345423	0.00215575	1.60233	evm.model.Contig44.39;evm.model.Contig14.237	evm.model.Contig44.39;evm.model.Contig14.237	0.358302	0.865844	biological_process
GO:0006919	activation of cysteine-type endopeptidase activity involved in apoptotic process	2	579	16	7422	0.00345423	0.00215575	1.60233	evm.model.Contig2.408;evm.model.Contig8.513	evm.model.Contig2.408;evm.model.Contig8.513	0.358302	0.865844	biological_process
GO:0070936	protein K48-linked ubiquitination	2	579	16	7422	0.00345423	0.00215575	1.60233	evm.model.Contig37.168;evm.model.Contig15.106	evm.model.Contig37.168;evm.model.Contig15.106	0.358302	0.865844	biological_process
GO:0001889	liver development	2	579	16	7422	0.00345423	0.00215575	1.60233	evm.model.Contig73.62;evm.model.Contig16.303	evm.model.Contig73.62;evm.model.Contig16.303	0.358302	0.865844	biological_process
GO:0008010	structural constituent of chitin-based larval cuticle	6	567	64	7460	0.010582	0.00857909	1.23347	evm.model.Contig134.57;evm.model.Contig220.4;evm.model.Contig220.7;evm.model.Contig12.208;evm.model.Contig220.6;evm.model.Contig220.8	evm.model.Contig134.57;evm.model.Contig220.4;evm.model.Contig220.7;evm.model.Contig12.208;evm.model.Contig220.6;evm.model.Contig220.8	0.359032	0.773787	molecular_function
GO:0031072	heat shock protein binding	3	567	28	7460	0.005291	0.00375335	1.40967	evm.model.Contig44.39;evm.model.Contig14.237;evm.model.Contig6.862	evm.model.Contig44.39;evm.model.Contig14.237;evm.model.Contig6.862	0.359252	0.773787	molecular_function
GO:0009950	dorsal/ventral axis specification	4	579	39	7422	0.00690846	0.00525465	1.31473	evm.model.Contig68.90;evm.model.Contig40.93;evm.model.Contig1.341;evm.model.Contig40.92	evm.model.Contig68.90;evm.model.Contig40.93;evm.model.Contig1.341;evm.model.Contig40.92	0.362526	0.865844	biological_process
GO:0005737	cytoplasm	148	602	1929	8058	0.245847	0.239389	1.02698	evm.model.Contig88.44;evm.model.Contig189.28;evm.model.Contig44.192;evm.model.Contig152.10;evm.model.Contig23.247;evm.model.Contig66.14;evm.model.Contig5.543;evm.model.Contig29.37;evm.model.Contig24.172;evm.model.Contig14.209;evm.model.Contig93.106;evm.model.Contig87.123;evm.model.Contig2.563;evm.model.Contig6.296;evm.model.Contig61.200;evm.model.Contig87.93;evm.model.Contig7.457;evm.model.Contig…	evm.model.Contig88.44;evm.model.Contig189.28;evm.model.Contig44.192;evm.model.Contig152.10;evm.model.Contig23.247;evm.model.Contig66.14;evm.model.Contig5.543;evm.model.Contig29.37;evm.model.Contig24.172;evm.model.Contig14.209;evm.model.Contig93.106;evm.model.Contig87.123;evm.model.Contig2.563;evm.model.Contig6.296;evm.model.Contig61.200;evm.model.Contig87.93;evm.model.Contig7.457;evm.model.Contig…	0.365863	0.781747	cellular_component
GO:0005905	clathrin-coated pit	2	602	17	8058	0.00332226	0.0021097	1.57475	evm.model.Contig36.188;evm.model.Contig23.235	evm.model.Contig36.188;evm.model.Contig23.235	0.366267	0.781747	cellular_component
GO:0019898	extrinsic component of membrane	3	602	29	8058	0.00498339	0.00359891	1.38469	evm.model.Contig104.38;evm.model.Contig131.62;evm.model.Contig37.114	evm.model.Contig104.38;evm.model.Contig131.62;evm.model.Contig37.114	0.369995	0.781747	cellular_component
GO:0032993	protein-DNA complex	1	602	6	8058	0.00166113	0.000744602	2.2309	evm.model.Contig131.13	evm.model.Contig131.13	0.37251	0.781747	cellular_component
GO:0071782	endoplasmic reticulum tubular network	1	602	6	8058	0.00166113	0.000744602	2.2309	evm.model.Contig51.41	evm.model.Contig51.41	0.37251	0.781747	cellular_component
GO:0005740	mitochondrial envelope	1	602	6	8058	0.00166113	0.000744602	2.2309	evm.model.Contig162.15	evm.model.Contig162.15	0.37251	0.781747	cellular_component
GO:0071203	WASH complex	1	602	6	8058	0.00166113	0.000744602	2.2309	evm.model.Contig1.732	evm.model.Contig1.732	0.37251	0.781747	cellular_component
GO:0005675	transcription factor TFIIH holo complex	1	602	6	8058	0.00166113	0.000744602	2.2309	evm.model.Contig345.5	evm.model.Contig345.5	0.37251	0.781747	cellular_component
GO:0044233	Mitochondria-associated ER Membrane	1	602	6	8058	0.00166113	0.000744602	2.2309	evm.model.Contig31.54	evm.model.Contig31.54	0.37251	0.781747	cellular_component
GO:0000779	condensed chromosome, centromeric region	1	602	6	8058	0.00166113	0.000744602	2.2309	evm.model.Contig1.186	evm.model.Contig1.186	0.37251	0.781747	cellular_component
GO:0031232	extrinsic component of external side of plasma membrane	1	602	6	8058	0.00166113	0.000744602	2.2309	evm.model.Contig304.2	evm.model.Contig304.2	0.37251	0.781747	cellular_component
GO:0030131	clathrin adaptor complex	1	602	6	8058	0.00166113	0.000744602	2.2309	evm.model.Contig23.235	evm.model.Contig23.235	0.37251	0.781747	cellular_component
GO:0032797	SMN complex	1	602	6	8058	0.00166113	0.000744602	2.2309	evm.model.Contig69.11	evm.model.Contig69.11	0.37251	0.781747	cellular_component
GO:0001772	immunological synapse	1	602	6	8058	0.00166113	0.000744602	2.2309	evm.model.Contig43.119	evm.model.Contig43.119	0.37251	0.781747	cellular_component
GO:0035145	exon-exon junction complex	1	602	6	8058	0.00166113	0.000744602	2.2309	evm.model.Contig17.115	evm.model.Contig17.115	0.37251	0.781747	cellular_component
GO:0001673	male germ cell nucleus	1	602	6	8058	0.00166113	0.000744602	2.2309	evm.model.Contig19.241	evm.model.Contig19.241	0.37251	0.781747	cellular_component
GO:0000164	protein phosphatase type 1 complex	1	602	6	8058	0.00166113	0.000744602	2.2309	evm.model.Contig6.543	evm.model.Contig6.543	0.37251	0.781747	cellular_component
GO:0061631	ubiquitin conjugating enzyme activity	2	567	17	7460	0.00352734	0.00227882	1.54788	evm.model.Contig7.162;evm.model.Contig37.168	evm.model.Contig7.162;evm.model.Contig37.168	0.37449	0.773787	molecular_function
GO:0005215	transporter activity	2	567	17	7460	0.00352734	0.00227882	1.54788	evm.model.Contig50.36;evm.model.Contig1.849	evm.model.Contig50.36;evm.model.Contig1.849	0.37449	0.773787	molecular_function
GO:0016829	lyase activity	1	567	6	7460	0.00176367	0.00080429	2.19283	evm.model.Contig45.151	evm.model.Contig45.151	0.377779	0.773787	molecular_function
GO:0032027	myosin light chain binding	1	567	6	7460	0.00176367	0.00080429	2.19283	evm.model.Contig1.861	evm.model.Contig1.861	0.377779	0.773787	molecular_function
GO:0030976	thiamine pyrophosphate binding	1	567	6	7460	0.00176367	0.00080429	2.19283	evm.model.Contig45.151	evm.model.Contig45.151	0.377779	0.773787	molecular_function
GO:0015136	sialic acid transmembrane transporter activity	1	567	6	7460	0.00176367	0.00080429	2.19283	evm.model.Contig21.59	evm.model.Contig21.59	0.377779	0.773787	molecular_function
GO:0004596	peptide alpha-N-acetyltransferase activity	1	567	6	7460	0.00176367	0.00080429	2.19283	evm.model.Contig6.476	evm.model.Contig6.476	0.377779	0.773787	molecular_function
GO:0004064	arylesterase activity	1	567	6	7460	0.00176367	0.00080429	2.19283	evm.model.Contig48.5	evm.model.Contig48.5	0.377779	0.773787	molecular_function
GO:0070530	K63-linked polyubiquitin modification-dependent protein binding	1	567	6	7460	0.00176367	0.00080429	2.19283	evm.model.Contig68.102	evm.model.Contig68.102	0.377779	0.773787	molecular_function
GO:0030620	U2 snRNA binding	1	567	6	7460	0.00176367	0.00080429	2.19283	evm.model.Contig68.102	evm.model.Contig68.102	0.377779	0.773787	molecular_function
GO:1901981	phosphatidylinositol phosphate binding	1	567	6	7460	0.00176367	0.00080429	2.19283	evm.model.Contig2.421	evm.model.Contig2.421	0.377779	0.773787	molecular_function
GO:0004869	cysteine-type endopeptidase inhibitor activity	1	567	6	7460	0.00176367	0.00080429	2.19283	evm.model.Contig8.272	evm.model.Contig8.272	0.377779	0.773787	molecular_function
GO:0016922	nuclear receptor binding	1	567	6	7460	0.00176367	0.00080429	2.19283	evm.model.Contig10.439	evm.model.Contig10.439	0.377779	0.773787	molecular_function
GO:0017080	sodium channel regulator activity	1	567	6	7460	0.00176367	0.00080429	2.19283	evm.model.Contig1.749	evm.model.Contig1.749	0.377779	0.773787	molecular_function
GO:0015248	sterol transporter activity	1	567	6	7460	0.00176367	0.00080429	2.19283	evm.model.Contig104.33	evm.model.Contig104.33	0.377779	0.773787	molecular_function
GO:0004726	non-membrane spanning protein tyrosine phosphatase activity	1	567	6	7460	0.00176367	0.00080429	2.19283	evm.model.Contig8.168	evm.model.Contig8.168	0.377779	0.773787	molecular_function
GO:0004500	dopamine beta-monooxygenase activity	1	567	6	7460	0.00176367	0.00080429	2.19283	evm.model.Contig66.80	evm.model.Contig66.80	0.377779	0.773787	molecular_function
GO:0017105	acyl-CoA delta11-desaturase activity	1	567	6	7460	0.00176367	0.00080429	2.19283	evm.model.Contig23.27	evm.model.Contig23.27	0.377779	0.773787	molecular_function
GO:0097157	pre-mRNA intronic binding	1	567	6	7460	0.00176367	0.00080429	2.19283	evm.model.Contig68.102	evm.model.Contig68.102	0.377779	0.773787	molecular_function
GO:0035198	miRNA binding	1	567	6	7460	0.00176367	0.00080429	2.19283	evm.model.Contig11.283	evm.model.Contig11.283	0.377779	0.773787	molecular_function
GO:0033691	sialic acid binding	1	567	6	7460	0.00176367	0.00080429	2.19283	evm.model.Contig304.2	evm.model.Contig304.2	0.377779	0.773787	molecular_function
GO:0004791	thioredoxin-disulfide reductase activity	1	567	6	7460	0.00176367	0.00080429	2.19283	evm.model.Contig3.1163	evm.model.Contig3.1163	0.377779	0.773787	molecular_function
GO:0097153	cysteine-type endopeptidase activity involved in apoptotic process	1	567	6	7460	0.00176367	0.00080429	2.19283	evm.model.Contig10.415	evm.model.Contig10.415	0.377779	0.773787	molecular_function
GO:0004303	estradiol 17-beta-dehydrogenase activity	1	567	6	7460	0.00176367	0.00080429	2.19283	evm.model.Contig5.125	evm.model.Contig5.125	0.377779	0.773787	molecular_function
GO:0016409	palmitoyltransferase activity	1	567	6	7460	0.00176367	0.00080429	2.19283	evm.model.Contig6.484	evm.model.Contig6.484	0.377779	0.773787	molecular_function
GO:0005164	tumor necrosis factor receptor binding	1	567	6	7460	0.00176367	0.00080429	2.19283	evm.model.Contig220.16	evm.model.Contig220.16	0.377779	0.773787	molecular_function
GO:0015129	lactate transmembrane transporter activity	1	567	6	7460	0.00176367	0.00080429	2.19283	evm.model.Contig152.51	evm.model.Contig152.51	0.377779	0.773787	molecular_function
GO:0031593	polyubiquitin modification-dependent protein binding	1	567	6	7460	0.00176367	0.00080429	2.19283	evm.model.Contig6.486	evm.model.Contig6.486	0.377779	0.773787	molecular_function
GO:0008484	sulfuric ester hydrolase activity	1	567	6	7460	0.00176367	0.00080429	2.19283	evm.model.Contig83.16	evm.model.Contig83.16	0.377779	0.773787	molecular_function
GO:0060090	molecular adaptor activity	1	567	6	7460	0.00176367	0.00080429	2.19283	evm.model.Contig2.408	evm.model.Contig2.408	0.377779	0.773787	molecular_function
GO:0005229	intracellular calcium activated chloride channel activity	1	567	6	7460	0.00176367	0.00080429	2.19283	evm.model.Contig46.81	evm.model.Contig46.81	0.377779	0.773787	molecular_function
GO:0017091	AU-rich element binding	1	567	6	7460	0.00176367	0.00080429	2.19283	evm.model.Contig6.858	evm.model.Contig6.858	0.377779	0.773787	molecular_function
GO:0004526	ribonuclease P activity	1	567	6	7460	0.00176367	0.00080429	2.19283	evm.model.Contig1.412	evm.model.Contig1.412	0.377779	0.773787	molecular_function
GO:0030020	extracellular matrix structural constituent conferring tensile strength	1	567	6	7460	0.00176367	0.00080429	2.19283	evm.model.Contig18.115	evm.model.Contig18.115	0.377779	0.773787	molecular_function
GO:0045202	synapse	11	602	130	8058	0.0182724	0.016133	1.13261	evm.model.Contig57.89;evm.model.Contig20.11;evm.model.Contig1.772;evm.model.Contig50.36;evm.model.Contig1.754;evm.model.Contig153.38;evm.model.Contig110.4;evm.model.Contig80.35;evm.model.Contig27.168;evm.model.Contig28.170;evm.model.Contig69.49	evm.model.Contig57.89;evm.model.Contig20.11;evm.model.Contig1.772;evm.model.Contig50.36;evm.model.Contig1.754;evm.model.Contig153.38;evm.model.Contig110.4;evm.model.Contig80.35;evm.model.Contig27.168;evm.model.Contig28.170;evm.model.Contig69.49	0.37912	0.790054	cellular_component
GO:0003705	transcription factor activity, RNA polymerase II distal enhancer sequence-specific binding	4	567	41	7460	0.00705467	0.00549598	1.28361	evm.model.Contig44.159;evm.model.Contig2.469;evm.model.Contig48.161;evm.model.Contig131.13	evm.model.Contig44.159;evm.model.Contig2.469;evm.model.Contig48.161;evm.model.Contig131.13	0.379748	0.773787	molecular_function
GO:0030707	ovarian follicle cell development	7	579	76	7422	0.0120898	0.0102398	1.18067	evm.model.Contig57.89;evm.model.Contig58.148;evm.model.Contig8.126;evm.model.Contig95.60;evm.model.Contig115.84;evm.model.Contig11.101;evm.model.Contig44.39	evm.model.Contig57.89;evm.model.Contig58.148;evm.model.Contig8.126;evm.model.Contig95.60;evm.model.Contig115.84;evm.model.Contig11.101;evm.model.Contig44.39	0.381579	0.865844	biological_process
GO:0031902	late endosome membrane	6	602	67	8058	0.00996678	0.00831472	1.19869	evm.model.Contig20.46;evm.model.Contig113.44;evm.model.Contig132.13;evm.model.Contig13.50;evm.model.Contig27.38;evm.model.Contig141.35	evm.model.Contig20.46;evm.model.Contig113.44;evm.model.Contig132.13;evm.model.Contig13.50;evm.model.Contig27.38;evm.model.Contig141.35	0.384894	0.796516	cellular_component
GO:0032502	developmental process	1	579	6	7422	0.00172712	0.000808407	2.13644	evm.model.Contig24.193	evm.model.Contig24.193	0.385843	0.865844	biological_process
GO:0035329	hippo signaling	1	579	6	7422	0.00172712	0.000808407	2.13644	evm.model.Contig8.126	evm.model.Contig8.126	0.385843	0.865844	biological_process
GO:0034612	response to tumor necrosis factor	1	579	6	7422	0.00172712	0.000808407	2.13644	evm.model.Contig10.322	evm.model.Contig10.322	0.385843	0.865844	biological_process
GO:0008362	chitin-based embryonic cuticle biosynthetic process	1	579	6	7422	0.00172712	0.000808407	2.13644	evm.model.Contig67.119	evm.model.Contig67.119	0.385843	0.865844	biological_process
GO:0006165	nucleoside diphosphate phosphorylation	1	579	6	7422	0.00172712	0.000808407	2.13644	evm.model.Contig107.62	evm.model.Contig107.62	0.385843	0.865844	biological_process
GO:0009142	nucleoside triphosphate biosynthetic process	1	579	6	7422	0.00172712	0.000808407	2.13644	evm.model.Contig107.62	evm.model.Contig107.62	0.385843	0.865844	biological_process
GO:0072657	protein localization to membrane	1	579	6	7422	0.00172712	0.000808407	2.13644	evm.model.Contig16.382	evm.model.Contig16.382	0.385843	0.865844	biological_process
GO:0050482	arachidonic acid secretion	1	579	6	7422	0.00172712	0.000808407	2.13644	evm.model.Contig68.2	evm.model.Contig68.2	0.385843	0.865844	biological_process
GO:0001710	mesodermal cell fate commitment	1	579	6	7422	0.00172712	0.000808407	2.13644	evm.model.Contig48.161	evm.model.Contig48.161	0.385843	0.865844	biological_process
GO:0006283	transcription-coupled nucleotide-excision repair	1	579	6	7422	0.00172712	0.000808407	2.13644	evm.model.Contig345.5	evm.model.Contig345.5	0.385843	0.865844	biological_process
GO:0034644	cellular response to UV	1	579	6	7422	0.00172712	0.000808407	2.13644	evm.model.Contig6.543	evm.model.Contig6.543	0.385843	0.865844	biological_process
GO:0000288	nuclear-transcribed mRNA catabolic process, deadenylation-dependent decay	1	579	6	7422	0.00172712	0.000808407	2.13644	evm.model.Contig15.36	evm.model.Contig15.36	0.385843	0.865844	biological_process
GO:0034260	negative regulation of GTPase activity	1	579	6	7422	0.00172712	0.000808407	2.13644	evm.model.Contig43.10	evm.model.Contig43.10	0.385843	0.865844	biological_process
GO:0010458	exit from mitosis	1	579	6	7422	0.00172712	0.000808407	2.13644	evm.model.Contig8.514	evm.model.Contig8.514	0.385843	0.865844	biological_process
GO:0010801	negative regulation of peptidyl-threonine phosphorylation	1	579	6	7422	0.00172712	0.000808407	2.13644	evm.model.Contig6.543	evm.model.Contig6.543	0.385843	0.865844	biological_process
GO:0050684	regulation of mRNA processing	1	579	6	7422	0.00172712	0.000808407	2.13644	evm.model.Contig95.60	evm.model.Contig95.60	0.385843	0.865844	biological_process
GO:0070317	negative regulation of G0 to G1 transition	1	579	6	7422	0.00172712	0.000808407	2.13644	evm.model.Contig12.161	evm.model.Contig12.161	0.385843	0.865844	biological_process
GO:2000484	positive regulation of interleukin-8 secretion	1	579	6	7422	0.00172712	0.000808407	2.13644	evm.model.Contig304.2	evm.model.Contig304.2	0.385843	0.865844	biological_process
GO:0009755	hormone-mediated signaling pathway	1	579	6	7422	0.00172712	0.000808407	2.13644	evm.model.Contig5.2	evm.model.Contig5.2	0.385843	0.865844	biological_process
GO:0036498	IRE1-mediated unfolded protein response	1	579	6	7422	0.00172712	0.000808407	2.13644	evm.model.Contig27.168	evm.model.Contig27.168	0.385843	0.865844	biological_process
GO:0006589	octopamine biosynthetic process	1	579	6	7422	0.00172712	0.000808407	2.13644	evm.model.Contig66.80	evm.model.Contig66.80	0.385843	0.865844	biological_process
GO:0006369	termination of RNA polymerase II transcription	1	579	6	7422	0.00172712	0.000808407	2.13644	evm.model.Contig95.118	evm.model.Contig95.118	0.385843	0.865844	biological_process
GO:0001657	ureteric bud development	1	579	6	7422	0.00172712	0.000808407	2.13644	evm.model.Contig65.88	evm.model.Contig65.88	0.385843	0.865844	biological_process
GO:0006559	L-phenylalanine catabolic process	1	579	6	7422	0.00172712	0.000808407	2.13644	evm.model.Contig16.303	evm.model.Contig16.303	0.385843	0.865844	biological_process
GO:0050905	neuromuscular process	1	579	6	7422	0.00172712	0.000808407	2.13644	evm.model.Contig117.64	evm.model.Contig117.64	0.385843	0.865844	biological_process
GO:0006858	extracellular transport	1	579	6	7422	0.00172712	0.000808407	2.13644	evm.model.Contig5.407	evm.model.Contig5.407	0.385843	0.865844	biological_process
GO:0003384	apical constriction involved in gastrulation	1	579	6	7422	0.00172712	0.000808407	2.13644	evm.model.Contig53.92	evm.model.Contig53.92	0.385843	0.865844	biological_process
GO:0055070	copper ion homeostasis	1	579	6	7422	0.00172712	0.000808407	2.13644	evm.model.Contig3.1126	evm.model.Contig3.1126	0.385843	0.865844	biological_process
GO:0006259	DNA metabolic process	1	579	6	7422	0.00172712	0.000808407	2.13644	evm.model.Contig9.208	evm.model.Contig9.208	0.385843	0.865844	biological_process
GO:0002224	toll-like receptor signaling pathway	1	579	6	7422	0.00172712	0.000808407	2.13644	evm.model.Contig220.16	evm.model.Contig220.16	0.385843	0.865844	biological_process
GO:0002805	regulation of antimicrobial peptide biosynthetic process	1	579	6	7422	0.00172712	0.000808407	2.13644	evm.model.Contig95.60	evm.model.Contig95.60	0.385843	0.865844	biological_process
GO:0008206	bile acid metabolic process	1	579	6	7422	0.00172712	0.000808407	2.13644	evm.model.Contig1.254	evm.model.Contig1.254	0.385843	0.865844	biological_process
GO:0046654	tetrahydrofolate biosynthetic process	1	579	6	7422	0.00172712	0.000808407	2.13644	evm.model.Contig44.37	evm.model.Contig44.37	0.385843	0.865844	biological_process
GO:0006107	oxaloacetate metabolic process	1	579	6	7422	0.00172712	0.000808407	2.13644	evm.model.Contig82.9	evm.model.Contig82.9	0.385843	0.865844	biological_process
GO:0007257	activation of JUN kinase activity	1	579	6	7422	0.00172712	0.000808407	2.13644	evm.model.Contig15.232	evm.model.Contig15.232	0.385843	0.865844	biological_process
GO:0061357	positive regulation of Wnt protein secretion	1	579	6	7422	0.00172712	0.000808407	2.13644	evm.model.Contig1.787	evm.model.Contig1.787	0.385843	0.865844	biological_process
GO:0035224	genital disc anterior/posterior pattern formation	1	579	6	7422	0.00172712	0.000808407	2.13644	evm.model.Contig2.469	evm.model.Contig2.469	0.385843	0.865844	biological_process
GO:0007079	mitotic chromosome movement towards spindle pole	1	579	6	7422	0.00172712	0.000808407	2.13644	evm.model.Contig1.186	evm.model.Contig1.186	0.385843	0.865844	biological_process
GO:0045216	cell-cell junction organization	1	579	6	7422	0.00172712	0.000808407	2.13644	evm.model.Contig4.330	evm.model.Contig4.330	0.385843	0.865844	biological_process
GO:0000335	negative regulation of transposition, DNA-mediated	1	579	6	7422	0.00172712	0.000808407	2.13644	evm.model.Contig17.115	evm.model.Contig17.115	0.385843	0.865844	biological_process
GO:0042795	snRNA transcription by RNA polymerase II	1	579	6	7422	0.00172712	0.000808407	2.13644	evm.model.Contig68.98	evm.model.Contig68.98	0.385843	0.865844	biological_process
GO:0007500	mesodermal cell fate determination	1	579	6	7422	0.00172712	0.000808407	2.13644	evm.model.Contig1.341	evm.model.Contig1.341	0.385843	0.865844	biological_process
GO:0048661	positive regulation of smooth muscle cell proliferation	1	579	6	7422	0.00172712	0.000808407	2.13644	evm.model.Contig5.215	evm.model.Contig5.215	0.385843	0.865844	biological_process
GO:0007295	growth of a germarium-derived egg chamber	1	579	6	7422	0.00172712	0.000808407	2.13644	evm.model.Contig163.21	evm.model.Contig163.21	0.385843	0.865844	biological_process
GO:0071345	cellular response to cytokine stimulus	1	579	6	7422	0.00172712	0.000808407	2.13644	evm.model.Contig1.167	evm.model.Contig1.167	0.385843	0.865844	biological_process
GO:0040015	negative regulation of multicellular organism growth	1	579	6	7422	0.00172712	0.000808407	2.13644	evm.model.Contig23.270	evm.model.Contig23.270	0.385843	0.865844	biological_process
GO:0031623	receptor internalization	1	579	6	7422	0.00172712	0.000808407	2.13644	evm.model.Contig1.167	evm.model.Contig1.167	0.385843	0.865844	biological_process
GO:0048146	positive regulation of fibroblast proliferation	1	579	6	7422	0.00172712	0.000808407	2.13644	evm.model.Contig15.81	evm.model.Contig15.81	0.385843	0.865844	biological_process
GO:0015739	sialic acid transport	1	579	6	7422	0.00172712	0.000808407	2.13644	evm.model.Contig21.59	evm.model.Contig21.59	0.385843	0.865844	biological_process
GO:0150007	clathrin-dependent synaptic vesicle endocytosis	1	579	6	7422	0.00172712	0.000808407	2.13644	evm.model.Contig32.146	evm.model.Contig32.146	0.385843	0.865844	biological_process
GO:0043281	regulation of cysteine-type endopeptidase activity involved in apoptotic process	1	579	6	7422	0.00172712	0.000808407	2.13644	evm.model.Contig11.283	evm.model.Contig11.283	0.385843	0.865844	biological_process
GO:0031054	pre-miRNA processing	1	579	6	7422	0.00172712	0.000808407	2.13644	evm.model.Contig9.100	evm.model.Contig9.100	0.385843	0.865844	biological_process
GO:0002053	positive regulation of mesenchymal cell proliferation	1	579	6	7422	0.00172712	0.000808407	2.13644	evm.model.Contig76.58	evm.model.Contig76.58	0.385843	0.865844	biological_process
GO:0048082	regulation of adult chitin-containing cuticle pigmentation	1	579	6	7422	0.00172712	0.000808407	2.13644	evm.model.Contig93.106	evm.model.Contig93.106	0.385843	0.865844	biological_process
GO:1902236	negative regulation of endoplasmic reticulum stress-induced intrinsic apoptotic signaling pathway	1	579	6	7422	0.00172712	0.000808407	2.13644	evm.model.Contig73.62	evm.model.Contig73.62	0.385843	0.865844	biological_process
GO:0071340	skeletal muscle acetylcholine-gated channel clustering	1	579	6	7422	0.00172712	0.000808407	2.13644	evm.model.Contig7.52	evm.model.Contig7.52	0.385843	0.865844	biological_process
GO:0046835	carbohydrate phosphorylation	1	579	6	7422	0.00172712	0.000808407	2.13644	evm.model.Contig147.16	evm.model.Contig147.16	0.385843	0.865844	biological_process
GO:0060439	trachea morphogenesis	1	579	6	7422	0.00172712	0.000808407	2.13644	evm.model.Contig11.83	evm.model.Contig11.83	0.385843	0.865844	biological_process
GO:0001746	Bolwig's organ morphogenesis	1	579	6	7422	0.00172712	0.000808407	2.13644	evm.model.Contig71.37	evm.model.Contig71.37	0.385843	0.865844	biological_process
GO:0071498	cellular response to fluid shear stress	1	579	6	7422	0.00172712	0.000808407	2.13644	evm.model.Contig73.62	evm.model.Contig73.62	0.385843	0.865844	biological_process
GO:0150008	bulk synaptic vesicle endocytosis	1	579	6	7422	0.00172712	0.000808407	2.13644	evm.model.Contig32.146	evm.model.Contig32.146	0.385843	0.865844	biological_process
GO:0051898	negative regulation of protein kinase B signaling	1	579	6	7422	0.00172712	0.000808407	2.13644	evm.model.Contig2.408	evm.model.Contig2.408	0.385843	0.865844	biological_process
GO:0006048	UDP-N-acetylglucosamine biosynthetic process	1	579	6	7422	0.00172712	0.000808407	2.13644	evm.model.Contig109.45	evm.model.Contig109.45	0.385843	0.865844	biological_process
GO:2001275	positive regulation of glucose import in response to insulin stimulus	1	579	6	7422	0.00172712	0.000808407	2.13644	evm.model.Contig7.35	evm.model.Contig7.35	0.385843	0.865844	biological_process
GO:0017145	stem cell division	1	579	6	7422	0.00172712	0.000808407	2.13644	evm.model.Contig118.41	evm.model.Contig118.41	0.385843	0.865844	biological_process
GO:0048103	somatic stem cell division	1	579	6	7422	0.00172712	0.000808407	2.13644	evm.model.Contig118.41	evm.model.Contig118.41	0.385843	0.865844	biological_process
GO:0010002	cardioblast differentiation	1	579	6	7422	0.00172712	0.000808407	2.13644	evm.model.Contig2.469	evm.model.Contig2.469	0.385843	0.865844	biological_process
GO:0008348	negative regulation of antimicrobial humoral response	1	579	6	7422	0.00172712	0.000808407	2.13644	evm.model.Contig118.41	evm.model.Contig118.41	0.385843	0.865844	biological_process
GO:0061024	membrane organization	2	579	17	7422	0.00345423	0.00229049	1.50808	evm.model.Contig44.39;evm.model.Contig3.1121	evm.model.Contig44.39;evm.model.Contig3.1121	0.387133	0.865844	biological_process
GO:0000422	autophagy of mitochondrion	2	579	17	7422	0.00345423	0.00229049	1.50808	evm.model.Contig17.215;evm.model.Contig52.52	evm.model.Contig17.215;evm.model.Contig52.52	0.387133	0.865844	biological_process
GO:0008219	cell death	2	579	17	7422	0.00345423	0.00229049	1.50808	evm.model.Contig24.215;evm.model.Contig6.862	evm.model.Contig24.215;evm.model.Contig6.862	0.387133	0.865844	biological_process
GO:0002052	positive regulation of neuroblast proliferation	2	579	17	7422	0.00345423	0.00229049	1.50808	evm.model.Contig23.148;evm.model.Contig141.44	evm.model.Contig23.148;evm.model.Contig141.44	0.387133	0.865844	biological_process
GO:0032968	positive regulation of transcription elongation from RNA polymerase II promoter	2	579	17	7422	0.00345423	0.00229049	1.50808	evm.model.Contig5.264;evm.model.Contig95.60	evm.model.Contig5.264;evm.model.Contig95.60	0.387133	0.865844	biological_process
GO:0003713	transcription coactivator activity	5	567	54	7460	0.00881834	0.00723861	1.21824	evm.model.Contig5.603;evm.model.Contig10.439;evm.model.Contig12.161;evm.model.Contig131.13;evm.model.Contig76.42	evm.model.Contig5.603;evm.model.Contig10.439;evm.model.Contig12.161;evm.model.Contig131.13;evm.model.Contig76.42	0.39227	0.789786	molecular_function
GO:0045335	phagocytic vesicle	2	602	18	8058	0.00332226	0.00223381	1.48726	evm.model.Contig28.170;evm.model.Contig11.69	evm.model.Contig28.170;evm.model.Contig11.69	0.393695	0.80911	cellular_component
GO:0007280	pole cell migration	3	579	29	7422	0.00518135	0.0039073	1.32607	evm.model.Contig28.121;evm.model.Contig2.469;evm.model.Contig114.26	evm.model.Contig28.121;evm.model.Contig2.469;evm.model.Contig114.26	0.396812	0.865844	biological_process
GO:0016197	endosomal transport	3	579	29	7422	0.00518135	0.0039073	1.32607	evm.model.Contig51.41;evm.model.Contig2.421;evm.model.Contig1.787	evm.model.Contig51.41;evm.model.Contig2.421;evm.model.Contig1.787	0.396812	0.865844	biological_process
GO:0007059	chromosome segregation	3	579	29	7422	0.00518135	0.0039073	1.32607	evm.model.Contig8.126;evm.model.Contig1.186;evm.model.Contig55.82	evm.model.Contig8.126;evm.model.Contig1.186;evm.model.Contig55.82	0.396812	0.865844	biological_process
GO:0043065	positive regulation of apoptotic process	6	579	65	7422	0.0103627	0.00875775	1.18326	evm.model.Contig5.215;evm.model.Contig45.171;evm.model.Contig15.232;evm.model.Contig14.173;evm.model.Contig6.543;evm.model.Contig73.12	evm.model.Contig5.215;evm.model.Contig45.171;evm.model.Contig15.232;evm.model.Contig14.173;evm.model.Contig6.543;evm.model.Contig73.12	0.396861	0.865844	biological_process
GO:0042594	response to starvation	6	579	65	7422	0.0103627	0.00875775	1.18326	evm.model.Contig5.115;evm.model.Contig23.196;evm.model.Contig4.441;evm.model.Contig32.73;evm.model.Contig4.444;evm.model.Contig147.16	evm.model.Contig5.115;evm.model.Contig23.196;evm.model.Contig4.441;evm.model.Contig32.73;evm.model.Contig4.444;evm.model.Contig147.16	0.396861	0.865844	biological_process
GO:0006486	protein glycosylation	5	579	53	7422	0.00863558	0.00714093	1.20931	evm.model.Contig93.107;evm.model.Contig93.22;evm.model.Contig121.34;evm.model.Contig103.22;evm.model.Contig53.92	evm.model.Contig93.107;evm.model.Contig93.22;evm.model.Contig121.34;evm.model.Contig103.22;evm.model.Contig53.92	0.398464	0.865844	biological_process
GO:0019843	rRNA binding	3	567	30	7460	0.005291	0.00402145	1.3157	evm.model.Contig24.40;evm.model.Contig185.19;evm.model.Contig7.50	evm.model.Contig24.40;evm.model.Contig185.19;evm.model.Contig7.50	0.401685	0.789786	molecular_function
GO:0017056	structural constituent of nuclear pore	2	567	18	7460	0.00352734	0.00241287	1.46189	evm.model.Contig163.21;evm.model.Contig95.90	evm.model.Contig163.21;evm.model.Contig95.90	0.402251	0.789786	molecular_function
GO:0005524	ATP binding	70	567	892	7460	0.123457	0.119571	1.0325	evm.model.Contig16.316;evm.model.Contig7.162;evm.model.Contig5.62;evm.model.Contig107.62;evm.model.Contig36.186;evm.model.Contig1.657;evm.model.Contig1.186;evm.model.Contig1.861;evm.model.Contig87.108;evm.model.Contig11.136;evm.model.Contig82.83;evm.model.Contig5.264;evm.model.Contig109.44;evm.model.Contig15.232;evm.model.Contig4.326;evm.model.Contig101.80;evm.model.Contig6.486;evm.model.Contig45…	evm.model.Contig16.316;evm.model.Contig7.162;evm.model.Contig5.62;evm.model.Contig107.62;evm.model.Contig36.186;evm.model.Contig1.657;evm.model.Contig1.186;evm.model.Contig1.861;evm.model.Contig87.108;evm.model.Contig11.136;evm.model.Contig82.83;evm.model.Contig5.264;evm.model.Contig109.44;evm.model.Contig15.232;evm.model.Contig4.326;evm.model.Contig101.80;evm.model.Contig6.486;evm.model.Contig45…	0.404	0.789786	molecular_function
GO:0007050	cell cycle arrest	2	579	18	7422	0.00345423	0.00242522	1.42429	evm.model.Contig11.367;evm.model.Contig11.283	evm.model.Contig11.367;evm.model.Contig11.283	0.415379	0.865844	biological_process
GO:0007040	lysosome organization	2	579	18	7422	0.00345423	0.00242522	1.42429	evm.model.Contig6.486;evm.model.Contig20.46	evm.model.Contig6.486;evm.model.Contig20.46	0.415379	0.865844	biological_process
GO:0007158	neuron cell-cell adhesion	2	579	18	7422	0.00345423	0.00242522	1.42429	evm.model.Contig9.35;evm.model.Contig9.28	evm.model.Contig9.35;evm.model.Contig9.28	0.415379	0.865844	biological_process
GO:0006506	GPI anchor biosynthetic process	2	579	18	7422	0.00345423	0.00242522	1.42429	evm.model.Contig93.107;evm.model.Contig121.34	evm.model.Contig93.107;evm.model.Contig121.34	0.415379	0.865844	biological_process
GO:0042493	response to drug	4	579	42	7422	0.00690846	0.00565885	1.22082	evm.model.Contig9.49;evm.model.Contig73.62;evm.model.Contig55.22;evm.model.Contig1.657	evm.model.Contig9.49;evm.model.Contig73.62;evm.model.Contig55.22;evm.model.Contig1.657	0.417012	0.865844	biological_process
GO:0035577	azurophil granule membrane	1	602	7	8058	0.00166113	0.000868702	1.9122	evm.model.Contig68.71	evm.model.Contig68.71	0.419424	0.816917	cellular_component
GO:0097038	perinuclear endoplasmic reticulum	1	602	7	8058	0.00166113	0.000868702	1.9122	evm.model.Contig104.33	evm.model.Contig104.33	0.419424	0.816917	cellular_component
GO:0031985	Golgi cisterna	1	602	7	8058	0.00166113	0.000868702	1.9122	evm.model.Contig89.5	evm.model.Contig89.5	0.419424	0.816917	cellular_component
GO:0031462	Cul2-RING ubiquitin ligase complex	1	602	7	8058	0.00166113	0.000868702	1.9122	evm.model.Contig11.367	evm.model.Contig11.367	0.419424	0.816917	cellular_component
GO:0000243	commitment complex	1	602	7	8058	0.00166113	0.000868702	1.9122	evm.model.Contig8.332	evm.model.Contig8.332	0.419424	0.816917	cellular_component
GO:0005664	nuclear origin of replication recognition complex	1	602	7	8058	0.00166113	0.000868702	1.9122	evm.model.Contig4.135	evm.model.Contig4.135	0.419424	0.816917	cellular_component
GO:0098592	cytoplasmic side of apical plasma membrane	1	602	7	8058	0.00166113	0.000868702	1.9122	evm.model.Contig118.41	evm.model.Contig118.41	0.419424	0.816917	cellular_component
GO:0005885	Arp2/3 protein complex	1	602	7	8058	0.00166113	0.000868702	1.9122	evm.model.Contig1.783	evm.model.Contig1.783	0.419424	0.816917	cellular_component
GO:0017137	Rab GTPase binding	5	567	56	7460	0.00881834	0.0075067	1.17473	evm.model.Contig29.114;evm.model.Contig23.196;evm.model.Contig113.44;evm.model.Contig2.421;evm.model.Contig1.797	evm.model.Contig29.114;evm.model.Contig23.196;evm.model.Contig113.44;evm.model.Contig2.421;evm.model.Contig1.797	0.423147	0.789786	molecular_function
GO:0097602	cullin family protein binding	1	567	7	7460	0.00176367	0.000938338	1.87957	evm.model.Contig8.411	evm.model.Contig8.411	0.425109	0.789786	molecular_function
GO:0030619	U1 snRNA binding	1	567	7	7460	0.00176367	0.000938338	1.87957	evm.model.Contig68.102	evm.model.Contig68.102	0.425109	0.789786	molecular_function
GO:0031491	nucleosome binding	1	567	7	7460	0.00176367	0.000938338	1.87957	evm.model.Contig95.60	evm.model.Contig95.60	0.425109	0.789786	molecular_function
GO:0005545	1-phosphatidylinositol binding	1	567	7	7460	0.00176367	0.000938338	1.87957	evm.model.Contig31.54	evm.model.Contig31.54	0.425109	0.789786	molecular_function
GO:0017070	U6 snRNA binding	1	567	7	7460	0.00176367	0.000938338	1.87957	evm.model.Contig68.102	evm.model.Contig68.102	0.425109	0.789786	molecular_function
GO:0004090	carbonyl reductase (NADPH) activity	1	567	7	7460	0.00176367	0.000938338	1.87957	evm.model.Contig149.18	evm.model.Contig149.18	0.425109	0.789786	molecular_function
GO:0035326	enhancer binding	1	567	7	7460	0.00176367	0.000938338	1.87957	evm.model.Contig141.44	evm.model.Contig141.44	0.425109	0.789786	molecular_function
GO:0051536	iron-sulfur cluster binding	1	567	7	7460	0.00176367	0.000938338	1.87957	evm.model.Contig1.649	evm.model.Contig1.649	0.425109	0.789786	molecular_function
GO:0000339	RNA cap binding	1	567	7	7460	0.00176367	0.000938338	1.87957	evm.model.Contig87.123	evm.model.Contig87.123	0.425109	0.789786	molecular_function
GO:0005534	galactose binding	1	567	7	7460	0.00176367	0.000938338	1.87957	evm.model.Contig185.5	evm.model.Contig185.5	0.425109	0.789786	molecular_function
GO:0016018	cyclosporin A binding	1	567	7	7460	0.00176367	0.000938338	1.87957	evm.model.Contig186.34	evm.model.Contig186.34	0.425109	0.789786	molecular_function
GO:0120013	intermembrane lipid transfer activity	1	567	7	7460	0.00176367	0.000938338	1.87957	evm.model.Contig6.439	evm.model.Contig6.439	0.425109	0.789786	molecular_function
GO:0005227	calcium activated cation channel activity	1	567	7	7460	0.00176367	0.000938338	1.87957	evm.model.Contig46.81	evm.model.Contig46.81	0.425109	0.789786	molecular_function
GO:0048568	embryonic organ development	1	579	7	7422	0.00172712	0.000943142	1.83124	evm.model.Contig15.273	evm.model.Contig15.273	0.433793	0.865844	biological_process
GO:0007412	axon target recognition	1	579	7	7422	0.00172712	0.000943142	1.83124	evm.model.Contig31.71	evm.model.Contig31.71	0.433793	0.865844	biological_process
GO:0030206	chondroitin sulfate biosynthetic process	1	579	7	7422	0.00172712	0.000943142	1.83124	evm.model.Contig24.217	evm.model.Contig24.217	0.433793	0.865844	biological_process
GO:0034504	protein localization to nucleus	1	579	7	7422	0.00172712	0.000943142	1.83124	evm.model.Contig194.11	evm.model.Contig194.11	0.433793	0.865844	biological_process
GO:0001938	positive regulation of endothelial cell proliferation	1	579	7	7422	0.00172712	0.000943142	1.83124	evm.model.Contig2.408	evm.model.Contig2.408	0.433793	0.865844	biological_process
GO:0045766	positive regulation of angiogenesis	1	579	7	7422	0.00172712	0.000943142	1.83124	evm.model.Contig2.408	evm.model.Contig2.408	0.433793	0.865844	biological_process
GO:0120009	intermembrane lipid transfer	1	579	7	7422	0.00172712	0.000943142	1.83124	evm.model.Contig6.439	evm.model.Contig6.439	0.433793	0.865844	biological_process
GO:0045056	transcytosis	1	579	7	7422	0.00172712	0.000943142	1.83124	evm.model.Contig60.76	evm.model.Contig60.76	0.433793	0.865844	biological_process
GO:0043200	response to amino acid	1	579	7	7422	0.00172712	0.000943142	1.83124	evm.model.Contig44.201	evm.model.Contig44.201	0.433793	0.865844	biological_process
GO:0032098	regulation of appetite	1	579	7	7422	0.00172712	0.000943142	1.83124	evm.model.Contig122.32	evm.model.Contig122.32	0.433793	0.865844	biological_process
GO:0008090	retrograde axonal transport	1	579	7	7422	0.00172712	0.000943142	1.83124	evm.model.Contig8.484	evm.model.Contig8.484	0.433793	0.865844	biological_process
GO:0032088	negative regulation of NF-kappaB transcription factor activity	1	579	7	7422	0.00172712	0.000943142	1.83124	evm.model.Contig220.16	evm.model.Contig220.16	0.433793	0.865844	biological_process
GO:0008366	axon ensheathment	1	579	7	7422	0.00172712	0.000943142	1.83124	evm.model.Contig14.365	evm.model.Contig14.365	0.433793	0.865844	biological_process
GO:0046039	GTP metabolic process	1	579	7	7422	0.00172712	0.000943142	1.83124	evm.model.Contig67.20	evm.model.Contig67.20	0.433793	0.865844	biological_process
GO:0007377	germ-band extension	1	579	7	7422	0.00172712	0.000943142	1.83124	evm.model.Contig53.92	evm.model.Contig53.92	0.433793	0.865844	biological_process
GO:0090161	Golgi ribbon formation	1	579	7	7422	0.00172712	0.000943142	1.83124	evm.model.Contig10.263	evm.model.Contig10.263	0.433793	0.865844	biological_process
GO:2000737	negative regulation of stem cell differentiation	1	579	7	7422	0.00172712	0.000943142	1.83124	evm.model.Contig118.41	evm.model.Contig118.41	0.433793	0.865844	biological_process
GO:0045930	negative regulation of mitotic cell cycle	1	579	7	7422	0.00172712	0.000943142	1.83124	evm.model.Contig3.1126	evm.model.Contig3.1126	0.433793	0.865844	biological_process
GO:0006952	defense response	1	579	7	7422	0.00172712	0.000943142	1.83124	evm.model.Contig118.41	evm.model.Contig118.41	0.433793	0.865844	biological_process
GO:0045324	late endosome to vacuole transport	1	579	7	7422	0.00172712	0.000943142	1.83124	evm.model.Contig8.514	evm.model.Contig8.514	0.433793	0.865844	biological_process
GO:1903146	regulation of autophagy of mitochondrion	1	579	7	7422	0.00172712	0.000943142	1.83124	evm.model.Contig28.160	evm.model.Contig28.160	0.433793	0.865844	biological_process
GO:0006336	DNA replication-independent nucleosome assembly	1	579	7	7422	0.00172712	0.000943142	1.83124	evm.model.Contig83.27	evm.model.Contig83.27	0.433793	0.865844	biological_process
GO:0030324	lung development	1	579	7	7422	0.00172712	0.000943142	1.83124	evm.model.Contig28.160	evm.model.Contig28.160	0.433793	0.865844	biological_process
GO:0018230	peptidyl-L-cysteine S-palmitoylation	1	579	7	7422	0.00172712	0.000943142	1.83124	evm.model.Contig6.484	evm.model.Contig6.484	0.433793	0.865844	biological_process
GO:0006528	asparagine metabolic process	1	579	7	7422	0.00172712	0.000943142	1.83124	evm.model.Contig82.9	evm.model.Contig82.9	0.433793	0.865844	biological_process
GO:0010608	posttranscriptional regulation of gene expression	1	579	7	7422	0.00172712	0.000943142	1.83124	evm.model.Contig11.312	evm.model.Contig11.312	0.433793	0.865844	biological_process
GO:0007589	body fluid secretion	1	579	7	7422	0.00172712	0.000943142	1.83124	evm.model.Contig11.69	evm.model.Contig11.69	0.433793	0.865844	biological_process
GO:0000920	septum digestion after cytokinesis	1	579	7	7422	0.00172712	0.000943142	1.83124	evm.model.Contig43.119	evm.model.Contig43.119	0.433793	0.865844	biological_process
GO:0039702	viral budding via host ESCRT complex	1	579	7	7422	0.00172712	0.000943142	1.83124	evm.model.Contig43.119	evm.model.Contig43.119	0.433793	0.865844	biological_process
GO:0042420	dopamine catabolic process	1	579	7	7422	0.00172712	0.000943142	1.83124	evm.model.Contig66.80	evm.model.Contig66.80	0.433793	0.865844	biological_process
GO:0007565	female pregnancy	1	579	7	7422	0.00172712	0.000943142	1.83124	evm.model.Contig37.172	evm.model.Contig37.172	0.433793	0.865844	biological_process
GO:0006895	Golgi to endosome transport	1	579	7	7422	0.00172712	0.000943142	1.83124	evm.model.Contig11.69	evm.model.Contig11.69	0.433793	0.865844	biological_process
GO:0090110	cargo loading into COPII-coated vesicle	1	579	7	7422	0.00172712	0.000943142	1.83124	evm.model.Contig104.38	evm.model.Contig104.38	0.433793	0.865844	biological_process
GO:0000060	protein import into nucleus, translocation	1	579	7	7422	0.00172712	0.000943142	1.83124	evm.model.Contig131.13	evm.model.Contig131.13	0.433793	0.865844	biological_process
GO:0050890	cognition	1	579	7	7422	0.00172712	0.000943142	1.83124	evm.model.Contig1.107	evm.model.Contig1.107	0.433793	0.865844	biological_process
GO:0071108	protein K48-linked deubiquitination	1	579	7	7422	0.00172712	0.000943142	1.83124	evm.model.Contig83.93	evm.model.Contig83.93	0.433793	0.865844	biological_process
GO:0048268	clathrin coat assembly	1	579	7	7422	0.00172712	0.000943142	1.83124	evm.model.Contig88.44	evm.model.Contig88.44	0.433793	0.865844	biological_process
GO:0007110	meiosis I cytokinesis	1	579	7	7422	0.00172712	0.000943142	1.83124	evm.model.Contig3.1121	evm.model.Contig3.1121	0.433793	0.865844	biological_process
GO:0001675	acrosome assembly	1	579	7	7422	0.00172712	0.000943142	1.83124	evm.model.Contig3.1121	evm.model.Contig3.1121	0.433793	0.865844	biological_process
GO:0006471	protein ADP-ribosylation	1	579	7	7422	0.00172712	0.000943142	1.83124	evm.model.Contig49.203	evm.model.Contig49.203	0.433793	0.865844	biological_process
GO:2001222	regulation of neuron migration	1	579	7	7422	0.00172712	0.000943142	1.83124	evm.model.Contig159.40	evm.model.Contig159.40	0.433793	0.865844	biological_process
GO:0006623	protein targeting to vacuole	1	579	7	7422	0.00172712	0.000943142	1.83124	evm.model.Contig27.38	evm.model.Contig27.38	0.433793	0.865844	biological_process
GO:0019395	fatty acid oxidation	1	579	7	7422	0.00172712	0.000943142	1.83124	evm.model.Contig5.77	evm.model.Contig5.77	0.433793	0.865844	biological_process
GO:0016578	histone deubiquitination	1	579	7	7422	0.00172712	0.000943142	1.83124	evm.model.Contig194.10	evm.model.Contig194.10	0.433793	0.865844	biological_process
GO:0071044	histone mRNA catabolic process	1	579	7	7422	0.00172712	0.000943142	1.83124	evm.model.Contig87.123	evm.model.Contig87.123	0.433793	0.865844	biological_process
GO:0070816	phosphorylation of RNA polymerase II C-terminal domain	1	579	7	7422	0.00172712	0.000943142	1.83124	evm.model.Contig345.5	evm.model.Contig345.5	0.433793	0.865844	biological_process
GO:0034058	endosomal vesicle fusion	1	579	7	7422	0.00172712	0.000943142	1.83124	evm.model.Contig2.421	evm.model.Contig2.421	0.433793	0.865844	biological_process
GO:0034394	protein localization to cell surface	1	579	7	7422	0.00172712	0.000943142	1.83124	evm.model.Contig304.2	evm.model.Contig304.2	0.433793	0.865844	biological_process
GO:2000177	regulation of neural precursor cell proliferation	1	579	7	7422	0.00172712	0.000943142	1.83124	evm.model.Contig1.341	evm.model.Contig1.341	0.433793	0.865844	biological_process
GO:0019563	glycerol catabolic process	1	579	7	7422	0.00172712	0.000943142	1.83124	evm.model.Contig137.23	evm.model.Contig137.23	0.433793	0.865844	biological_process
GO:0006071	glycerol metabolic process	1	579	7	7422	0.00172712	0.000943142	1.83124	evm.model.Contig137.23	evm.model.Contig137.23	0.433793	0.865844	biological_process
GO:0021522	spinal cord motor neuron differentiation	1	579	7	7422	0.00172712	0.000943142	1.83124	evm.model.Contig72.111	evm.model.Contig72.111	0.433793	0.865844	biological_process
GO:0001077	proximal promoter DNA-binding transcription activator activity, RNA polymerase II-specific	5	567	57	7460	0.00881834	0.00764075	1.15412	evm.model.Contig2.469;evm.model.Contig28.160;evm.model.Contig118.41;evm.model.Contig44.159;evm.model.Contig83.34	evm.model.Contig2.469;evm.model.Contig28.160;evm.model.Contig118.41;evm.model.Contig44.159;evm.model.Contig83.34	0.438484	0.796845	molecular_function
GO:0042632	cholesterol homeostasis	3	579	31	7422	0.00518135	0.00417677	1.24051	evm.model.Contig1.167;evm.model.Contig73.62;evm.model.Contig7.90	evm.model.Contig1.167;evm.model.Contig73.62;evm.model.Contig7.90	0.439659	0.868624	biological_process
GO:0006508	proteolysis	12	579	143	7422	0.0207254	0.019267	1.07569	evm.model.Contig2.79;evm.model.Contig91.55;evm.model.Contig11.83;evm.model.Contig134.18;evm.model.Contig55.74;evm.model.Contig18.54;evm.model.Contig15.192;evm.model.Contig6.486;evm.model.Contig91.51;evm.model.Contig9.64;evm.model.Contig88.29;evm.model.Contig17.230	evm.model.Contig2.79;evm.model.Contig91.55;evm.model.Contig11.83;evm.model.Contig134.18;evm.model.Contig55.74;evm.model.Contig18.54;evm.model.Contig15.192;evm.model.Contig6.486;evm.model.Contig91.51;evm.model.Contig9.64;evm.model.Contig88.29;evm.model.Contig17.230	0.440099	0.868624	biological_process
GO:0020037	heme binding	11	567	134	7460	0.0194004	0.0179625	1.08005	evm.model.Contig34.92;evm.model.Contig34.68;evm.model.Contig34.72;evm.model.Contig5.215;evm.model.Contig34.93;evm.model.Contig185.12;evm.model.Contig33.99;evm.model.Contig34.40;evm.model.Contig1.636;evm.model.Contig144.4;evm.model.Contig69.41	evm.model.Contig34.92;evm.model.Contig34.68;evm.model.Contig34.72;evm.model.Contig5.215;evm.model.Contig34.93;evm.model.Contig185.12;evm.model.Contig33.99;evm.model.Contig34.40;evm.model.Contig1.636;evm.model.Contig144.4;evm.model.Contig69.41	0.441049	0.796845	molecular_function
GO:0008306	associative learning	2	579	19	7422	0.00345423	0.00255996	1.34933	evm.model.Contig9.35;evm.model.Contig9.28	evm.model.Contig9.35;evm.model.Contig9.28	0.442956	0.868624	biological_process
GO:0051085	chaperone cofactor-dependent protein refolding	2	579	19	7422	0.00345423	0.00255996	1.34933	evm.model.Contig44.39;evm.model.Contig14.237	evm.model.Contig44.39;evm.model.Contig14.237	0.442956	0.868624	biological_process
GO:0035202	tracheal pit formation in open tracheal system	2	579	19	7422	0.00345423	0.00255996	1.34933	evm.model.Contig76.106;evm.model.Contig4.330	evm.model.Contig76.106;evm.model.Contig4.330	0.442956	0.868624	biological_process
GO:0007317	regulation of pole plasm oskar mRNA localization	2	579	19	7422	0.00345423	0.00255996	1.34933	evm.model.Contig6.486;evm.model.Contig17.115	evm.model.Contig6.486;evm.model.Contig17.115	0.442956	0.868624	biological_process
GO:0004197	cysteine-type endopeptidase activity	3	567	32	7460	0.005291	0.00428954	1.23347	evm.model.Contig83.93;evm.model.Contig194.10;evm.model.Contig4.130	evm.model.Contig83.93;evm.model.Contig194.10;evm.model.Contig4.130	0.443286	0.796845	molecular_function
GO:0000784	nuclear chromosome, telomeric region	2	602	20	8058	0.00332226	0.002482	1.33854	evm.model.Contig3.905;evm.model.Contig42.17	evm.model.Contig3.905;evm.model.Contig42.17	0.446817	0.859042	cellular_component
GO:0012506	vesicle membrane	2	602	20	8058	0.00332226	0.002482	1.33854	evm.model.Contig13.50;evm.model.Contig37.114	evm.model.Contig13.50;evm.model.Contig37.114	0.446817	0.859042	cellular_component
GO:0044212	transcription regulatory region DNA binding	4	567	45	7460	0.00705467	0.00603217	1.16951	evm.model.Contig1.341;evm.model.Contig5.603;evm.model.Contig11.283;evm.model.Contig28.160	evm.model.Contig1.341;evm.model.Contig5.603;evm.model.Contig11.283;evm.model.Contig28.160	0.449888	0.796845	molecular_function
GO:0017022	myosin binding	2	567	20	7460	0.00352734	0.00268096	1.3157	evm.model.Contig6.591;evm.model.Contig44.159	evm.model.Contig6.591;evm.model.Contig44.159	0.455907	0.796845	molecular_function
GO:0008286	insulin receptor signaling pathway	3	579	32	7422	0.00518135	0.00431151	1.20175	evm.model.Contig44.159;evm.model.Contig7.35;evm.model.Contig28.160	evm.model.Contig44.159;evm.model.Contig7.35;evm.model.Contig28.160	0.460647	0.868624	biological_process
GO:0032880	regulation of protein localization	3	579	32	7422	0.00518135	0.00431151	1.20175	evm.model.Contig102.32;evm.model.Contig28.170;evm.model.Contig11.69	evm.model.Contig102.32;evm.model.Contig28.170;evm.model.Contig11.69	0.460647	0.868624	biological_process
GO:0000815	ESCRT III complex	1	602	8	8058	0.00166113	0.000992802	1.67317	evm.model.Contig8.514	evm.model.Contig8.514	0.462836	0.862031	cellular_component
GO:0044798	nuclear transcription factor complex	1	602	8	8058	0.00166113	0.000992802	1.67317	evm.model.Contig11.283	evm.model.Contig11.283	0.462836	0.862031	cellular_component
GO:0032839	dendrite cytoplasm	1	602	8	8058	0.00166113	0.000992802	1.67317	evm.model.Contig15.232	evm.model.Contig15.232	0.462836	0.862031	cellular_component
GO:0035578	azurophil granule lumen	1	602	8	8058	0.00166113	0.000992802	1.67317	evm.model.Contig3.908	evm.model.Contig3.908	0.462836	0.862031	cellular_component
GO:0031461	cullin-RING ubiquitin ligase complex	1	602	8	8058	0.00166113	0.000992802	1.67317	evm.model.Contig11.367	evm.model.Contig11.367	0.462836	0.862031	cellular_component
GO:0015293	symporter activity	4	567	46	7460	0.00705467	0.00616622	1.14408	evm.model.Contig6.856;evm.model.Contig21.59;evm.model.Contig31.18;evm.model.Contig6.608	evm.model.Contig6.856;evm.model.Contig21.59;evm.model.Contig31.18;evm.model.Contig6.608	0.467063	0.796845	molecular_function
GO:0003887	DNA-directed DNA polymerase activity	1	567	8	7460	0.00176367	0.00107239	1.64462	evm.model.Contig82.86	evm.model.Contig82.86	0.468845	0.796845	molecular_function
GO:0003724	RNA helicase activity	1	567	8	7460	0.00176367	0.00107239	1.64462	evm.model.Contig13.492	evm.model.Contig13.492	0.468845	0.796845	molecular_function
GO:0030295	protein kinase activator activity	1	567	8	7460	0.00176367	0.00107239	1.64462	evm.model.Contig8.126	evm.model.Contig8.126	0.468845	0.796845	molecular_function
GO:0004864	protein phosphatase inhibitor activity	1	567	8	7460	0.00176367	0.00107239	1.64462	evm.model.Contig3.905	evm.model.Contig3.905	0.468845	0.796845	molecular_function
GO:0009982	pseudouridine synthase activity	1	567	8	7460	0.00176367	0.00107239	1.64462	evm.model.Contig27.233	evm.model.Contig27.233	0.468845	0.796845	molecular_function
GO:0019534	toxin transmembrane transporter activity	1	567	8	7460	0.00176367	0.00107239	1.64462	evm.model.Contig122.32	evm.model.Contig122.32	0.468845	0.796845	molecular_function
GO:0008528	G protein-coupled peptide receptor activity	1	567	8	7460	0.00176367	0.00107239	1.64462	evm.model.Contig5.2	evm.model.Contig5.2	0.468845	0.796845	molecular_function
GO:0004527	exonuclease activity	1	567	8	7460	0.00176367	0.00107239	1.64462	evm.model.Contig103.24	evm.model.Contig103.24	0.468845	0.796845	molecular_function
GO:0034450	ubiquitin-ubiquitin ligase activity	1	567	8	7460	0.00176367	0.00107239	1.64462	evm.model.Contig6.477	evm.model.Contig6.477	0.468845	0.796845	molecular_function
GO:0008157	protein phosphatase 1 binding	1	567	8	7460	0.00176367	0.00107239	1.64462	evm.model.Contig6.543	evm.model.Contig6.543	0.468845	0.796845	molecular_function
GO:0004467	long-chain fatty acid-CoA ligase activity	1	567	8	7460	0.00176367	0.00107239	1.64462	evm.model.Contig4.159	evm.model.Contig4.159	0.468845	0.796845	molecular_function
GO:0030332	cyclin binding	1	567	8	7460	0.00176367	0.00107239	1.64462	evm.model.Contig33.121	evm.model.Contig33.121	0.468845	0.796845	molecular_function
GO:0003714	transcription corepressor activity	5	567	59	7460	0.00881834	0.00790885	1.115	evm.model.Contig16.316;evm.model.Contig10.184;evm.model.Contig7.32;evm.model.Contig12.161;evm.model.Contig141.44	evm.model.Contig16.316;evm.model.Contig10.184;evm.model.Contig7.32;evm.model.Contig12.161;evm.model.Contig141.44	0.468856	0.796845	molecular_function
GO:0007370	ventral furrow formation	2	579	20	7422	0.00345423	0.00269469	1.28187	evm.model.Contig1.341;evm.model.Contig52.184	evm.model.Contig1.341;evm.model.Contig52.184	0.469797	0.868624	biological_process
GO:0030308	negative regulation of cell growth	2	579	20	7422	0.00345423	0.00269469	1.28187	evm.model.Contig45.171;evm.model.Contig23.270	evm.model.Contig45.171;evm.model.Contig23.270	0.469797	0.868624	biological_process
GO:0007614	short-term memory	2	579	20	7422	0.00345423	0.00269469	1.28187	evm.model.Contig101.80;evm.model.Contig131.59	evm.model.Contig101.80;evm.model.Contig131.59	0.469797	0.868624	biological_process
GO:0016485	protein processing	4	579	45	7422	0.00690846	0.00606306	1.13944	evm.model.Contig68.90;evm.model.Contig91.51;evm.model.Contig91.55;evm.model.Contig4.330	evm.model.Contig68.90;evm.model.Contig91.51;evm.model.Contig91.55;evm.model.Contig4.330	0.470376	0.868624	biological_process
GO:0051260	protein homooligomerization	4	579	45	7422	0.00690846	0.00606306	1.13944	evm.model.Contig5.215;evm.model.Contig8.411;evm.model.Contig10.445;evm.model.Contig43.119	evm.model.Contig5.215;evm.model.Contig8.411;evm.model.Contig10.445;evm.model.Contig43.119	0.470376	0.868624	biological_process
GO:0035233	germ cell repulsion	1	579	8	7422	0.00172712	0.00107788	1.60233	evm.model.Contig28.121	evm.model.Contig28.121	0.478005	0.868624	biological_process
GO:0010811	positive regulation of cell-substrate adhesion	1	579	8	7422	0.00172712	0.00107788	1.60233	evm.model.Contig65.88	evm.model.Contig65.88	0.478005	0.868624	biological_process
GO:0009047	dosage compensation by hyperactivation of X chromosome	1	579	8	7422	0.00172712	0.00107788	1.60233	evm.model.Contig227.12	evm.model.Contig227.12	0.478005	0.868624	biological_process
GO:0030155	regulation of cell adhesion	1	579	8	7422	0.00172712	0.00107788	1.60233	evm.model.Contig6.862	evm.model.Contig6.862	0.478005	0.868624	biological_process
GO:0008089	anterograde axonal transport	1	579	8	7422	0.00172712	0.00107788	1.60233	evm.model.Contig69.49	evm.model.Contig69.49	0.478005	0.868624	biological_process
GO:0097150	neuronal stem cell population maintenance	1	579	8	7422	0.00172712	0.00107788	1.60233	evm.model.Contig141.44	evm.model.Contig141.44	0.478005	0.868624	biological_process
GO:0031648	protein destabilization	1	579	8	7422	0.00172712	0.00107788	1.60233	evm.model.Contig73.62	evm.model.Contig73.62	0.478005	0.868624	biological_process
GO:0042149	cellular response to glucose starvation	1	579	8	7422	0.00172712	0.00107788	1.60233	evm.model.Contig73.62	evm.model.Contig73.62	0.478005	0.868624	biological_process
GO:2000274	regulation of epithelial cell migration, open tracheal system	1	579	8	7422	0.00172712	0.00107788	1.60233	evm.model.Contig1.787	evm.model.Contig1.787	0.478005	0.868624	biological_process
GO:0006622	protein targeting to lysosome	1	579	8	7422	0.00172712	0.00107788	1.60233	evm.model.Contig132.13	evm.model.Contig132.13	0.478005	0.868624	biological_process
GO:0030177	positive regulation of Wnt signaling pathway	1	579	8	7422	0.00172712	0.00107788	1.60233	evm.model.Contig190.19	evm.model.Contig190.19	0.478005	0.868624	biological_process
GO:0035269	protein O-linked mannosylation	1	579	8	7422	0.00172712	0.00107788	1.60233	evm.model.Contig121.34	evm.model.Contig121.34	0.478005	0.868624	biological_process
GO:0048545	response to steroid hormone	1	579	8	7422	0.00172712	0.00107788	1.60233	evm.model.Contig27.29	evm.model.Contig27.29	0.478005	0.868624	biological_process
GO:0090141	positive regulation of mitochondrial fission	1	579	8	7422	0.00172712	0.00107788	1.60233	evm.model.Contig52.52	evm.model.Contig52.52	0.478005	0.868624	biological_process
GO:0044267	cellular protein metabolic process	1	579	8	7422	0.00172712	0.00107788	1.60233	evm.model.Contig6.484	evm.model.Contig6.484	0.478005	0.868624	biological_process
GO:1903861	positive regulation of dendrite extension	1	579	8	7422	0.00172712	0.00107788	1.60233	evm.model.Contig1.754	evm.model.Contig1.754	0.478005	0.868624	biological_process
GO:0030900	forebrain development	1	579	8	7422	0.00172712	0.00107788	1.60233	evm.model.Contig11.283	evm.model.Contig11.283	0.478005	0.868624	biological_process
GO:0000266	mitochondrial fission	1	579	8	7422	0.00172712	0.00107788	1.60233	evm.model.Contig52.52	evm.model.Contig52.52	0.478005	0.868624	biological_process
GO:0006665	sphingolipid metabolic process	1	579	8	7422	0.00172712	0.00107788	1.60233	evm.model.Contig27.138	evm.model.Contig27.138	0.478005	0.868624	biological_process
GO:0071276	cellular response to cadmium ion	1	579	8	7422	0.00172712	0.00107788	1.60233	evm.model.Contig5.215	evm.model.Contig5.215	0.478005	0.868624	biological_process
GO:0007591	molting cycle, chitin-based cuticle	1	579	8	7422	0.00172712	0.00107788	1.60233	evm.model.Contig67.119	evm.model.Contig67.119	0.478005	0.868624	biological_process
GO:0001676	long-chain fatty acid metabolic process	1	579	8	7422	0.00172712	0.00107788	1.60233	evm.model.Contig4.159	evm.model.Contig4.159	0.478005	0.868624	biological_process
GO:0006697	ecdysone biosynthetic process	1	579	8	7422	0.00172712	0.00107788	1.60233	evm.model.Contig67.119	evm.model.Contig67.119	0.478005	0.868624	biological_process
GO:0071480	cellular response to gamma radiation	1	579	8	7422	0.00172712	0.00107788	1.60233	evm.model.Contig42.17	evm.model.Contig42.17	0.478005	0.868624	biological_process
GO:0006517	protein deglycosylation	1	579	8	7422	0.00172712	0.00107788	1.60233	evm.model.Contig93.22	evm.model.Contig93.22	0.478005	0.868624	biological_process
GO:0016063	rhodopsin biosynthetic process	1	579	8	7422	0.00172712	0.00107788	1.60233	evm.model.Contig93.22	evm.model.Contig93.22	0.478005	0.868624	biological_process
GO:0051592	response to calcium ion	1	579	8	7422	0.00172712	0.00107788	1.60233	evm.model.Contig2.408	evm.model.Contig2.408	0.478005	0.868624	biological_process
GO:0010591	regulation of lamellipodium assembly	1	579	8	7422	0.00172712	0.00107788	1.60233	evm.model.Contig1.732	evm.model.Contig1.732	0.478005	0.868624	biological_process
GO:0035171	lamellocyte differentiation	1	579	8	7422	0.00172712	0.00107788	1.60233	evm.model.Contig118.41	evm.model.Contig118.41	0.478005	0.868624	biological_process
GO:0090328	regulation of olfactory learning	1	579	8	7422	0.00172712	0.00107788	1.60233	evm.model.Contig9.76	evm.model.Contig9.76	0.478005	0.868624	biological_process
GO:0034067	protein localization to Golgi apparatus	1	579	8	7422	0.00172712	0.00107788	1.60233	evm.model.Contig33.121	evm.model.Contig33.121	0.478005	0.868624	biological_process
GO:0070830	bicellular tight junction assembly	1	579	8	7422	0.00172712	0.00107788	1.60233	evm.model.Contig43.119	evm.model.Contig43.119	0.478005	0.868624	biological_process
GO:0010824	regulation of centrosome duplication	1	579	8	7422	0.00172712	0.00107788	1.60233	evm.model.Contig43.119	evm.model.Contig43.119	0.478005	0.868624	biological_process
GO:0030720	oocyte localization involved in germarium-derived egg chamber formation	1	579	8	7422	0.00172712	0.00107788	1.60233	evm.model.Contig118.41	evm.model.Contig118.41	0.478005	0.868624	biological_process
GO:0071407	cellular response to organic cyclic compound	1	579	8	7422	0.00172712	0.00107788	1.60233	evm.model.Contig6.543	evm.model.Contig6.543	0.478005	0.868624	biological_process
GO:0030048	actin filament-based movement	1	579	8	7422	0.00172712	0.00107788	1.60233	evm.model.Contig1.861	evm.model.Contig1.861	0.478005	0.868624	biological_process
GO:0031965	nuclear membrane	6	602	74	8058	0.00996678	0.00918342	1.0853	evm.model.Contig63.26;evm.model.Contig6.486;evm.model.Contig135.39;evm.model.Contig83.27;evm.model.Contig194.11;evm.model.Contig163.21	evm.model.Contig63.26;evm.model.Contig6.486;evm.model.Contig135.39;evm.model.Contig83.27;evm.model.Contig194.11;evm.model.Contig163.21	0.479811	0.888098	cellular_component
GO:0071456	cellular response to hypoxia	3	579	33	7422	0.00518135	0.00444624	1.16533	evm.model.Contig5.215;evm.model.Contig5.62;evm.model.Contig44.159	evm.model.Contig5.215;evm.model.Contig5.62;evm.model.Contig44.159	0.481289	0.872996	biological_process
GO:0005543	phospholipid binding	2	567	21	7460	0.00352734	0.00281501	1.25304	evm.model.Contig6.439;evm.model.Contig55.29	evm.model.Contig6.439;evm.model.Contig55.29	0.481677	0.814384	molecular_function
GO:0008237	metallopeptidase activity	4	567	47	7460	0.00705467	0.00630027	1.11974	evm.model.Contig17.230;evm.model.Contig3.1164;evm.model.Contig55.74;evm.model.Contig9.64	evm.model.Contig17.230;evm.model.Contig3.1164;evm.model.Contig55.74;evm.model.Contig9.64	0.484041	0.814384	molecular_function
GO:0006397	mRNA processing	7	579	84	7422	0.0120898	0.0113177	1.06822	evm.model.Contig186.34;evm.model.Contig186.43;evm.model.Contig69.11;evm.model.Contig8.516;evm.model.Contig68.102;evm.model.Contig131.16;evm.model.Contig87.123	evm.model.Contig186.34;evm.model.Contig186.43;evm.model.Contig69.11;evm.model.Contig8.516;evm.model.Contig68.102;evm.model.Contig131.16;evm.model.Contig87.123	0.485749	0.873649	biological_process
GO:0045165	cell fate commitment	2	579	21	7422	0.00345423	0.00282943	1.22082	evm.model.Contig71.37;evm.model.Contig11.283	evm.model.Contig71.37;evm.model.Contig11.283	0.495847	0.873649	biological_process
GO:0007455	eye-antennal disc morphogenesis	2	579	21	7422	0.00345423	0.00282943	1.22082	evm.model.Contig118.41;evm.model.Contig71.37	evm.model.Contig118.41;evm.model.Contig71.37	0.495847	0.873649	biological_process
GO:0035019	somatic stem cell population maintenance	2	579	21	7422	0.00345423	0.00282943	1.22082	evm.model.Contig118.41;evm.model.Contig11.283	evm.model.Contig118.41;evm.model.Contig11.283	0.495847	0.873649	biological_process
GO:1904115	axon cytoplasm	2	602	22	8058	0.00332226	0.00273021	1.21685	evm.model.Contig8.484;evm.model.Contig69.49	evm.model.Contig8.484;evm.model.Contig69.49	0.497228	0.898285	cellular_component
GO:0008340	determination of adult lifespan	8	579	98	7422	0.0138169	0.013204	1.04642	evm.model.Contig144.43;evm.model.Contig46.144;evm.model.Contig76.18;evm.model.Contig8.484;evm.model.Contig32.73;evm.model.Contig144.42;evm.model.Contig29.37;evm.model.Contig29.36	evm.model.Contig144.43;evm.model.Contig46.144;evm.model.Contig76.18;evm.model.Contig8.484;evm.model.Contig32.73;evm.model.Contig144.42;evm.model.Contig29.37;evm.model.Contig29.36	0.50087	0.873649	biological_process
GO:0001666	response to hypoxia	3	579	34	7422	0.00518135	0.00458098	1.13106	evm.model.Contig132.58;evm.model.Contig29.35;evm.model.Contig35.9	evm.model.Contig132.58;evm.model.Contig29.35;evm.model.Contig35.9	0.501551	0.873649	biological_process
GO:0097730	non-motile cilium	1	602	9	8058	0.00166113	0.0011169	1.48726	evm.model.Contig28.170	evm.model.Contig28.170	0.503006	0.898285	cellular_component
GO:0031307	integral component of mitochondrial outer membrane	1	602	9	8058	0.00166113	0.0011169	1.48726	evm.model.Contig52.52	evm.model.Contig52.52	0.503006	0.898285	cellular_component
GO:0044322	endoplasmic reticulum quality control compartment	1	602	9	8058	0.00166113	0.0011169	1.48726	evm.model.Contig21.42	evm.model.Contig21.42	0.503006	0.898285	cellular_component
GO:0005869	dynactin complex	1	602	9	8058	0.00166113	0.0011169	1.48726	evm.model.Contig1.732	evm.model.Contig1.732	0.503006	0.898285	cellular_component
GO:0051287	NAD binding	3	567	35	7460	0.005291	0.00469169	1.12774	evm.model.Contig27.29;evm.model.Contig24.217;evm.model.Contig1.180	evm.model.Contig27.29;evm.model.Contig24.217;evm.model.Contig1.180	0.503386	0.814384	molecular_function
GO:0030672	synaptic vesicle membrane	4	602	49	8058	0.00664452	0.00608091	1.09268	evm.model.Contig88.44;evm.model.Contig21.59;evm.model.Contig50.36;evm.model.Contig110.4	evm.model.Contig88.44;evm.model.Contig21.59;evm.model.Contig50.36;evm.model.Contig110.4	0.503401	0.898285	cellular_component
GO:0003684	damaged DNA binding	2	567	22	7460	0.00352734	0.00294906	1.19609	evm.model.Contig42.17;evm.model.Contig152.10	evm.model.Contig42.17;evm.model.Contig152.10	0.506681	0.814384	molecular_function
GO:0008080	N-acetyltransferase activity	1	567	9	7460	0.00176367	0.00120643	1.46189	evm.model.Contig5.68	evm.model.Contig5.68	0.509259	0.814384	molecular_function
GO:0030346	protein phosphatase 2B binding	1	567	9	7460	0.00176367	0.00120643	1.46189	evm.model.Contig5.406	evm.model.Contig5.406	0.509259	0.814384	molecular_function
GO:0004656	procollagen-proline 4-dioxygenase activity	1	567	9	7460	0.00176367	0.00120643	1.46189	evm.model.Contig138.31	evm.model.Contig138.31	0.509259	0.814384	molecular_function
GO:0043325	phosphatidylinositol-3,4-bisphosphate binding	1	567	9	7460	0.00176367	0.00120643	1.46189	evm.model.Contig31.54	evm.model.Contig31.54	0.509259	0.814384	molecular_function
GO:0015297	antiporter activity	1	567	9	7460	0.00176367	0.00120643	1.46189	evm.model.Contig13.50	evm.model.Contig13.50	0.509259	0.814384	molecular_function
GO:0030159	receptor signaling complex scaffold activity	1	567	9	7460	0.00176367	0.00120643	1.46189	evm.model.Contig1.167	evm.model.Contig1.167	0.509259	0.814384	molecular_function
GO:0003997	acyl-CoA oxidase activity	1	567	9	7460	0.00176367	0.00120643	1.46189	evm.model.Contig5.77	evm.model.Contig5.77	0.509259	0.814384	molecular_function
GO:0050840	extracellular matrix binding	1	567	9	7460	0.00176367	0.00120643	1.46189	evm.model.Contig5.234	evm.model.Contig5.234	0.509259	0.814384	molecular_function
GO:0042577	lipid phosphatase activity	1	567	9	7460	0.00176367	0.00120643	1.46189	evm.model.Contig28.121	evm.model.Contig28.121	0.509259	0.814384	molecular_function
GO:0008408	3'-5' exonuclease activity	1	567	9	7460	0.00176367	0.00120643	1.46189	evm.model.Contig63.109	evm.model.Contig63.109	0.509259	0.814384	molecular_function
GO:0005778	peroxisomal membrane	3	602	36	8058	0.00498339	0.00446761	1.11545	evm.model.Contig11.408;evm.model.Contig27.260;evm.model.Contig52.52	evm.model.Contig11.408;evm.model.Contig27.260;evm.model.Contig52.52	0.510732	0.905941	cellular_component
GO:1990090	cellular response to nerve growth factor stimulus	1	579	9	7422	0.00172712	0.00121261	1.42429	evm.model.Contig71.12	evm.model.Contig71.12	0.518771	0.873649	biological_process
GO:0007429	secondary branching, open tracheal system	1	579	9	7422	0.00172712	0.00121261	1.42429	evm.model.Contig76.106	evm.model.Contig76.106	0.518771	0.873649	biological_process
GO:0035094	response to nicotine	1	579	9	7422	0.00172712	0.00121261	1.42429	evm.model.Contig5.215	evm.model.Contig5.215	0.518771	0.873649	biological_process
GO:0048278	vesicle docking	1	579	9	7422	0.00172712	0.00121261	1.42429	evm.model.Contig3.1126	evm.model.Contig3.1126	0.518771	0.873649	biological_process
GO:0051384	response to glucocorticoid	1	579	9	7422	0.00172712	0.00121261	1.42429	evm.model.Contig147.16	evm.model.Contig147.16	0.518771	0.873649	biological_process
GO:0006883	cellular sodium ion homeostasis	1	579	9	7422	0.00172712	0.00121261	1.42429	evm.model.Contig1.749	evm.model.Contig1.749	0.518771	0.873649	biological_process
GO:0000055	ribosomal large subunit export from nucleus	1	579	9	7422	0.00172712	0.00121261	1.42429	evm.model.Contig14.370	evm.model.Contig14.370	0.518771	0.873649	biological_process
GO:0048839	inner ear development	1	579	9	7422	0.00172712	0.00121261	1.42429	evm.model.Contig11.283	evm.model.Contig11.283	0.518771	0.873649	biological_process
GO:0043588	skin development	1	579	9	7422	0.00172712	0.00121261	1.42429	evm.model.Contig4.159	evm.model.Contig4.159	0.518771	0.873649	biological_process
GO:0045669	positive regulation of osteoblast differentiation	1	579	9	7422	0.00172712	0.00121261	1.42429	evm.model.Contig65.88	evm.model.Contig65.88	0.518771	0.873649	biological_process
GO:0030511	positive regulation of transforming growth factor beta receptor signaling pathway	1	579	9	7422	0.00172712	0.00121261	1.42429	evm.model.Contig65.88	evm.model.Contig65.88	0.518771	0.873649	biological_process
GO:0002752	cell surface pattern recognition receptor signaling pathway	1	579	9	7422	0.00172712	0.00121261	1.42429	evm.model.Contig304.2	evm.model.Contig304.2	0.518771	0.873649	biological_process
GO:0006303	double-strand break repair via nonhomologous end joining	1	579	9	7422	0.00172712	0.00121261	1.42429	evm.model.Contig42.17	evm.model.Contig42.17	0.518771	0.873649	biological_process
GO:0030728	ovulation	1	579	9	7422	0.00172712	0.00121261	1.42429	evm.model.Contig4.330	evm.model.Contig4.330	0.518771	0.873649	biological_process
GO:0031167	rRNA methylation	1	579	9	7422	0.00172712	0.00121261	1.42429	evm.model.Contig185.19	evm.model.Contig185.19	0.518771	0.873649	biological_process
GO:0045924	regulation of female receptivity	1	579	9	7422	0.00172712	0.00121261	1.42429	evm.model.Contig20.46	evm.model.Contig20.46	0.518771	0.873649	biological_process
GO:0042335	cuticle development	1	579	9	7422	0.00172712	0.00121261	1.42429	evm.model.Contig7.457	evm.model.Contig7.457	0.518771	0.873649	biological_process
GO:0008643	carbohydrate transport	1	579	9	7422	0.00172712	0.00121261	1.42429	evm.model.Contig1.476	evm.model.Contig1.476	0.518771	0.873649	biological_process
GO:0045444	fat cell differentiation	1	579	9	7422	0.00172712	0.00121261	1.42429	evm.model.Contig28.160	evm.model.Contig28.160	0.518771	0.873649	biological_process
GO:2001046	positive regulation of integrin-mediated signaling pathway	1	579	9	7422	0.00172712	0.00121261	1.42429	evm.model.Contig1.52	evm.model.Contig1.52	0.518771	0.873649	biological_process
GO:0009058	biosynthetic process	1	579	9	7422	0.00172712	0.00121261	1.42429	evm.model.Contig48.5	evm.model.Contig48.5	0.518771	0.873649	biological_process
GO:0009608	response to symbiont	1	579	9	7422	0.00172712	0.00121261	1.42429	evm.model.Contig67.119	evm.model.Contig67.119	0.518771	0.873649	biological_process
GO:0030510	regulation of BMP signaling pathway	1	579	9	7422	0.00172712	0.00121261	1.42429	evm.model.Contig162.15	evm.model.Contig162.15	0.518771	0.873649	biological_process
GO:0035435	phosphate ion transmembrane transport	1	579	9	7422	0.00172712	0.00121261	1.42429	evm.model.Contig37.109	evm.model.Contig37.109	0.518771	0.873649	biological_process
GO:0034314	Arp2/3 complex-mediated actin nucleation	1	579	9	7422	0.00172712	0.00121261	1.42429	evm.model.Contig1.783	evm.model.Contig1.783	0.518771	0.873649	biological_process
GO:0016330	second mitotic wave involved in compound eye morphogenesis	1	579	9	7422	0.00172712	0.00121261	1.42429	evm.model.Contig71.37	evm.model.Contig71.37	0.518771	0.873649	biological_process
GO:0007162	negative regulation of cell adhesion	1	579	9	7422	0.00172712	0.00121261	1.42429	evm.model.Contig148.14	evm.model.Contig148.14	0.518771	0.873649	biological_process
GO:0002165	instar larval or pupal development	1	579	9	7422	0.00172712	0.00121261	1.42429	evm.model.Contig67.119	evm.model.Contig67.119	0.518771	0.873649	biological_process
GO:0045732	positive regulation of protein catabolic process	2	579	22	7422	0.00345423	0.00296416	1.16533	evm.model.Contig132.13;evm.model.Contig152.10	evm.model.Contig132.13;evm.model.Contig152.10	0.521068	0.873649	biological_process
GO:0065003	protein-containing complex assembly	2	579	22	7422	0.00345423	0.00296416	1.16533	evm.model.Contig145.58;evm.model.Contig6.306	evm.model.Contig145.58;evm.model.Contig6.306	0.521068	0.873649	biological_process
GO:0036335	intestinal stem cell homeostasis	2	579	22	7422	0.00345423	0.00296416	1.16533	evm.model.Contig14.237;evm.model.Contig15.106	evm.model.Contig14.237;evm.model.Contig15.106	0.521068	0.873649	biological_process
GO:0009925	basal plasma membrane	2	602	23	8058	0.00332226	0.00285431	1.16395	evm.model.Contig1.167;evm.model.Contig1.100	evm.model.Contig1.167;evm.model.Contig1.100	0.52131	0.913825	cellular_component
GO:0016327	apicolateral plasma membrane	2	602	23	8058	0.00332226	0.00285431	1.16395	evm.model.Contig13.162;evm.model.Contig13.164	evm.model.Contig13.162;evm.model.Contig13.164	0.52131	0.913825	cellular_component
GO:0008543	fibroblast growth factor receptor signaling pathway	3	579	35	7422	0.00518135	0.00471571	1.09874	evm.model.Contig24.217;evm.model.Contig76.106;evm.model.Contig11.69	evm.model.Contig24.217;evm.model.Contig76.106;evm.model.Contig11.69	0.5214	0.873649	biological_process
GO:0055085	transmembrane transport	3	579	35	7422	0.00518135	0.00471571	1.09874	evm.model.Contig20.46;evm.model.Contig1.849;evm.model.Contig115.84	evm.model.Contig20.46;evm.model.Contig1.849;evm.model.Contig115.84	0.5214	0.873649	biological_process
GO:0006367	transcription initiation from RNA polymerase II promoter	3	579	35	7422	0.00518135	0.00471571	1.09874	evm.model.Contig345.5;evm.model.Contig5.264;evm.model.Contig5.603	evm.model.Contig345.5;evm.model.Contig5.264;evm.model.Contig5.603	0.5214	0.873649	biological_process
GO:0007155	cell adhesion	10	579	126	7422	0.0172712	0.0169766	1.01735	evm.model.Contig132.58;evm.model.Contig9.28;evm.model.Contig18.115;evm.model.Contig31.71;evm.model.Contig1.52;evm.model.Contig65.90;evm.model.Contig9.35;evm.model.Contig9.27;evm.model.Contig5.234;evm.model.Contig72.22	evm.model.Contig132.58;evm.model.Contig9.28;evm.model.Contig18.115;evm.model.Contig31.71;evm.model.Contig1.52;evm.model.Contig65.90;evm.model.Contig9.35;evm.model.Contig9.27;evm.model.Contig5.234;evm.model.Contig72.22	0.525706	0.873649	biological_process
GO:0003676	nucleic acid binding	8	567	103	7460	0.0141093	0.013807	1.0219	evm.model.Contig13.492;evm.model.Contig152.21;evm.model.Contig18.346;evm.model.Contig6.58;evm.model.Contig29.191;evm.model.Contig14.370;evm.model.Contig25.10;evm.model.Contig56.13	evm.model.Contig13.492;evm.model.Contig152.21;evm.model.Contig18.346;evm.model.Contig6.58;evm.model.Contig29.191;evm.model.Contig14.370;evm.model.Contig25.10;evm.model.Contig56.13	0.528316	0.831978	molecular_function
GO:0000287	magnesium ion binding	7	567	90	7460	0.0123457	0.0120643	1.02332	evm.model.Contig27.29;evm.model.Contig71.39;evm.model.Contig5.543;evm.model.Contig2.408;evm.model.Contig45.151;evm.model.Contig144.54;evm.model.Contig17.114	evm.model.Contig27.29;evm.model.Contig71.39;evm.model.Contig5.543;evm.model.Contig2.408;evm.model.Contig45.151;evm.model.Contig144.54;evm.model.Contig17.114	0.532069	0.831978	molecular_function
GO:0005741	mitochondrial outer membrane	4	602	51	8058	0.00664452	0.00632911	1.04983	evm.model.Contig137.23;evm.model.Contig6.543;evm.model.Contig185.12;evm.model.Contig52.52	evm.model.Contig137.23;evm.model.Contig6.543;evm.model.Contig185.12;evm.model.Contig52.52	0.535517	0.919845	cellular_component
GO:0006629	lipid metabolic process	4	579	49	7422	0.00690846	0.00660199	1.04642	evm.model.Contig5.77;evm.model.Contig4.159;evm.model.Contig1.636;evm.model.Contig45.151	evm.model.Contig5.77;evm.model.Contig4.159;evm.model.Contig1.636;evm.model.Contig45.151	0.538461	0.873649	biological_process
GO:0005868	cytoplasmic dynein complex	1	602	10	8058	0.00166113	0.001241	1.33854	evm.model.Contig8.484	evm.model.Contig8.484	0.540177	0.919845	cellular_component
GO:0070847	core mediator complex	1	602	10	8058	0.00166113	0.001241	1.33854	evm.model.Contig95.118	evm.model.Contig95.118	0.540177	0.919845	cellular_component
GO:0005732	small nucleolar ribonucleoprotein complex	1	602	10	8058	0.00166113	0.001241	1.33854	evm.model.Contig7.433	evm.model.Contig7.433	0.540177	0.919845	cellular_component
GO:0030667	secretory granule membrane	1	602	10	8058	0.00166113	0.001241	1.33854	evm.model.Contig66.80	evm.model.Contig66.80	0.540177	0.919845	cellular_component
GO:0016319	mushroom body development	3	579	36	7422	0.00518135	0.00485045	1.06822	evm.model.Contig25.10;evm.model.Contig67.119;evm.model.Contig30.78	evm.model.Contig25.10;evm.model.Contig67.119;evm.model.Contig30.78	0.540811	0.873649	biological_process
GO:0048488	synaptic vesicle endocytosis	3	579	36	7422	0.00518135	0.00485045	1.06822	evm.model.Contig32.146;evm.model.Contig20.46;evm.model.Contig49.203	evm.model.Contig32.146;evm.model.Contig20.46;evm.model.Contig49.203	0.540811	0.873649	biological_process
GO:0030431	sleep	2	579	23	7422	0.00345423	0.00309889	1.11467	evm.model.Contig2.162;evm.model.Contig14.237	evm.model.Contig2.162;evm.model.Contig14.237	0.545429	0.873649	biological_process
GO:0006869	lipid transport	2	579	23	7422	0.00345423	0.00309889	1.11467	evm.model.Contig20.46;evm.model.Contig27.138	evm.model.Contig20.46;evm.model.Contig27.138	0.545429	0.873649	biological_process
GO:0045451	pole plasm oskar mRNA localization	2	579	23	7422	0.00345423	0.00309889	1.11467	evm.model.Contig1.772;evm.model.Contig17.115	evm.model.Contig1.772;evm.model.Contig17.115	0.545429	0.873649	biological_process
GO:0006368	transcription elongation from RNA polymerase II promoter	2	579	23	7422	0.00345423	0.00309889	1.11467	evm.model.Contig5.264;evm.model.Contig95.60	evm.model.Contig5.264;evm.model.Contig95.60	0.545429	0.873649	biological_process
GO:1990381	ubiquitin-specific protease binding	1	567	10	7460	0.00176367	0.00134048	1.3157	evm.model.Contig15.106	evm.model.Contig15.106	0.546603	0.831978	molecular_function
GO:0043394	proteoglycan binding	1	567	10	7460	0.00176367	0.00134048	1.3157	evm.model.Contig42.236	evm.model.Contig42.236	0.546603	0.831978	molecular_function
GO:0005007	fibroblast growth factor-activated receptor activity	1	567	10	7460	0.00176367	0.00134048	1.3157	evm.model.Contig76.106	evm.model.Contig76.106	0.546603	0.831978	molecular_function
GO:0016597	amino acid binding	1	567	10	7460	0.00176367	0.00134048	1.3157	evm.model.Contig52.161	evm.model.Contig52.161	0.546603	0.831978	molecular_function
GO:0005504	fatty acid binding	1	567	10	7460	0.00176367	0.00134048	1.3157	evm.model.Contig5.77	evm.model.Contig5.77	0.546603	0.831978	molecular_function
GO:0010181	FMN binding	1	567	10	7460	0.00176367	0.00134048	1.3157	evm.model.Contig24.215	evm.model.Contig24.215	0.546603	0.831978	molecular_function
GO:0051117	ATPase binding	1	567	10	7460	0.00176367	0.00134048	1.3157	evm.model.Contig6.477	evm.model.Contig6.477	0.546603	0.831978	molecular_function
GO:0001540	amyloid-beta binding	1	567	10	7460	0.00176367	0.00134048	1.3157	evm.model.Contig1.167	evm.model.Contig1.167	0.546603	0.831978	molecular_function
GO:0008195	phosphatidate phosphatase activity	1	567	10	7460	0.00176367	0.00134048	1.3157	evm.model.Contig28.121	evm.model.Contig28.121	0.546603	0.831978	molecular_function
GO:0005547	phosphatidylinositol-3,4,5-trisphosphate binding	1	567	10	7460	0.00176367	0.00134048	1.3157	evm.model.Contig31.54	evm.model.Contig31.54	0.546603	0.831978	molecular_function
GO:0001745	compound eye morphogenesis	5	579	63	7422	0.00863558	0.00848828	1.01735	evm.model.Contig1.772;evm.model.Contig10.445;evm.model.Contig7.482;evm.model.Contig71.37;evm.model.Contig76.106	evm.model.Contig1.772;evm.model.Contig10.445;evm.model.Contig7.482;evm.model.Contig71.37;evm.model.Contig76.106	0.551731	0.873649	biological_process
GO:0070491	repressing transcription factor binding	2	567	24	7460	0.00352734	0.00321716	1.09641	evm.model.Contig1.341;evm.model.Contig7.32	evm.model.Contig1.341;evm.model.Contig7.32	0.554269	0.840271	molecular_function
GO:0018345	protein palmitoylation	1	579	10	7422	0.00172712	0.00134735	1.28187	evm.model.Contig6.484	evm.model.Contig6.484	0.556358	0.873649	biological_process
GO:1903078	positive regulation of protein localization to plasma membrane	1	579	10	7422	0.00172712	0.00134735	1.28187	evm.model.Contig102.32	evm.model.Contig102.32	0.556358	0.873649	biological_process
GO:0050775	positive regulation of dendrite morphogenesis	1	579	10	7422	0.00172712	0.00134735	1.28187	evm.model.Contig69.49	evm.model.Contig69.49	0.556358	0.873649	biological_process
GO:0032868	response to insulin	1	579	10	7422	0.00172712	0.00134735	1.28187	evm.model.Contig147.16	evm.model.Contig147.16	0.556358	0.873649	biological_process
GO:0010867	positive regulation of triglyceride biosynthetic process	1	579	10	7422	0.00172712	0.00134735	1.28187	evm.model.Contig28.160	evm.model.Contig28.160	0.556358	0.873649	biological_process
GO:0007632	visual behavior	1	579	10	7422	0.00172712	0.00134735	1.28187	evm.model.Contig25.10	evm.model.Contig25.10	0.556358	0.873649	biological_process
GO:1900182	positive regulation of protein localization to nucleus	1	579	10	7422	0.00172712	0.00134735	1.28187	evm.model.Contig163.21	evm.model.Contig163.21	0.556358	0.873649	biological_process
GO:0046530	photoreceptor cell differentiation	1	579	10	7422	0.00172712	0.00134735	1.28187	evm.model.Contig32.146	evm.model.Contig32.146	0.556358	0.873649	biological_process
GO:0000028	ribosomal small subunit assembly	1	579	10	7422	0.00172712	0.00134735	1.28187	evm.model.Contig23.247	evm.model.Contig23.247	0.556358	0.873649	biological_process
GO:0033540	fatty acid beta-oxidation using acyl-CoA oxidase	1	579	10	7422	0.00172712	0.00134735	1.28187	evm.model.Contig5.77	evm.model.Contig5.77	0.556358	0.873649	biological_process
GO:0050796	regulation of insulin secretion	1	579	10	7422	0.00172712	0.00134735	1.28187	evm.model.Contig28.160	evm.model.Contig28.160	0.556358	0.873649	biological_process
GO:0035096	larval midgut cell programmed cell death	1	579	10	7422	0.00172712	0.00134735	1.28187	evm.model.Contig6.486	evm.model.Contig6.486	0.556358	0.873649	biological_process
GO:0035073	pupariation	1	579	10	7422	0.00172712	0.00134735	1.28187	evm.model.Contig180.6	evm.model.Contig180.6	0.556358	0.873649	biological_process
GO:0007506	gonadal mesoderm development	1	579	10	7422	0.00172712	0.00134735	1.28187	evm.model.Contig2.469	evm.model.Contig2.469	0.556358	0.873649	biological_process
GO:0070868	heterochromatin organization involved in chromatin silencing	1	579	10	7422	0.00172712	0.00134735	1.28187	evm.model.Contig44.39	evm.model.Contig44.39	0.556358	0.873649	biological_process
GO:0031397	negative regulation of protein ubiquitination	1	579	10	7422	0.00172712	0.00134735	1.28187	evm.model.Contig68.121	evm.model.Contig68.121	0.556358	0.873649	biological_process
GO:0046529	imaginal disc fusion, thorax closure	1	579	10	7422	0.00172712	0.00134735	1.28187	evm.model.Contig4.330	evm.model.Contig4.330	0.556358	0.873649	biological_process
GO:0010001	glial cell differentiation	1	579	10	7422	0.00172712	0.00134735	1.28187	evm.model.Contig20.46	evm.model.Contig20.46	0.556358	0.873649	biological_process
GO:0045927	positive regulation of growth	1	579	10	7422	0.00172712	0.00134735	1.28187	evm.model.Contig69.11	evm.model.Contig69.11	0.556358	0.873649	biological_process
GO:0042659	regulation of cell fate specification	1	579	10	7422	0.00172712	0.00134735	1.28187	evm.model.Contig131.13	evm.model.Contig131.13	0.556358	0.873649	biological_process
GO:0008361	regulation of cell size	1	579	10	7422	0.00172712	0.00134735	1.28187	evm.model.Contig61.83	evm.model.Contig61.83	0.556358	0.873649	biological_process
GO:0046839	phospholipid dephosphorylation	1	579	10	7422	0.00172712	0.00134735	1.28187	evm.model.Contig28.121	evm.model.Contig28.121	0.556358	0.873649	biological_process
GO:0016558	protein import into peroxisome matrix	1	579	10	7422	0.00172712	0.00134735	1.28187	evm.model.Contig27.260	evm.model.Contig27.260	0.556358	0.873649	biological_process
GO:0043407	negative regulation of MAP kinase activity	1	579	10	7422	0.00172712	0.00134735	1.28187	evm.model.Contig8.324	evm.model.Contig8.324	0.556358	0.873649	biological_process
GO:0001742	oenocyte differentiation	1	579	10	7422	0.00172712	0.00134735	1.28187	evm.model.Contig2.469	evm.model.Contig2.469	0.556358	0.873649	biological_process
GO:0048662	negative regulation of smooth muscle cell proliferation	1	579	10	7422	0.00172712	0.00134735	1.28187	evm.model.Contig5.215	evm.model.Contig5.215	0.556358	0.873649	biological_process
GO:0008592	regulation of Toll signaling pathway	1	579	10	7422	0.00172712	0.00134735	1.28187	evm.model.Contig10.332	evm.model.Contig10.332	0.556358	0.873649	biological_process
GO:0071243	cellular response to arsenic-containing substance	1	579	10	7422	0.00172712	0.00134735	1.28187	evm.model.Contig5.215	evm.model.Contig5.215	0.556358	0.873649	biological_process
GO:0034383	low-density lipoprotein particle clearance	1	579	10	7422	0.00172712	0.00134735	1.28187	evm.model.Contig1.167	evm.model.Contig1.167	0.556358	0.873649	biological_process
GO:0006103	2-oxoglutarate metabolic process	1	579	10	7422	0.00172712	0.00134735	1.28187	evm.model.Contig27.29	evm.model.Contig27.29	0.556358	0.873649	biological_process
GO:0006013	mannose metabolic process	1	579	10	7422	0.00172712	0.00134735	1.28187	evm.model.Contig93.22	evm.model.Contig93.22	0.556358	0.873649	biological_process
GO:0048067	cuticle pigmentation	1	579	10	7422	0.00172712	0.00134735	1.28187	evm.model.Contig93.106	evm.model.Contig93.106	0.556358	0.873649	biological_process
GO:0043171	peptide catabolic process	1	579	10	7422	0.00172712	0.00134735	1.28187	evm.model.Contig15.192	evm.model.Contig15.192	0.556358	0.873649	biological_process
GO:0035154	terminal cell fate specification, open tracheal system	1	579	10	7422	0.00172712	0.00134735	1.28187	evm.model.Contig76.106	evm.model.Contig76.106	0.556358	0.873649	biological_process
GO:0010923	negative regulation of phosphatase activity	1	579	10	7422	0.00172712	0.00134735	1.28187	evm.model.Contig31.54	evm.model.Contig31.54	0.556358	0.873649	biological_process
GO:0036098	male germ-line stem cell population maintenance	1	579	10	7422	0.00172712	0.00134735	1.28187	evm.model.Contig1.52	evm.model.Contig1.52	0.556358	0.873649	biological_process
GO:0035091	phosphatidylinositol binding	3	567	38	7460	0.005291	0.00509383	1.03871	evm.model.Contig37.49;evm.model.Contig196.13;evm.model.Contig1.776	evm.model.Contig37.49;evm.model.Contig196.13;evm.model.Contig1.776	0.559974	0.843834	molecular_function
GO:0019899	enzyme binding	4	567	52	7460	0.00705467	0.00697051	1.01207	evm.model.Contig7.457;evm.model.Contig6.477;evm.model.Contig27.260;evm.model.Contig1.657	evm.model.Contig7.457;evm.model.Contig6.477;evm.model.Contig27.260;evm.model.Contig1.657	0.565247	0.843834	molecular_function
GO:0017053	transcriptional repressor complex	2	602	25	8058	0.00332226	0.00310251	1.07083	evm.model.Contig190.19;evm.model.Contig72.111	evm.model.Contig190.19;evm.model.Contig72.111	0.567101	0.920552	cellular_component
GO:0006310	DNA recombination	2	579	24	7422	0.00345423	0.00323363	1.06822	evm.model.Contig24.176;evm.model.Contig42.17	evm.model.Contig24.176;evm.model.Contig42.17	0.568912	0.877545	biological_process
GO:0030335	positive regulation of cell migration	2	579	24	7422	0.00345423	0.00323363	1.06822	evm.model.Contig156.18;evm.model.Contig7.35	evm.model.Contig156.18;evm.model.Contig7.35	0.568912	0.877545	biological_process
GO:0044719	regulation of imaginal disc-derived wing size	2	579	24	7422	0.00345423	0.00323363	1.06822	evm.model.Contig60.76;evm.model.Contig115.84	evm.model.Contig60.76;evm.model.Contig115.84	0.568912	0.877545	biological_process
GO:0007526	larval somatic muscle development	2	579	24	7422	0.00345423	0.00323363	1.06822	evm.model.Contig118.41;evm.model.Contig7.482	evm.model.Contig118.41;evm.model.Contig7.482	0.568912	0.877545	biological_process
GO:0000375	RNA splicing, via transesterification reactions	2	579	24	7422	0.00345423	0.00323363	1.06822	evm.model.Contig76.42;evm.model.Contig68.102	evm.model.Contig76.42;evm.model.Contig68.102	0.568912	0.877545	biological_process
GO:0016310	phosphorylation	2	579	24	7422	0.00345423	0.00323363	1.06822	evm.model.Contig137.23;evm.model.Contig80.35	evm.model.Contig137.23;evm.model.Contig80.35	0.568912	0.877545	biological_process
GO:0007426	tracheal outgrowth, open tracheal system	2	579	24	7422	0.00345423	0.00323363	1.06822	evm.model.Contig76.106;evm.model.Contig4.330	evm.model.Contig76.106;evm.model.Contig4.330	0.568912	0.877545	biological_process
GO:0007626	locomotory behavior	2	579	24	7422	0.00345423	0.00323363	1.06822	evm.model.Contig7.457;evm.model.Contig68.121	evm.model.Contig7.457;evm.model.Contig68.121	0.568912	0.877545	biological_process
GO:0098595	perivitelline space	1	602	11	8058	0.00166113	0.0013651	1.21685	evm.model.Contig11.83	evm.model.Contig11.83	0.574573	0.920552	cellular_component
GO:0071339	MLL1 complex	1	602	11	8058	0.00166113	0.0013651	1.21685	evm.model.Contig14.234	evm.model.Contig14.234	0.574573	0.920552	cellular_component
GO:0017101	aminoacyl-tRNA synthetase multienzyme complex	1	602	11	8058	0.00166113	0.0013651	1.21685	evm.model.Contig6.58	evm.model.Contig6.58	0.574573	0.920552	cellular_component
GO:0031463	Cul3-RING ubiquitin ligase complex	1	602	11	8058	0.00166113	0.0013651	1.21685	evm.model.Contig2.408	evm.model.Contig2.408	0.574573	0.920552	cellular_component
GO:0000421	autophagosome membrane	1	602	11	8058	0.00166113	0.0013651	1.21685	evm.model.Contig68.71	evm.model.Contig68.71	0.574573	0.920552	cellular_component
GO:0005685	U1 snRNP	1	602	11	8058	0.00166113	0.0013651	1.21685	evm.model.Contig8.332	evm.model.Contig8.332	0.574573	0.920552	cellular_component
GO:0016442	RISC complex	1	602	11	8058	0.00166113	0.0013651	1.21685	evm.model.Contig16.152	evm.model.Contig16.152	0.574573	0.920552	cellular_component
GO:0005790	smooth endoplasmic reticulum	1	602	11	8058	0.00166113	0.0013651	1.21685	evm.model.Contig2.605	evm.model.Contig2.605	0.574573	0.920552	cellular_component
GO:0071004	U2-type prespliceosome	1	602	11	8058	0.00166113	0.0013651	1.21685	evm.model.Contig8.332	evm.model.Contig8.332	0.574573	0.920552	cellular_component
GO:0045171	intercellular bridge	1	602	11	8058	0.00166113	0.0013651	1.21685	evm.model.Contig92.72	evm.model.Contig92.72	0.574573	0.920552	cellular_component
GO:0090090	negative regulation of canonical Wnt signaling pathway	3	579	38	7422	0.00518135	0.00511991	1.012	evm.model.Contig6.486;evm.model.Contig4.330;evm.model.Contig11.283	evm.model.Contig6.486;evm.model.Contig4.330;evm.model.Contig11.283	0.57823	0.877545	biological_process
GO:0008139	nuclear localization sequence binding	1	567	11	7460	0.00176367	0.00147453	1.19609	evm.model.Contig83.27	evm.model.Contig83.27	0.58111	0.843834	molecular_function
GO:0000175	3'-5'-exoribonuclease activity	1	567	11	7460	0.00176367	0.00147453	1.19609	evm.model.Contig6.858	evm.model.Contig6.858	0.58111	0.843834	molecular_function
GO:0008146	sulfotransferase activity	1	567	11	7460	0.00176367	0.00147453	1.19609	evm.model.Contig75.100	evm.model.Contig75.100	0.58111	0.843834	molecular_function
GO:0019888	protein phosphatase regulator activity	1	567	11	7460	0.00176367	0.00147453	1.19609	evm.model.Contig6.543	evm.model.Contig6.543	0.58111	0.843834	molecular_function
GO:0019706	protein-cysteine S-palmitoyltransferase activity	1	567	11	7460	0.00176367	0.00147453	1.19609	evm.model.Contig6.484	evm.model.Contig6.484	0.58111	0.843834	molecular_function
GO:0003951	NAD+ kinase activity	1	567	11	7460	0.00176367	0.00147453	1.19609	evm.model.Contig37.172	evm.model.Contig37.172	0.58111	0.843834	molecular_function
GO:0003993	acid phosphatase activity	1	567	11	7460	0.00176367	0.00147453	1.19609	evm.model.Contig8.168	evm.model.Contig8.168	0.58111	0.843834	molecular_function
GO:0004550	nucleoside diphosphate kinase activity	1	567	11	7460	0.00176367	0.00147453	1.19609	evm.model.Contig107.62	evm.model.Contig107.62	0.58111	0.843834	molecular_function
GO:0005254	chloride channel activity	1	567	11	7460	0.00176367	0.00147453	1.19609	evm.model.Contig48.85	evm.model.Contig48.85	0.58111	0.843834	molecular_function
GO:0031225	anchored component of membrane	4	602	54	8058	0.00664452	0.00670141	0.99151	evm.model.Contig7.585;evm.model.Contig113.76;evm.model.Contig2.515;evm.model.Contig18.111	evm.model.Contig7.585;evm.model.Contig113.76;evm.model.Contig2.515;evm.model.Contig18.111	0.581646	0.922746	cellular_component
GO:0005768	endosome	6	602	82	8058	0.00996678	0.0101762	0.979418	evm.model.Contig220.16;evm.model.Contig51.41;evm.model.Contig2.408;evm.model.Contig2.421;evm.model.Contig28.170;evm.model.Contig1.776	evm.model.Contig220.16;evm.model.Contig51.41;evm.model.Contig2.408;evm.model.Contig2.421;evm.model.Contig28.170;evm.model.Contig1.776	0.582135	0.922746	cellular_component
GO:0045454	cell redox homeostasis	4	579	52	7422	0.00690846	0.0070062	0.98605	evm.model.Contig10.176;evm.model.Contig30.184;evm.model.Contig28.57;evm.model.Contig1.801	evm.model.Contig10.176;evm.model.Contig30.184;evm.model.Contig28.57;evm.model.Contig1.801	0.586489	0.877545	biological_process
GO:0032154	cleavage furrow	2	602	26	8058	0.00332226	0.00322661	1.02964	evm.model.Contig10.367;evm.model.Contig69.49	evm.model.Contig10.367;evm.model.Contig69.49	0.588782	0.928344	cellular_component
GO:0046847	filopodium assembly	1	579	11	7422	0.00172712	0.00148208	1.16533	evm.model.Contig76.106	evm.model.Contig76.106	0.591014	0.877545	biological_process
GO:0007628	adult walking behavior	1	579	11	7422	0.00172712	0.00148208	1.16533	evm.model.Contig25.10	evm.model.Contig25.10	0.591014	0.877545	biological_process
GO:0006641	triglyceride metabolic process	1	579	11	7422	0.00172712	0.00148208	1.16533	evm.model.Contig137.23	evm.model.Contig137.23	0.591014	0.877545	biological_process
GO:0050688	regulation of defense response to virus	1	579	11	7422	0.00172712	0.00148208	1.16533	evm.model.Contig220.16	evm.model.Contig220.16	0.591014	0.877545	biological_process
GO:0007475	apposition of dorsal and ventral imaginal disc-derived wing surfaces	1	579	11	7422	0.00172712	0.00148208	1.16533	evm.model.Contig37.174	evm.model.Contig37.174	0.591014	0.877545	biological_process
GO:0016239	positive regulation of macroautophagy	1	579	11	7422	0.00172712	0.00148208	1.16533	evm.model.Contig5.215	evm.model.Contig5.215	0.591014	0.877545	biological_process
GO:0012501	programmed cell death	1	579	11	7422	0.00172712	0.00148208	1.16533	evm.model.Contig20.46	evm.model.Contig20.46	0.591014	0.877545	biological_process
GO:0045088	regulation of innate immune response	1	579	11	7422	0.00172712	0.00148208	1.16533	evm.model.Contig5.62	evm.model.Contig5.62	0.591014	0.877545	biological_process
GO:0001935	endothelial cell proliferation	1	579	11	7422	0.00172712	0.00148208	1.16533	evm.model.Contig73.62	evm.model.Contig73.62	0.591014	0.877545	biological_process
GO:0007458	progression of morphogenetic furrow involved in compound eye morphogenesis	1	579	11	7422	0.00172712	0.00148208	1.16533	evm.model.Contig67.119	evm.model.Contig67.119	0.591014	0.877545	biological_process
GO:0035153	epithelial cell type specification, open tracheal system	1	579	11	7422	0.00172712	0.00148208	1.16533	evm.model.Contig76.106	evm.model.Contig76.106	0.591014	0.877545	biological_process
GO:0007527	adult somatic muscle development	1	579	11	7422	0.00172712	0.00148208	1.16533	evm.model.Contig46.80	evm.model.Contig46.80	0.591014	0.877545	biological_process
GO:0042733	embryonic digit morphogenesis	1	579	11	7422	0.00172712	0.00148208	1.16533	evm.model.Contig76.58	evm.model.Contig76.58	0.591014	0.877545	biological_process
GO:0072375	medium-term memory	1	579	11	7422	0.00172712	0.00148208	1.16533	evm.model.Contig101.80	evm.model.Contig101.80	0.591014	0.877545	biological_process
GO:0035293	chitin-based larval cuticle pattern formation	1	579	11	7422	0.00172712	0.00148208	1.16533	evm.model.Contig1.861	evm.model.Contig1.861	0.591014	0.877545	biological_process
GO:0007009	plasma membrane organization	1	579	11	7422	0.00172712	0.00148208	1.16533	evm.model.Contig1.110	evm.model.Contig1.110	0.591014	0.877545	biological_process
GO:1900087	positive regulation of G1/S transition of mitotic cell cycle	1	579	11	7422	0.00172712	0.00148208	1.16533	evm.model.Contig194.11	evm.model.Contig194.11	0.591014	0.877545	biological_process
GO:0006352	DNA-templated transcription, initiation	1	579	11	7422	0.00172712	0.00148208	1.16533	evm.model.Contig62.2	evm.model.Contig62.2	0.591014	0.877545	biological_process
GO:0035307	positive regulation of protein dephosphorylation	1	579	11	7422	0.00172712	0.00148208	1.16533	evm.model.Contig8.324	evm.model.Contig8.324	0.591014	0.877545	biological_process
GO:0001649	osteoblast differentiation	1	579	11	7422	0.00172712	0.00148208	1.16533	evm.model.Contig11.283	evm.model.Contig11.283	0.591014	0.877545	biological_process
GO:0097190	apoptotic signaling pathway	1	579	11	7422	0.00172712	0.00148208	1.16533	evm.model.Contig34.183	evm.model.Contig34.183	0.591014	0.877545	biological_process
GO:0030517	negative regulation of axon extension	1	579	11	7422	0.00172712	0.00148208	1.16533	evm.model.Contig76.106	evm.model.Contig76.106	0.591014	0.877545	biological_process
GO:0036297	interstrand cross-link repair	1	579	11	7422	0.00172712	0.00148208	1.16533	evm.model.Contig82.86	evm.model.Contig82.86	0.591014	0.877545	biological_process
GO:0016322	neuron remodeling	2	579	25	7422	0.00345423	0.00336836	1.02549	evm.model.Contig106.82;evm.model.Contig1.787	evm.model.Contig106.82;evm.model.Contig1.787	0.591504	0.877545	biological_process
GO:0035006	melanization defense response	2	579	25	7422	0.00345423	0.00336836	1.02549	evm.model.Contig40.93;evm.model.Contig40.92	evm.model.Contig40.93;evm.model.Contig40.92	0.591504	0.877545	biological_process
GO:0006644	phospholipid metabolic process	2	579	25	7422	0.00345423	0.00336836	1.02549	evm.model.Contig28.121;evm.model.Contig68.2	evm.model.Contig28.121;evm.model.Contig68.2	0.591504	0.877545	biological_process
GO:0035167	larval lymph gland hemopoiesis	2	579	25	7422	0.00345423	0.00336836	1.02549	evm.model.Contig118.41;evm.model.Contig3.1126	evm.model.Contig118.41;evm.model.Contig3.1126	0.591504	0.877545	biological_process
GO:0007498	mesoderm development	3	579	39	7422	0.00518135	0.00525465	0.98605	evm.model.Contig1.341;evm.model.Contig115.84;evm.model.Contig48.161	evm.model.Contig1.341;evm.model.Contig115.84;evm.model.Contig48.161	0.596206	0.881888	biological_process
GO:0007274	neuromuscular synaptic transmission	3	579	39	7422	0.00518135	0.00525465	0.98605	evm.model.Contig2.563;evm.model.Contig10.445;evm.model.Contig80.35	evm.model.Contig2.563;evm.model.Contig10.445;evm.model.Contig80.35	0.596206	0.881888	biological_process
GO:0050660	flavin adenine dinucleotide binding	5	567	68	7460	0.00881834	0.00911528	0.967424	evm.model.Contig14.328;evm.model.Contig5.77;evm.model.Contig46.96;evm.model.Contig24.215;evm.model.Contig11.185	evm.model.Contig14.328;evm.model.Contig5.77;evm.model.Contig46.96;evm.model.Contig24.215;evm.model.Contig11.185	0.597268	0.847901	molecular_function
GO:0071949	FAD binding	2	567	26	7460	0.00352734	0.00348526	1.01207	evm.model.Contig12.315;evm.model.Contig5.77	evm.model.Contig12.315;evm.model.Contig5.77	0.598514	0.847901	molecular_function
GO:0030145	manganese ion binding	2	567	26	7460	0.00352734	0.00348526	1.01207	evm.model.Contig4.441;evm.model.Contig4.444	evm.model.Contig4.441;evm.model.Contig4.444	0.598514	0.847901	molecular_function
GO:0016791	phosphatase activity	2	567	26	7460	0.00352734	0.00348526	1.01207	evm.model.Contig28.121;evm.model.Contig3.897	evm.model.Contig28.121;evm.model.Contig3.897	0.598514	0.847901	molecular_function
GO:0043679	axon terminus	1	602	12	8058	0.00166113	0.0014892	1.11545	evm.model.Contig10.445	evm.model.Contig10.445	0.606399	0.936305	cellular_component
GO:0031011	Ino80 complex	1	602	12	8058	0.00166113	0.0014892	1.11545	evm.model.Contig24.176	evm.model.Contig24.176	0.606399	0.936305	cellular_component
GO:0030658	transport vesicle membrane	1	602	12	8058	0.00166113	0.0014892	1.11545	evm.model.Contig13.50	evm.model.Contig13.50	0.606399	0.936305	cellular_component
GO:0005798	Golgi-associated vesicle	1	602	12	8058	0.00166113	0.0014892	1.11545	evm.model.Contig35.9	evm.model.Contig35.9	0.606399	0.936305	cellular_component
GO:0015630	microtubule cytoskeleton	2	602	27	8058	0.00332226	0.00335071	0.99151	evm.model.Contig92.72;evm.model.Contig1.186	evm.model.Contig92.72;evm.model.Contig1.186	0.609646	0.936467	cellular_component
GO:0016705	oxidoreductase activity, acting on paired donors, with incorporation or reduction of molecular oxygen	6	567	83	7460	0.010582	0.011126	0.951106	evm.model.Contig34.92;evm.model.Contig34.72;evm.model.Contig34.93;evm.model.Contig33.99;evm.model.Contig144.4;evm.model.Contig69.41	evm.model.Contig34.92;evm.model.Contig34.72;evm.model.Contig34.93;evm.model.Contig33.99;evm.model.Contig144.4;evm.model.Contig69.41	0.611475	0.847901	molecular_function
GO:0004497	monooxygenase activity	6	567	83	7460	0.010582	0.011126	0.951106	evm.model.Contig34.92;evm.model.Contig34.72;evm.model.Contig34.93;evm.model.Contig33.99;evm.model.Contig144.4;evm.model.Contig69.41	evm.model.Contig34.92;evm.model.Contig34.72;evm.model.Contig34.93;evm.model.Contig33.99;evm.model.Contig144.4;evm.model.Contig69.41	0.611475	0.847901	molecular_function
GO:0046332	SMAD binding	1	567	12	7460	0.00176367	0.00160858	1.09641	evm.model.Contig143.38	evm.model.Contig143.38	0.612995	0.847901	molecular_function
GO:0003688	DNA replication origin binding	1	567	12	7460	0.00176367	0.00160858	1.09641	evm.model.Contig4.135	evm.model.Contig4.135	0.612995	0.847901	molecular_function
GO:0030552	cAMP binding	1	567	12	7460	0.00176367	0.00160858	1.09641	evm.model.Contig53.139	evm.model.Contig53.139	0.612995	0.847901	molecular_function
GO:0002020	protease binding	1	567	12	7460	0.00176367	0.00160858	1.09641	evm.model.Contig10.439	evm.model.Contig10.439	0.612995	0.847901	molecular_function
GO:0043014	alpha-tubulin binding	1	567	12	7460	0.00176367	0.00160858	1.09641	evm.model.Contig7.52	evm.model.Contig7.52	0.612995	0.847901	molecular_function
GO:0004521	endoribonuclease activity	1	567	12	7460	0.00176367	0.00160858	1.09641	evm.model.Contig14.169	evm.model.Contig14.169	0.612995	0.847901	molecular_function
GO:0004089	carbonate dehydratase activity	1	567	12	7460	0.00176367	0.00160858	1.09641	evm.model.Contig153.10	evm.model.Contig153.10	0.612995	0.847901	molecular_function
GO:0048489	synaptic vesicle transport	2	579	26	7422	0.00345423	0.0035031	0.98605	evm.model.Contig2.563;evm.model.Contig80.35	evm.model.Contig2.563;evm.model.Contig80.35	0.613202	0.88842	biological_process
GO:0045824	negative regulation of innate immune response	2	579	26	7422	0.00345423	0.0035031	0.98605	evm.model.Contig1.476;evm.model.Contig28.121	evm.model.Contig1.476;evm.model.Contig28.121	0.613202	0.88842	biological_process
GO:0006417	regulation of translation	2	579	26	7422	0.00345423	0.0035031	0.98605	evm.model.Contig6.543;evm.model.Contig65.65	evm.model.Contig6.543;evm.model.Contig65.65	0.613202	0.88842	biological_process
GO:0048190	wing disc dorsal/ventral pattern formation	2	579	26	7422	0.00345423	0.0035031	0.98605	evm.model.Contig35.9;evm.model.Contig141.44	evm.model.Contig35.9;evm.model.Contig141.44	0.613202	0.88842	biological_process
GO:0042127	regulation of cell proliferation	3	579	40	7422	0.00518135	0.00538938	0.961399	evm.model.Contig345.5;evm.model.Contig65.65;evm.model.Contig72.22	evm.model.Contig345.5;evm.model.Contig65.65;evm.model.Contig72.22	0.613675	0.88842	biological_process
GO:0004177	aminopeptidase activity	2	567	27	7460	0.00352734	0.0036193	0.97459	evm.model.Contig107.78;evm.model.Contig15.192	evm.model.Contig107.78;evm.model.Contig15.192	0.619367	0.8536	molecular_function
GO:0006821	chloride transport	1	579	12	7422	0.00172712	0.00161681	1.06822	evm.model.Contig46.81	evm.model.Contig46.81	0.622966	0.88842	biological_process
GO:0000915	actomyosin contractile ring assembly	1	579	12	7422	0.00172712	0.00161681	1.06822	evm.model.Contig43.119	evm.model.Contig43.119	0.622966	0.88842	biological_process
GO:0042417	dopamine metabolic process	1	579	12	7422	0.00172712	0.00161681	1.06822	evm.model.Contig5.83	evm.model.Contig5.83	0.622966	0.88842	biological_process
GO:0048172	regulation of short-term neuronal synaptic plasticity	1	579	12	7422	0.00172712	0.00161681	1.06822	evm.model.Contig2.563	evm.model.Contig2.563	0.622966	0.88842	biological_process
GO:0006625	protein targeting to peroxisome	1	579	12	7422	0.00172712	0.00161681	1.06822	evm.model.Contig27.260	evm.model.Contig27.260	0.622966	0.88842	biological_process
GO:0030901	midbrain development	1	579	12	7422	0.00172712	0.00161681	1.06822	evm.model.Contig24.176	evm.model.Contig24.176	0.622966	0.88842	biological_process
GO:0030713	ovarian follicle cell stalk formation	1	579	12	7422	0.00172712	0.00161681	1.06822	evm.model.Contig118.41	evm.model.Contig118.41	0.622966	0.88842	biological_process
GO:0030100	regulation of endocytosis	1	579	12	7422	0.00172712	0.00161681	1.06822	evm.model.Contig27.168	evm.model.Contig27.168	0.622966	0.88842	biological_process
GO:0035212	cell competition in a multicellular organism	1	579	12	7422	0.00172712	0.00161681	1.06822	evm.model.Contig32.146	evm.model.Contig32.146	0.622966	0.88842	biological_process
GO:0007307	eggshell chorion gene amplification	1	579	12	7422	0.00172712	0.00161681	1.06822	evm.model.Contig152.10	evm.model.Contig152.10	0.622966	0.88842	biological_process
GO:0008585	female gonad development	1	579	12	7422	0.00172712	0.00161681	1.06822	evm.model.Contig27.29	evm.model.Contig27.29	0.622966	0.88842	biological_process
GO:0007413	axonal fasciculation	1	579	12	7422	0.00172712	0.00161681	1.06822	evm.model.Contig44.39	evm.model.Contig44.39	0.622966	0.88842	biological_process
GO:0032008	positive regulation of TOR signaling	1	579	12	7422	0.00172712	0.00161681	1.06822	evm.model.Contig44.201	evm.model.Contig44.201	0.622966	0.88842	biological_process
GO:0043010	camera-type eye development	1	579	12	7422	0.00172712	0.00161681	1.06822	evm.model.Contig162.15	evm.model.Contig162.15	0.622966	0.88842	biological_process
GO:0019886	antigen processing and presentation of exogenous peptide antigen via MHC class II	1	579	12	7422	0.00172712	0.00161681	1.06822	evm.model.Contig1.186	evm.model.Contig1.186	0.622966	0.88842	biological_process
GO:0006879	cellular iron ion homeostasis	1	579	12	7422	0.00172712	0.00161681	1.06822	evm.model.Contig5.215	evm.model.Contig5.215	0.622966	0.88842	biological_process
GO:0034332	adherens junction organization	1	579	12	7422	0.00172712	0.00161681	1.06822	evm.model.Contig1.341	evm.model.Contig1.341	0.622966	0.88842	biological_process
GO:0009615	response to virus	1	579	12	7422	0.00172712	0.00161681	1.06822	evm.model.Contig37.109	evm.model.Contig37.109	0.622966	0.88842	biological_process
GO:0006261	DNA-dependent DNA replication	1	579	12	7422	0.00172712	0.00161681	1.06822	evm.model.Contig82.86	evm.model.Contig82.86	0.622966	0.88842	biological_process
GO:0046959	habituation	1	579	12	7422	0.00172712	0.00161681	1.06822	evm.model.Contig9.76	evm.model.Contig9.76	0.622966	0.88842	biological_process
GO:0042383	sarcolemma	2	602	28	8058	0.00332226	0.00347481	0.956099	evm.model.Contig53.139;evm.model.Contig18.115	evm.model.Contig53.139;evm.model.Contig18.115	0.629694	0.956984	cellular_component
GO:0006633	fatty acid biosynthetic process	3	579	41	7422	0.00518135	0.00552412	0.93795	evm.model.Contig23.27;evm.model.Contig26.291;evm.model.Contig26.279	evm.model.Contig23.27;evm.model.Contig26.291;evm.model.Contig26.279	0.630628	0.890417	biological_process
GO:0006914	autophagy	4	579	55	7422	0.00690846	0.0074104	0.932266	evm.model.Contig23.196;evm.model.Contig106.82;evm.model.Contig34.183;evm.model.Contig28.170	evm.model.Contig23.196;evm.model.Contig106.82;evm.model.Contig34.183;evm.model.Contig28.170	0.631481	0.890417	biological_process
GO:0002181	cytoplasmic translation	5	579	69	7422	0.00863558	0.00929669	0.928888	evm.model.Contig94.43;evm.model.Contig59.24;evm.model.Contig195.2;evm.model.Contig6.591;evm.model.Contig114.31	evm.model.Contig94.43;evm.model.Contig59.24;evm.model.Contig195.2;evm.model.Contig6.591;evm.model.Contig114.31	0.634007	0.890417	biological_process
GO:0050896	response to stimulus	2	579	27	7422	0.00345423	0.00363783	0.94953	evm.model.Contig93.112;evm.model.Contig82.67	evm.model.Contig93.112;evm.model.Contig82.67	0.634008	0.890417	biological_process
GO:0042593	glucose homeostasis	2	579	27	7422	0.00345423	0.00363783	0.94953	evm.model.Contig37.114;evm.model.Contig28.170	evm.model.Contig37.114;evm.model.Contig28.170	0.634008	0.890417	biological_process
GO:0035861	site of double-strand break	1	602	13	8058	0.00166113	0.0016133	1.02964	evm.model.Contig1.783	evm.model.Contig1.783	0.635848	0.956984	cellular_component
GO:0005847	mRNA cleavage and polyadenylation specificity factor complex	1	602	13	8058	0.00166113	0.0016133	1.02964	evm.model.Contig15.34	evm.model.Contig15.34	0.635848	0.956984	cellular_component
GO:0097546	ciliary base	1	602	13	8058	0.00166113	0.0016133	1.02964	evm.model.Contig28.170	evm.model.Contig28.170	0.635848	0.956984	cellular_component
GO:0005080	protein kinase C binding	1	567	13	7460	0.00176367	0.00174263	1.01207	evm.model.Contig7.457	evm.model.Contig7.457	0.642456	0.868601	molecular_function
GO:0008239	dipeptidyl-peptidase activity	1	567	13	7460	0.00176367	0.00174263	1.01207	evm.model.Contig55.74	evm.model.Contig55.74	0.642456	0.868601	molecular_function
GO:0051879	Hsp90 protein binding	1	567	13	7460	0.00176367	0.00174263	1.01207	evm.model.Contig1.475	evm.model.Contig1.475	0.642456	0.868601	molecular_function
GO:0031418	L-ascorbic acid binding	1	567	13	7460	0.00176367	0.00174263	1.01207	evm.model.Contig138.31	evm.model.Contig138.31	0.642456	0.868601	molecular_function
GO:0034459	ATP-dependent 3'-5' RNA helicase activity	1	567	13	7460	0.00176367	0.00174263	1.01207	evm.model.Contig40.167	evm.model.Contig40.167	0.642456	0.868601	molecular_function
GO:0004713	protein tyrosine kinase activity	3	567	43	7460	0.005291	0.00576407	0.917928	evm.model.Contig18.190;evm.model.Contig15.232;evm.model.Contig76.106	evm.model.Contig18.190;evm.model.Contig15.232;evm.model.Contig76.106	0.645083	0.868601	molecular_function
GO:0016042	lipid catabolic process	4	579	56	7422	0.00690846	0.00754514	0.915618	evm.model.Contig3.942;evm.model.Contig132.13;evm.model.Contig3.957;evm.model.Contig68.2	evm.model.Contig3.942;evm.model.Contig132.13;evm.model.Contig3.957;evm.model.Contig68.2	0.64576	0.890417	biological_process
GO:0004222	metalloendopeptidase activity	6	567	86	7460	0.010582	0.0115281	0.917928	evm.model.Contig91.55;evm.model.Contig4.330;evm.model.Contig45.125;evm.model.Contig91.51;evm.model.Contig9.64;evm.model.Contig17.230	evm.model.Contig91.55;evm.model.Contig4.330;evm.model.Contig45.125;evm.model.Contig91.51;evm.model.Contig9.64;evm.model.Contig17.230	0.646294	0.868601	molecular_function
GO:0000226	microtubule cytoskeleton organization	3	579	42	7422	0.00518135	0.00565885	0.915618	evm.model.Contig6.486;evm.model.Contig17.115;evm.model.Contig69.11	evm.model.Contig6.486;evm.model.Contig17.115;evm.model.Contig69.11	0.64706	0.890417	biological_process
GO:0042981	regulation of apoptotic process	3	579	42	7422	0.00518135	0.00565885	0.915618	evm.model.Contig220.16;evm.model.Contig27.103;evm.model.Contig10.415	evm.model.Contig220.16;evm.model.Contig27.103;evm.model.Contig10.415	0.64706	0.890417	biological_process
GO:0005764	lysosome	7	602	102	8058	0.0116279	0.0126582	0.918605	evm.model.Contig45.179;evm.model.Contig46.144;evm.model.Contig44.201;evm.model.Contig11.69;evm.model.Contig4.390;evm.model.Contig83.16;evm.model.Contig21.59	evm.model.Contig45.179;evm.model.Contig46.144;evm.model.Contig44.201;evm.model.Contig11.69;evm.model.Contig4.390;evm.model.Contig83.16;evm.model.Contig21.59	0.647876	0.961592	cellular_component
GO:0030136	clathrin-coated vesicle	2	602	29	8058	0.00332226	0.00359891	0.92313	evm.model.Contig88.44;evm.model.Contig110.4	evm.model.Contig88.44;evm.model.Contig110.4	0.648931	0.961592	cellular_component
GO:0000777	condensed chromosome kinetochore	2	602	29	8058	0.00332226	0.00359891	0.92313	evm.model.Contig15.20;evm.model.Contig1.186	evm.model.Contig15.20;evm.model.Contig1.186	0.648931	0.961592	cellular_component
GO:0048749	compound eye development	6	579	84	7422	0.0103627	0.0113177	0.915618	evm.model.Contig49.203;evm.model.Contig141.44;evm.model.Contig9.76;evm.model.Contig118.41;evm.model.Contig1.341;evm.model.Contig106.82	evm.model.Contig49.203;evm.model.Contig141.44;evm.model.Contig9.76;evm.model.Contig118.41;evm.model.Contig1.341;evm.model.Contig106.82	0.648955	0.890417	biological_process
GO:0030574	collagen catabolic process	1	579	13	7422	0.00172712	0.00175155	0.98605	evm.model.Contig45.180	evm.model.Contig45.180	0.652427	0.890417	biological_process
GO:0007032	endosome organization	1	579	13	7422	0.00172712	0.00175155	0.98605	evm.model.Contig37.49	evm.model.Contig37.49	0.652427	0.890417	biological_process
GO:0035072	ecdysone-mediated induction of salivary gland cell autophagic cell death	1	579	13	7422	0.00172712	0.00175155	0.98605	evm.model.Contig23.270	evm.model.Contig23.270	0.652427	0.890417	biological_process
GO:0008103	oocyte microtubule cytoskeleton polarization	1	579	13	7422	0.00172712	0.00175155	0.98605	evm.model.Contig1.772	evm.model.Contig1.772	0.652427	0.890417	biological_process
GO:0007428	primary branching, open tracheal system	1	579	13	7422	0.00172712	0.00175155	0.98605	evm.model.Contig76.106	evm.model.Contig76.106	0.652427	0.890417	biological_process
GO:0035317	imaginal disc-derived wing hair organization	1	579	13	7422	0.00172712	0.00175155	0.98605	evm.model.Contig1.861	evm.model.Contig1.861	0.652427	0.890417	biological_process
GO:0032367	intracellular cholesterol transport	1	579	13	7422	0.00172712	0.00175155	0.98605	evm.model.Contig104.33	evm.model.Contig104.33	0.652427	0.890417	biological_process
GO:0006607	NLS-bearing protein import into nucleus	1	579	13	7422	0.00172712	0.00175155	0.98605	evm.model.Contig83.27	evm.model.Contig83.27	0.652427	0.890417	biological_process
GO:0001709	cell fate determination	1	579	13	7422	0.00172712	0.00175155	0.98605	evm.model.Contig114.26	evm.model.Contig114.26	0.652427	0.890417	biological_process
GO:0032435	negative regulation of proteasomal ubiquitin-dependent protein catabolic process	1	579	13	7422	0.00172712	0.00175155	0.98605	evm.model.Contig24.176	evm.model.Contig24.176	0.652427	0.890417	biological_process
GO:0035234	ectopic germ cell programmed cell death	1	579	13	7422	0.00172712	0.00175155	0.98605	evm.model.Contig28.121	evm.model.Contig28.121	0.652427	0.890417	biological_process
GO:0048132	female germ-line stem cell asymmetric division	1	579	13	7422	0.00172712	0.00175155	0.98605	evm.model.Contig101.49	evm.model.Contig101.49	0.652427	0.890417	biological_process
GO:0006513	protein monoubiquitination	1	579	13	7422	0.00172712	0.00175155	0.98605	evm.model.Contig6.477	evm.model.Contig6.477	0.652427	0.890417	biological_process
GO:0006493	protein O-linked glycosylation	1	579	13	7422	0.00172712	0.00175155	0.98605	evm.model.Contig1.110	evm.model.Contig1.110	0.652427	0.890417	biological_process
GO:0051453	regulation of intracellular pH	1	579	13	7422	0.00172712	0.00175155	0.98605	evm.model.Contig132.58	evm.model.Contig132.58	0.652427	0.890417	biological_process
GO:0000723	telomere maintenance	1	579	13	7422	0.00172712	0.00175155	0.98605	evm.model.Contig42.17	evm.model.Contig42.17	0.652427	0.890417	biological_process
GO:0046513	ceramide biosynthetic process	1	579	13	7422	0.00172712	0.00175155	0.98605	evm.model.Contig8.324	evm.model.Contig8.324	0.652427	0.890417	biological_process
GO:0002092	positive regulation of receptor internalization	1	579	13	7422	0.00172712	0.00175155	0.98605	evm.model.Contig23.196	evm.model.Contig23.196	0.652427	0.890417	biological_process
GO:0007031	peroxisome organization	1	579	13	7422	0.00172712	0.00175155	0.98605	evm.model.Contig27.260	evm.model.Contig27.260	0.652427	0.890417	biological_process
GO:0043312	neutrophil degranulation	2	579	28	7422	0.00345423	0.00377257	0.915618	evm.model.Contig68.71;evm.model.Contig3.908	evm.model.Contig68.71;evm.model.Contig3.908	0.653928	0.890417	biological_process
GO:0035264	multicellular organism growth	2	579	28	7422	0.00345423	0.00377257	0.915618	evm.model.Contig162.15;evm.model.Contig61.83	evm.model.Contig162.15;evm.model.Contig61.83	0.653928	0.890417	biological_process
GO:0019991	septate junction assembly	2	579	28	7422	0.00345423	0.00377257	0.915618	evm.model.Contig28.121;evm.model.Contig1.110	evm.model.Contig28.121;evm.model.Contig1.110	0.653928	0.890417	biological_process
GO:0035011	melanotic encapsulation of foreign target	2	579	28	7422	0.00345423	0.00377257	0.915618	evm.model.Contig40.93;evm.model.Contig40.92	evm.model.Contig40.93;evm.model.Contig40.92	0.653928	0.890417	biological_process
GO:0009792	embryo development ending in birth or egg hatching	2	579	28	7422	0.00345423	0.00377257	0.915618	evm.model.Contig68.90;evm.model.Contig106.82	evm.model.Contig68.90;evm.model.Contig106.82	0.653928	0.890417	biological_process
GO:0005637	nuclear inner membrane	1	602	14	8058	0.00166113	0.0017374	0.956099	evm.model.Contig44.192	evm.model.Contig44.192	0.663097	0.961592	cellular_component
GO:0005665	RNA polymerase II, core complex	1	602	14	8058	0.00166113	0.0017374	0.956099	evm.model.Contig5.529	evm.model.Contig5.529	0.663097	0.961592	cellular_component
GO:0043204	perikaryon	3	602	45	8058	0.00498339	0.00558451	0.892359	evm.model.Contig1.772;evm.model.Contig69.11;evm.model.Contig15.232	evm.model.Contig1.772;evm.model.Contig69.11;evm.model.Contig15.232	0.663941	0.961592	cellular_component
GO:0043209	myelin sheath	2	602	30	8058	0.00332226	0.00372301	0.892359	evm.model.Contig43.119;evm.model.Contig1.180	evm.model.Contig43.119;evm.model.Contig1.180	0.667366	0.961592	cellular_component
GO:0016592	mediator complex	2	602	30	8058	0.00332226	0.00372301	0.892359	evm.model.Contig95.118;evm.model.Contig148.19	evm.model.Contig95.118;evm.model.Contig148.19	0.667366	0.961592	cellular_component
GO:0070062	extracellular exosome	10	602	147	8058	0.0166113	0.0182427	0.91057	evm.model.Contig162.16;evm.model.Contig42.236;evm.model.Contig147.23;evm.model.Contig18.115;evm.model.Contig137.23;evm.model.Contig19.242;evm.model.Contig1.754;evm.model.Contig43.119;evm.model.Contig5.407;evm.model.Contig27.227	evm.model.Contig162.16;evm.model.Contig42.236;evm.model.Contig147.23;evm.model.Contig18.115;evm.model.Contig137.23;evm.model.Contig19.242;evm.model.Contig1.754;evm.model.Contig43.119;evm.model.Contig5.407;evm.model.Contig27.227	0.667951	0.961592	cellular_component
GO:0005112	Notch binding	1	567	14	7460	0.00176367	0.00187668	0.939783	evm.model.Contig53.148	evm.model.Contig53.148	0.669679	0.877805	molecular_function
GO:0005261	cation channel activity	1	567	14	7460	0.00176367	0.00187668	0.939783	evm.model.Contig115.84	evm.model.Contig115.84	0.669679	0.877805	molecular_function
GO:0005518	collagen binding	1	567	14	7460	0.00176367	0.00187668	0.939783	evm.model.Contig5.234	evm.model.Contig5.234	0.669679	0.877805	molecular_function
GO:0004879	nuclear receptor activity	1	567	14	7460	0.00176367	0.00187668	0.939783	evm.model.Contig28.160	evm.model.Contig28.160	0.669679	0.877805	molecular_function
GO:1990837	sequence-specific double-stranded DNA binding	1	567	14	7460	0.00176367	0.00187668	0.939783	evm.model.Contig141.44	evm.model.Contig141.44	0.669679	0.877805	molecular_function
GO:0008138	protein tyrosine/serine/threonine phosphatase activity	1	567	14	7460	0.00176367	0.00187668	0.939783	evm.model.Contig156.18	evm.model.Contig156.18	0.669679	0.877805	molecular_function
GO:0000993	RNA polymerase II complex binding	1	567	14	7460	0.00176367	0.00187668	0.939783	evm.model.Contig95.60	evm.model.Contig95.60	0.669679	0.877805	molecular_function
GO:0005272	sodium channel activity	2	567	30	7460	0.00352734	0.00402145	0.877131	evm.model.Contig85.32;evm.model.Contig45.32	evm.model.Contig85.32;evm.model.Contig45.32	0.676896	0.877805	molecular_function
GO:0007586	digestion	3	579	44	7422	0.00518135	0.00592832	0.873999	evm.model.Contig61.200;evm.model.Contig45.180;evm.model.Contig18.54	evm.model.Contig61.200;evm.model.Contig45.180;evm.model.Contig18.54	0.678348	0.899483	biological_process
GO:0043195	terminal bouton	3	602	46	8058	0.00498339	0.00570861	0.87296	evm.model.Contig50.36;evm.model.Contig2.563;evm.model.Contig10.445	evm.model.Contig50.36;evm.model.Contig2.563;evm.model.Contig10.445	0.678622	0.962989	cellular_component
GO:0042078	germ-line stem cell division	1	579	14	7422	0.00172712	0.00188628	0.915618	evm.model.Contig118.41	evm.model.Contig118.41	0.679589	0.899483	biological_process
GO:0048013	ephrin receptor signaling pathway	1	579	14	7422	0.00172712	0.00188628	0.915618	evm.model.Contig31.71	evm.model.Contig31.71	0.679589	0.899483	biological_process
GO:0032092	positive regulation of protein binding	1	579	14	7422	0.00172712	0.00188628	0.915618	evm.model.Contig9.76	evm.model.Contig9.76	0.679589	0.899483	biological_process
GO:0001947	heart looping	1	579	14	7422	0.00172712	0.00188628	0.915618	evm.model.Contig53.139	evm.model.Contig53.139	0.679589	0.899483	biological_process
GO:0030833	regulation of actin filament polymerization	1	579	14	7422	0.00172712	0.00188628	0.915618	evm.model.Contig9.76	evm.model.Contig9.76	0.679589	0.899483	biological_process
GO:0007314	oocyte anterior/posterior axis specification	1	579	14	7422	0.00172712	0.00188628	0.915618	evm.model.Contig17.115	evm.model.Contig17.115	0.679589	0.899483	biological_process
GO:0043488	regulation of mRNA stability	1	579	14	7422	0.00172712	0.00188628	0.915618	evm.model.Contig6.858	evm.model.Contig6.858	0.679589	0.899483	biological_process
GO:0016242	negative regulation of macroautophagy	1	579	14	7422	0.00172712	0.00188628	0.915618	evm.model.Contig5.215	evm.model.Contig5.215	0.679589	0.899483	biological_process
GO:0032007	negative regulation of TOR signaling	1	579	14	7422	0.00172712	0.00188628	0.915618	evm.model.Contig2.408	evm.model.Contig2.408	0.679589	0.899483	biological_process
GO:0045184	establishment of protein localization	1	579	14	7422	0.00172712	0.00188628	0.915618	evm.model.Contig65.88	evm.model.Contig65.88	0.679589	0.899483	biological_process
GO:0048468	cell development	1	579	14	7422	0.00172712	0.00188628	0.915618	evm.model.Contig33.121	evm.model.Contig33.121	0.679589	0.899483	biological_process
GO:0045476	nurse cell apoptotic process	1	579	14	7422	0.00172712	0.00188628	0.915618	evm.model.Contig20.46	evm.model.Contig20.46	0.679589	0.899483	biological_process
GO:0051091	positive regulation of DNA-binding transcription factor activity	1	579	14	7422	0.00172712	0.00188628	0.915618	evm.model.Contig45.125	evm.model.Contig45.125	0.679589	0.899483	biological_process
GO:0001752	compound eye photoreceptor fate commitment	1	579	14	7422	0.00172712	0.00188628	0.915618	evm.model.Contig7.482	evm.model.Contig7.482	0.679589	0.899483	biological_process
GO:0006661	phosphatidylinositol biosynthetic process	1	579	14	7422	0.00172712	0.00188628	0.915618	evm.model.Contig53.86	evm.model.Contig53.86	0.679589	0.899483	biological_process
GO:0007405	neuroblast proliferation	1	579	14	7422	0.00172712	0.00188628	0.915618	evm.model.Contig101.49	evm.model.Contig101.49	0.679589	0.899483	biological_process
GO:0031398	positive regulation of protein ubiquitination	1	579	14	7422	0.00172712	0.00188628	0.915618	evm.model.Contig1.787	evm.model.Contig1.787	0.679589	0.899483	biological_process
GO:0070979	protein K11-linked ubiquitination	1	579	14	7422	0.00172712	0.00188628	0.915618	evm.model.Contig37.168	evm.model.Contig37.168	0.679589	0.899483	biological_process
GO:0042246	tissue regeneration	1	579	14	7422	0.00172712	0.00188628	0.915618	evm.model.Contig8.513	evm.model.Contig8.513	0.679589	0.899483	biological_process
GO:0007530	sex determination	1	579	14	7422	0.00172712	0.00188628	0.915618	evm.model.Contig118.41	evm.model.Contig118.41	0.679589	0.899483	biological_process
GO:0006974	cellular response to DNA damage stimulus	4	579	59	7422	0.00690846	0.00794934	0.869061	evm.model.Contig42.17;evm.model.Contig4.326;evm.model.Contig9.208;evm.model.Contig152.10	evm.model.Contig42.17;evm.model.Contig4.326;evm.model.Contig9.208;evm.model.Contig152.10	0.686366	0.904915	biological_process
GO:0005782	peroxisomal matrix	1	602	15	8058	0.00166113	0.0018615	0.892359	evm.model.Contig27.260	evm.model.Contig27.260	0.688311	0.962989	cellular_component
GO:0031226	intrinsic component of plasma membrane	1	602	15	8058	0.00166113	0.0018615	0.892359	evm.model.Contig37.109	evm.model.Contig37.109	0.688311	0.962989	cellular_component
GO:0098982	GABA-ergic synapse	1	602	15	8058	0.00166113	0.0018615	0.892359	evm.model.Contig50.36	evm.model.Contig50.36	0.688311	0.962989	cellular_component
GO:0000792	heterochromatin	1	602	15	8058	0.00166113	0.0018615	0.892359	evm.model.Contig4.326	evm.model.Contig4.326	0.688311	0.962989	cellular_component
GO:0005774	vacuolar membrane	1	602	15	8058	0.00166113	0.0018615	0.892359	evm.model.Contig10.445	evm.model.Contig10.445	0.688311	0.962989	cellular_component
GO:0010951	negative regulation of endopeptidase activity	2	579	30	7422	0.00345423	0.00404204	0.854577	evm.model.Contig40.93;evm.model.Contig40.92	evm.model.Contig40.93;evm.model.Contig40.92	0.69116	0.904915	biological_process
GO:0007568	aging	2	579	30	7422	0.00345423	0.00404204	0.854577	evm.model.Contig6.543;evm.model.Contig28.160	evm.model.Contig6.543;evm.model.Contig28.160	0.69116	0.904915	biological_process
GO:0006366	transcription by RNA polymerase II	6	579	88	7422	0.0103627	0.0118566	0.873999	evm.model.Contig73.62;evm.model.Contig5.264;evm.model.Contig95.60;evm.model.Contig5.529;evm.model.Contig95.118;evm.model.Contig345.5	evm.model.Contig73.62;evm.model.Contig5.264;evm.model.Contig95.60;evm.model.Contig5.529;evm.model.Contig95.118;evm.model.Contig345.5	0.693248	0.904915	biological_process
GO:0038023	signaling receptor activity	2	567	31	7460	0.00352734	0.0041555	0.848837	evm.model.Contig5.2;evm.model.Contig37.109	evm.model.Contig5.2;evm.model.Contig37.109	0.694433	0.877805	molecular_function
GO:0001671	ATPase activator activity	1	567	15	7460	0.00176367	0.00201072	0.877131	evm.model.Contig10.445	evm.model.Contig10.445	0.694833	0.877805	molecular_function
GO:0102568	phospholipase A2 activity consuming 1,2-dioleoylphosphatidylethanolamine)	1	567	15	7460	0.00176367	0.00201072	0.877131	evm.model.Contig68.2	evm.model.Contig68.2	0.694833	0.877805	molecular_function
GO:0004035	alkaline phosphatase activity	1	567	15	7460	0.00176367	0.00201072	0.877131	evm.model.Contig18.111	evm.model.Contig18.111	0.694833	0.877805	molecular_function
GO:0004519	endonuclease activity	1	567	15	7460	0.00176367	0.00201072	0.877131	evm.model.Contig16.152	evm.model.Contig16.152	0.694833	0.877805	molecular_function
GO:0102567	phospholipase A2 activity (consuming 1,2-dipalmitoylphosphatidylcholine)	1	567	15	7460	0.00176367	0.00201072	0.877131	evm.model.Contig68.2	evm.model.Contig68.2	0.694833	0.877805	molecular_function
GO:0004623	phospholipase A2 activity	1	567	15	7460	0.00176367	0.00201072	0.877131	evm.model.Contig68.2	evm.model.Contig68.2	0.694833	0.877805	molecular_function
GO:0002039	p53 binding	1	567	15	7460	0.00176367	0.00201072	0.877131	evm.model.Contig15.106	evm.model.Contig15.106	0.694833	0.877805	molecular_function
GO:0002161	aminoacyl-tRNA editing activity	1	567	15	7460	0.00176367	0.00201072	0.877131	evm.model.Contig71.39	evm.model.Contig71.39	0.694833	0.877805	molecular_function
GO:0008757	S-adenosylmethionine-dependent methyltransferase activity	1	567	15	7460	0.00176367	0.00201072	0.877131	evm.model.Contig47.164	evm.model.Contig47.164	0.694833	0.877805	molecular_function
GO:1904263	positive regulation of TORC1 signaling	1	579	15	7422	0.00172712	0.00202102	0.854577	evm.model.Contig44.201	evm.model.Contig44.201	0.704632	0.904915	biological_process
GO:0030536	larval feeding behavior	1	579	15	7422	0.00172712	0.00202102	0.854577	evm.model.Contig148.14	evm.model.Contig148.14	0.704632	0.904915	biological_process
GO:0000077	DNA damage checkpoint	1	579	15	7422	0.00172712	0.00202102	0.854577	evm.model.Contig63.109	evm.model.Contig63.109	0.704632	0.904915	biological_process
GO:0000132	establishment of mitotic spindle orientation	1	579	15	7422	0.00172712	0.00202102	0.854577	evm.model.Contig6.62	evm.model.Contig6.62	0.704632	0.904915	biological_process
GO:0050680	negative regulation of epithelial cell proliferation	1	579	15	7422	0.00172712	0.00202102	0.854577	evm.model.Contig11.283	evm.model.Contig11.283	0.704632	0.904915	biological_process
GO:0035225	determination of genital disc primordium	1	579	15	7422	0.00172712	0.00202102	0.854577	evm.model.Contig2.469	evm.model.Contig2.469	0.704632	0.904915	biological_process
GO:0002168	instar larval development	1	579	15	7422	0.00172712	0.00202102	0.854577	evm.model.Contig67.119	evm.model.Contig67.119	0.704632	0.904915	biological_process
GO:0006405	RNA export from nucleus	1	579	15	7422	0.00172712	0.00202102	0.854577	evm.model.Contig108.85	evm.model.Contig108.85	0.704632	0.904915	biological_process
GO:0035215	genital disc development	1	579	15	7422	0.00172712	0.00202102	0.854577	evm.model.Contig76.106	evm.model.Contig76.106	0.704632	0.904915	biological_process
GO:0060446	branching involved in open tracheal system development	1	579	15	7422	0.00172712	0.00202102	0.854577	evm.model.Contig76.106	evm.model.Contig76.106	0.704632	0.904915	biological_process
GO:0030162	regulation of proteolysis	1	579	15	7422	0.00172712	0.00202102	0.854577	evm.model.Contig220.16	evm.model.Contig220.16	0.704632	0.904915	biological_process
GO:0042051	compound eye photoreceptor development	1	579	15	7422	0.00172712	0.00202102	0.854577	evm.model.Contig9.76	evm.model.Contig9.76	0.704632	0.904915	biological_process
GO:0007596	blood coagulation	1	579	15	7422	0.00172712	0.00202102	0.854577	evm.model.Contig27.227	evm.model.Contig27.227	0.704632	0.904915	biological_process
GO:0030097	hemopoiesis	1	579	15	7422	0.00172712	0.00202102	0.854577	evm.model.Contig118.41	evm.model.Contig118.41	0.704632	0.904915	biological_process
GO:0007093	mitotic cell cycle checkpoint	1	579	15	7422	0.00172712	0.00202102	0.854577	evm.model.Contig15.20	evm.model.Contig15.20	0.704632	0.904915	biological_process
GO:0008343	adult feeding behavior	1	579	15	7422	0.00172712	0.00202102	0.854577	evm.model.Contig5.115	evm.model.Contig5.115	0.704632	0.904915	biological_process
GO:0007610	behavior	1	579	15	7422	0.00172712	0.00202102	0.854577	evm.model.Contig5.406	evm.model.Contig5.406	0.704632	0.904915	biological_process
GO:0007080	mitotic metaphase plate congression	1	579	15	7422	0.00172712	0.00202102	0.854577	evm.model.Contig1.186	evm.model.Contig1.186	0.704632	0.904915	biological_process
GO:0045433	male courtship behavior, veined wing generated song production	1	579	15	7422	0.00172712	0.00202102	0.854577	evm.model.Contig71.37	evm.model.Contig71.37	0.704632	0.904915	biological_process
GO:0004672	protein kinase activity	5	567	77	7460	0.00881834	0.0103217	0.854348	evm.model.Contig5.62;evm.model.Contig8.516;evm.model.Contig101.80;evm.model.Contig80.35;evm.model.Contig5.14	evm.model.Contig5.62;evm.model.Contig8.516;evm.model.Contig101.80;evm.model.Contig80.35;evm.model.Contig5.14	0.706328	0.884191	molecular_function
GO:0018105	peptidyl-serine phosphorylation	3	579	46	7422	0.00518135	0.00619779	0.835999	evm.model.Contig101.80;evm.model.Contig80.35;evm.model.Contig5.62	evm.model.Contig101.80;evm.model.Contig80.35;evm.model.Contig5.62	0.707535	0.907471	biological_process
GO:0045861	negative regulation of proteolysis	2	579	31	7422	0.00345423	0.00417677	0.82701	evm.model.Contig40.93;evm.model.Contig40.92	evm.model.Contig40.93;evm.model.Contig40.92	0.708505	0.907543	biological_process
GO:0009986	cell surface	8	602	123	8058	0.013289	0.0152643	0.870594	evm.model.Contig9.28;evm.model.Contig92.72;evm.model.Contig10.176;evm.model.Contig153.38;evm.model.Contig9.64;evm.model.Contig9.35;evm.model.Contig48.5;evm.model.Contig1.801	evm.model.Contig9.28;evm.model.Contig92.72;evm.model.Contig10.176;evm.model.Contig153.38;evm.model.Contig9.64;evm.model.Contig9.35;evm.model.Contig48.5;evm.model.Contig1.801	0.709218	0.976998	cellular_component
GO:0005881	cytoplasmic microtubule	1	602	16	8058	0.00166113	0.0019856	0.836586	evm.model.Contig5.322	evm.model.Contig5.322	0.71164	0.976998	cellular_component
GO:0005705	polytene chromosome interband	1	602	16	8058	0.00166113	0.0019856	0.836586	evm.model.Contig95.60	evm.model.Contig95.60	0.71164	0.976998	cellular_component
GO:0051233	spindle midzone	1	602	16	8058	0.00166113	0.0019856	0.836586	evm.model.Contig1.186	evm.model.Contig1.186	0.71164	0.976998	cellular_component
GO:0022627	cytosolic small ribosomal subunit	2	602	33	8058	0.00332226	0.00409531	0.811235	evm.model.Contig7.457;evm.model.Contig24.44	evm.model.Contig7.457;evm.model.Contig24.44	0.717995	0.976998	cellular_component
GO:0036064	ciliary basal body	2	602	33	8058	0.00332226	0.00409531	0.811235	evm.model.Contig28.170;evm.model.Contig9.143	evm.model.Contig28.170;evm.model.Contig9.143	0.717995	0.976998	cellular_component
GO:0015114	phosphate ion transmembrane transporter activity	1	567	16	7460	0.00176367	0.00214477	0.82231	evm.model.Contig37.109	evm.model.Contig37.109	0.718074	0.884191	molecular_function
GO:0043621	protein self-association	1	567	16	7460	0.00176367	0.00214477	0.82231	evm.model.Contig8.411	evm.model.Contig8.411	0.718074	0.884191	molecular_function
GO:0004653	polypeptide N-acetylgalactosaminyltransferase activity	1	567	16	7460	0.00176367	0.00214477	0.82231	evm.model.Contig103.22	evm.model.Contig103.22	0.718074	0.884191	molecular_function
GO:0005328	neurotransmitter:sodium symporter activity	1	567	16	7460	0.00176367	0.00214477	0.82231	evm.model.Contig1.889	evm.model.Contig1.889	0.718074	0.884191	molecular_function
GO:0015562	efflux transmembrane transporter activity	1	567	16	7460	0.00176367	0.00214477	0.82231	evm.model.Contig37.109	evm.model.Contig37.109	0.718074	0.884191	molecular_function
GO:0003729	mRNA binding	6	567	93	7460	0.010582	0.0124665	0.848837	evm.model.Contig17.115;evm.model.Contig58.148;evm.model.Contig135.64;evm.model.Contig40.167;evm.model.Contig14.209;evm.model.Contig87.123	evm.model.Contig17.115;evm.model.Contig58.148;evm.model.Contig135.64;evm.model.Contig40.167;evm.model.Contig14.209;evm.model.Contig87.123	0.719811	0.884191	molecular_function
GO:0007616	long-term memory	3	579	47	7422	0.00518135	0.00633253	0.818212	evm.model.Contig101.80;evm.model.Contig118.41;evm.model.Contig9.76	evm.model.Contig101.80;evm.model.Contig118.41;evm.model.Contig9.76	0.721349	0.921471	biological_process
GO:0006874	cellular calcium ion homeostasis	2	579	32	7422	0.00345423	0.00431151	0.801166	evm.model.Contig50.36;evm.model.Contig141.35	evm.model.Contig50.36;evm.model.Contig141.35	0.725028	0.921471	biological_process
GO:0051087	chaperone binding	2	567	33	7460	0.00352734	0.00442359	0.797392	evm.model.Contig44.39;evm.model.Contig44.191	evm.model.Contig44.39;evm.model.Contig44.191	0.727144	0.884191	molecular_function
GO:0005085	guanyl-nucleotide exchange factor activity	2	567	33	7460	0.00352734	0.00442359	0.797392	evm.model.Contig1.100;evm.model.Contig53.144	evm.model.Contig1.100;evm.model.Contig53.144	0.727144	0.884191	molecular_function
GO:0016491	oxidoreductase activity	4	567	64	7460	0.00705467	0.00857909	0.82231	evm.model.Contig68.70;evm.model.Contig1.369;evm.model.Contig1.636;evm.model.Contig6.812	evm.model.Contig68.70;evm.model.Contig1.369;evm.model.Contig1.636;evm.model.Contig6.812	0.727476	0.884191	molecular_function
GO:0009312	oligosaccharide biosynthetic process	1	579	16	7422	0.00172712	0.00215575	0.801166	evm.model.Contig103.22	evm.model.Contig103.22	0.727721	0.921471	biological_process
GO:0051123	RNA polymerase II preinitiation complex assembly	1	579	16	7422	0.00172712	0.00215575	0.801166	evm.model.Contig5.603	evm.model.Contig5.603	0.727721	0.921471	biological_process
GO:0042067	establishment of ommatidial planar polarity	1	579	16	7422	0.00172712	0.00215575	0.801166	evm.model.Contig82.67	evm.model.Contig82.67	0.727721	0.921471	biological_process
GO:0034389	lipid droplet organization	1	579	16	7422	0.00172712	0.00215575	0.801166	evm.model.Contig3.908	evm.model.Contig3.908	0.727721	0.921471	biological_process
GO:0006730	one-carbon metabolic process	1	579	16	7422	0.00172712	0.00215575	0.801166	evm.model.Contig44.37	evm.model.Contig44.37	0.727721	0.921471	biological_process
GO:0006469	negative regulation of protein kinase activity	1	579	16	7422	0.00172712	0.00215575	0.801166	evm.model.Contig44.191	evm.model.Contig44.191	0.727721	0.921471	biological_process
GO:0031124	mRNA 3'-end processing	1	579	16	7422	0.00172712	0.00215575	0.801166	evm.model.Contig108.85	evm.model.Contig108.85	0.727721	0.921471	biological_process
GO:0034707	chloride channel complex	1	602	17	8058	0.00166113	0.0021097	0.787375	evm.model.Contig48.85	evm.model.Contig48.85	0.733226	0.984433	cellular_component
GO:0000932	P-body	2	602	34	8058	0.00332226	0.00421941	0.787375	evm.model.Contig15.36;evm.model.Contig87.123	evm.model.Contig15.36;evm.model.Contig87.123	0.733369	0.984433	cellular_component
GO:0045121	membrane raft	2	602	34	8058	0.00332226	0.00421941	0.787375	evm.model.Contig9.35;evm.model.Contig9.28	evm.model.Contig9.35;evm.model.Contig9.28	0.733369	0.984433	cellular_component
GO:0007015	actin filament organization	3	579	48	7422	0.00518135	0.00646726	0.801166	evm.model.Contig1.861;evm.model.Contig163.21;evm.model.Contig1.732	evm.model.Contig1.861;evm.model.Contig163.21;evm.model.Contig1.732	0.734649	0.92906	biological_process
GO:0004842	ubiquitin-protein transferase activity	6	567	95	7460	0.010582	0.0127346	0.830966	evm.model.Contig6.326;evm.model.Contig37.168;evm.model.Contig107.51;evm.model.Contig76.58;evm.model.Contig47.134;evm.model.Contig15.106	evm.model.Contig6.326;evm.model.Contig37.168;evm.model.Contig107.51;evm.model.Contig76.58;evm.model.Contig47.134;evm.model.Contig15.106	0.738746	0.884191	molecular_function
GO:0000977	RNA polymerase II regulatory region sequence-specific DNA binding	6	567	95	7460	0.010582	0.0127346	0.830966	evm.model.Contig73.62;evm.model.Contig23.270;evm.model.Contig141.44;evm.model.Contig28.160;evm.model.Contig1.341;evm.model.Contig159.40	evm.model.Contig73.62;evm.model.Contig23.270;evm.model.Contig141.44;evm.model.Contig28.160;evm.model.Contig1.341;evm.model.Contig159.40	0.738746	0.884191	molecular_function
GO:0032266	phosphatidylinositol-3-phosphate binding	1	567	17	7460	0.00176367	0.00227882	0.773939	evm.model.Contig10.367	evm.model.Contig10.367	0.739548	0.884191	molecular_function
GO:0032947	protein-containing complex scaffold activity	1	567	17	7460	0.00176367	0.00227882	0.773939	evm.model.Contig87.93	evm.model.Contig87.93	0.739548	0.884191	molecular_function
GO:0015631	tubulin binding	1	567	17	7460	0.00176367	0.00227882	0.773939	evm.model.Contig19.95	evm.model.Contig19.95	0.739548	0.884191	molecular_function
GO:0005044	scavenger receptor activity	1	567	17	7460	0.00176367	0.00227882	0.773939	evm.model.Contig1.749	evm.model.Contig1.749	0.739548	0.884191	molecular_function
GO:0051537	2 iron, 2 sulfur cluster binding	1	567	17	7460	0.00176367	0.00227882	0.773939	evm.model.Contig11.101	evm.model.Contig11.101	0.739548	0.884191	molecular_function
GO:0042060	wound healing	2	579	33	7422	0.00345423	0.00444624	0.776888	evm.model.Contig15.81;evm.model.Contig4.330	evm.model.Contig15.81;evm.model.Contig4.330	0.740753	0.931003	biological_process
GO:0019901	protein kinase binding	8	567	125	7460	0.0141093	0.016756	0.842046	evm.model.Contig220.16;evm.model.Contig44.191;evm.model.Contig6.862;evm.model.Contig8.126;evm.model.Contig50.36;evm.model.Contig10.439;evm.model.Contig28.160;evm.model.Contig28.170	evm.model.Contig220.16;evm.model.Contig44.191;evm.model.Contig6.862;evm.model.Contig8.126;evm.model.Contig50.36;evm.model.Contig10.439;evm.model.Contig28.160;evm.model.Contig28.170	0.74384	0.886526	molecular_function
GO:0098978	glutamatergic synapse	4	602	67	8058	0.00664452	0.00831472	0.799127	evm.model.Contig9.35;evm.model.Contig50.36;evm.model.Contig9.28;evm.model.Contig28.170	evm.model.Contig9.35;evm.model.Contig50.36;evm.model.Contig9.28;evm.model.Contig28.170	0.747768	0.990718	cellular_component
GO:0005667	transcription factor complex	4	602	67	8058	0.00664452	0.00831472	0.799127	evm.model.Contig148.19;evm.model.Contig2.469;evm.model.Contig131.13;evm.model.Contig33.150	evm.model.Contig148.19;evm.model.Contig2.469;evm.model.Contig131.13;evm.model.Contig33.150	0.747768	0.990718	cellular_component
GO:0005811	lipid droplet	2	602	35	8058	0.00332226	0.00434351	0.764879	evm.model.Contig5.341;evm.model.Contig3.908	evm.model.Contig5.341;evm.model.Contig3.908	0.748025	0.990718	cellular_component
GO:1902692	regulation of neuroblast proliferation	1	579	17	7422	0.00172712	0.00229049	0.754038	evm.model.Contig141.44	evm.model.Contig141.44	0.749008	0.931003	biological_process
GO:0042332	gravitaxis	1	579	17	7422	0.00172712	0.00229049	0.754038	evm.model.Contig95.90	evm.model.Contig95.90	0.749008	0.931003	biological_process
GO:0040018	positive regulation of multicellular organism growth	1	579	17	7422	0.00172712	0.00229049	0.754038	evm.model.Contig23.170	evm.model.Contig23.170	0.749008	0.931003	biological_process
GO:0023014	signal transduction by protein phosphorylation	1	579	17	7422	0.00172712	0.00229049	0.754038	evm.model.Contig15.232	evm.model.Contig15.232	0.749008	0.931003	biological_process
GO:0021782	glial cell development	1	579	17	7422	0.00172712	0.00229049	0.754038	evm.model.Contig1.180	evm.model.Contig1.180	0.749008	0.931003	biological_process
GO:0015012	heparan sulfate proteoglycan biosynthetic process	1	579	17	7422	0.00172712	0.00229049	0.754038	evm.model.Contig75.100	evm.model.Contig75.100	0.749008	0.931003	biological_process
GO:0006836	neurotransmitter transport	1	579	17	7422	0.00172712	0.00229049	0.754038	evm.model.Contig50.36	evm.model.Contig50.36	0.749008	0.931003	biological_process
GO:0007519	skeletal muscle tissue development	1	579	17	7422	0.00172712	0.00229049	0.754038	evm.model.Contig53.139	evm.model.Contig53.139	0.749008	0.931003	biological_process
GO:0014019	neuroblast development	1	579	17	7422	0.00172712	0.00229049	0.754038	evm.model.Contig2.469	evm.model.Contig2.469	0.749008	0.931003	biological_process
GO:0008356	asymmetric cell division	1	579	17	7422	0.00172712	0.00229049	0.754038	evm.model.Contig53.144	evm.model.Contig53.144	0.749008	0.931003	biological_process
GO:0040014	regulation of multicellular organism growth	1	579	17	7422	0.00172712	0.00229049	0.754038	evm.model.Contig68.90	evm.model.Contig68.90	0.749008	0.931003	biological_process
GO:1901215	negative regulation of neuron death	1	579	17	7422	0.00172712	0.00229049	0.754038	evm.model.Contig8.324	evm.model.Contig8.324	0.749008	0.931003	biological_process
GO:0030154	cell differentiation	11	579	165	7422	0.0189983	0.0222312	0.854577	evm.model.Contig45.179;evm.model.Contig73.62;evm.model.Contig11.283;evm.model.Contig92.72;evm.model.Contig23.270;evm.model.Contig15.192;evm.model.Contig29.191;evm.model.Contig141.44;evm.model.Contig47.134;evm.model.Contig65.90;evm.model.Contig64.106	evm.model.Contig45.179;evm.model.Contig73.62;evm.model.Contig11.283;evm.model.Contig92.72;evm.model.Contig23.270;evm.model.Contig15.192;evm.model.Contig29.191;evm.model.Contig141.44;evm.model.Contig47.134;evm.model.Contig65.90;evm.model.Contig64.106	0.750326	0.931003	biological_process
GO:0006631	fatty acid metabolic process	2	579	34	7422	0.00345423	0.00458098	0.754038	evm.model.Contig23.27;evm.model.Contig1.254	evm.model.Contig23.27;evm.model.Contig1.254	0.755704	0.931003	biological_process
GO:0007424	open tracheal system development	5	579	80	7422	0.00863558	0.0107788	0.801166	evm.model.Contig4.330;evm.model.Contig28.121;evm.model.Contig118.41;evm.model.Contig75.100;evm.model.Contig76.106	evm.model.Contig4.330;evm.model.Contig28.121;evm.model.Contig118.41;evm.model.Contig75.100;evm.model.Contig76.106	0.758548	0.931003	biological_process
GO:0000062	fatty-acyl-CoA binding	1	567	18	7460	0.00176367	0.00241287	0.730943	evm.model.Contig11.408	evm.model.Contig11.408	0.759389	0.899401	molecular_function
GO:0004715	non-membrane spanning protein tyrosine kinase activity	1	567	18	7460	0.00176367	0.00241287	0.730943	evm.model.Contig18.190	evm.model.Contig18.190	0.759389	0.899401	molecular_function
GO:0050808	synapse organization	3	579	50	7422	0.00518135	0.00673673	0.769119	evm.model.Contig80.35;evm.model.Contig9.35;evm.model.Contig9.28	evm.model.Contig80.35;evm.model.Contig9.35;evm.model.Contig9.28	0.759741	0.931003	biological_process
GO:0016607	nuclear speck	7	602	115	8058	0.0116279	0.0142715	0.814762	evm.model.Contig186.34;evm.model.Contig8.516;evm.model.Contig68.102;evm.model.Contig15.22;evm.model.Contig76.42;evm.model.Contig194.11;evm.model.Contig14.365	evm.model.Contig186.34;evm.model.Contig8.516;evm.model.Contig68.102;evm.model.Contig15.22;evm.model.Contig76.42;evm.model.Contig194.11;evm.model.Contig14.365	0.765771	0.999993	cellular_component
GO:0007622	rhythmic behavior	1	579	18	7422	0.00172712	0.00242522	0.712147	evm.model.Contig5.115	evm.model.Contig5.115	0.768633	0.931003	biological_process
GO:0006865	amino acid transport	1	579	18	7422	0.00172712	0.00242522	0.712147	evm.model.Contig21.59	evm.model.Contig21.59	0.768633	0.931003	biological_process
GO:0045176	apical protein localization	1	579	18	7422	0.00172712	0.00242522	0.712147	evm.model.Contig11.69	evm.model.Contig11.69	0.768633	0.931003	biological_process
GO:0018107	peptidyl-threonine phosphorylation	1	579	18	7422	0.00172712	0.00242522	0.712147	evm.model.Contig101.80	evm.model.Contig101.80	0.768633	0.931003	biological_process
GO:0000082	G1/S transition of mitotic cell cycle	1	579	18	7422	0.00172712	0.00242522	0.712147	evm.model.Contig11.367	evm.model.Contig11.367	0.768633	0.931003	biological_process
GO:0000212	meiotic spindle organization	1	579	18	7422	0.00172712	0.00242522	0.712147	evm.model.Contig3.1121	evm.model.Contig3.1121	0.768633	0.931003	biological_process
GO:0007472	wing disc morphogenesis	1	579	18	7422	0.00172712	0.00242522	0.712147	evm.model.Contig118.41	evm.model.Contig118.41	0.768633	0.931003	biological_process
GO:0007631	feeding behavior	1	579	18	7422	0.00172712	0.00242522	0.712147	evm.model.Contig5.115	evm.model.Contig5.115	0.768633	0.931003	biological_process
GO:0034613	cellular protein localization	1	579	18	7422	0.00172712	0.00242522	0.712147	evm.model.Contig44.201	evm.model.Contig44.201	0.768633	0.931003	biological_process
GO:0043001	Golgi to plasma membrane protein transport	1	579	18	7422	0.00172712	0.00242522	0.712147	evm.model.Contig51.41	evm.model.Contig51.41	0.768633	0.931003	biological_process
GO:0006302	double-strand break repair	1	579	18	7422	0.00172712	0.00242522	0.712147	evm.model.Contig42.17	evm.model.Contig42.17	0.768633	0.931003	biological_process
GO:0006270	DNA replication initiation	1	579	18	7422	0.00172712	0.00242522	0.712147	evm.model.Contig4.135	evm.model.Contig4.135	0.768633	0.931003	biological_process
GO:0007189	adenylate cyclase-activating G protein-coupled receptor signaling pathway	1	579	18	7422	0.00172712	0.00242522	0.712147	evm.model.Contig5.2	evm.model.Contig5.2	0.768633	0.931003	biological_process
GO:0000045	autophagosome assembly	1	579	18	7422	0.00172712	0.00242522	0.712147	evm.model.Contig17.215	evm.model.Contig17.215	0.768633	0.931003	biological_process
GO:0051897	positive regulation of protein kinase B signaling	1	579	18	7422	0.00172712	0.00242522	0.712147	evm.model.Contig68.121	evm.model.Contig68.121	0.768633	0.931003	biological_process
GO:0045860	positive regulation of protein kinase activity	1	579	18	7422	0.00172712	0.00242522	0.712147	evm.model.Contig1.186	evm.model.Contig1.186	0.768633	0.931003	biological_process
GO:0006749	glutathione metabolic process	1	579	18	7422	0.00172712	0.00242522	0.712147	evm.model.Contig27.29	evm.model.Contig27.29	0.768633	0.931003	biological_process
GO:0007423	sensory organ development	2	579	35	7422	0.00345423	0.00471571	0.732494	evm.model.Contig30.78;evm.model.Contig71.37	evm.model.Contig30.78;evm.model.Contig71.37	0.769904	0.931003	biological_process
GO:0007427	epithelial cell migration, open tracheal system	2	579	35	7422	0.00345423	0.00471571	0.732494	evm.model.Contig24.217;evm.model.Contig76.106	evm.model.Contig24.217;evm.model.Contig76.106	0.769904	0.931003	biological_process
GO:0009897	external side of plasma membrane	1	602	19	8058	0.00166113	0.0023579	0.704494	evm.model.Contig4.330	evm.model.Contig4.330	0.771677	0.999993	cellular_component
GO:0048786	presynaptic active zone	1	602	19	8058	0.00166113	0.0023579	0.704494	evm.model.Contig50.36	evm.model.Contig50.36	0.771677	0.999993	cellular_component
GO:0005779	integral component of peroxisomal membrane	1	602	19	8058	0.00166113	0.0023579	0.704494	evm.model.Contig52.52	evm.model.Contig52.52	0.771677	0.999993	cellular_component
GO:0005875	microtubule associated complex	2	602	37	8058	0.00332226	0.00459171	0.723534	evm.model.Contig15.81;evm.model.Contig7.52	evm.model.Contig15.81;evm.model.Contig7.52	0.775267	0.999993	cellular_component
GO:0051959	dynein light intermediate chain binding	1	567	19	7460	0.00176367	0.00254692	0.692472	evm.model.Contig8.484	evm.model.Contig8.484	0.777721	0.915392	molecular_function
GO:0019903	protein phosphatase binding	1	567	19	7460	0.00176367	0.00254692	0.692472	evm.model.Contig220.16	evm.model.Contig220.16	0.777721	0.915392	molecular_function
GO:0007166	cell surface receptor signaling pathway	4	579	67	7422	0.00690846	0.00902722	0.765293	evm.model.Contig20.11;evm.model.Contig5.2;evm.model.Contig29.86;evm.model.Contig32.73	evm.model.Contig20.11;evm.model.Contig5.2;evm.model.Contig29.86;evm.model.Contig32.73	0.778136	0.935413	biological_process
GO:0016055	Wnt signaling pathway	4	579	67	7422	0.00690846	0.00902722	0.765293	evm.model.Contig6.315;evm.model.Contig190.19;evm.model.Contig24.217;evm.model.Contig76.58	evm.model.Contig6.315;evm.model.Contig190.19;evm.model.Contig24.217;evm.model.Contig76.58	0.778136	0.935413	biological_process
GO:0016311	dephosphorylation	2	579	36	7422	0.00345423	0.00485045	0.712147	evm.model.Contig28.121;evm.model.Contig53.86	evm.model.Contig28.121;evm.model.Contig53.86	0.78338	0.935413	biological_process
GO:0035075	response to ecdysone	1	579	19	7422	0.00172712	0.00255996	0.674666	evm.model.Contig180.6	evm.model.Contig180.6	0.786726	0.935413	biological_process
GO:0060438	trachea development	1	579	19	7422	0.00172712	0.00255996	0.674666	evm.model.Contig76.106	evm.model.Contig76.106	0.786726	0.935413	biological_process
GO:0070050	neuron cellular homeostasis	1	579	19	7422	0.00172712	0.00255996	0.674666	evm.model.Contig5.83	evm.model.Contig5.83	0.786726	0.935413	biological_process
GO:0015914	phospholipid transport	1	579	19	7422	0.00172712	0.00255996	0.674666	evm.model.Contig7.90	evm.model.Contig7.90	0.786726	0.935413	biological_process
GO:0030838	positive regulation of actin filament polymerization	1	579	19	7422	0.00172712	0.00255996	0.674666	evm.model.Contig7.457	evm.model.Contig7.457	0.786726	0.935413	biological_process
GO:0051865	protein autoubiquitination	1	579	19	7422	0.00172712	0.00255996	0.674666	evm.model.Contig6.477	evm.model.Contig6.477	0.786726	0.935413	biological_process
GO:0046329	negative regulation of JNK cascade	1	579	19	7422	0.00172712	0.00255996	0.674666	evm.model.Contig1.732	evm.model.Contig1.732	0.786726	0.935413	biological_process
GO:0007310	oocyte dorsal/ventral axis specification	1	579	19	7422	0.00172712	0.00255996	0.674666	evm.model.Contig17.115	evm.model.Contig17.115	0.786726	0.935413	biological_process
GO:0031098	stress-activated protein kinase signaling cascade	1	579	19	7422	0.00172712	0.00255996	0.674666	evm.model.Contig15.232	evm.model.Contig15.232	0.786726	0.935413	biological_process
GO:0007294	germarium-derived oocyte fate determination	1	579	19	7422	0.00172712	0.00255996	0.674666	evm.model.Contig17.115	evm.model.Contig17.115	0.786726	0.935413	biological_process
GO:0007293	germarium-derived egg chamber formation	1	579	19	7422	0.00172712	0.00255996	0.674666	evm.model.Contig1.772	evm.model.Contig1.772	0.786726	0.935413	biological_process
GO:0005669	transcription factor TFIID complex	1	602	20	8058	0.00166113	0.002482	0.669269	evm.model.Contig5.603	evm.model.Contig5.603	0.788775	0.999993	cellular_component
GO:0001227	DNA-binding transcription repressor activity, RNA polymerase II-specific	1	567	20	7460	0.00176367	0.00268096	0.657848	evm.model.Contig159.40	evm.model.Contig159.40	0.794658	0.926694	molecular_function
GO:0031624	ubiquitin conjugating enzyme binding	1	567	20	7460	0.00176367	0.00268096	0.657848	evm.model.Contig68.121	evm.model.Contig68.121	0.794658	0.926694	molecular_function
GO:0030674	protein binding, bridging	1	567	20	7460	0.00176367	0.00268096	0.657848	evm.model.Contig19.242	evm.model.Contig19.242	0.794658	0.926694	molecular_function
GO:0035002	liquid clearance, open tracheal system	2	579	37	7422	0.00345423	0.00498518	0.6929	evm.model.Contig85.32;evm.model.Contig45.32	evm.model.Contig85.32;evm.model.Contig45.32	0.796158	0.943955	biological_process
GO:0007275	multicellular organism development	16	579	244	7422	0.0276339	0.0328752	0.840567	evm.model.Contig45.179;evm.model.Contig19.241;evm.model.Contig18.108;evm.model.Contig156.18;evm.model.Contig1.186;evm.model.Contig82.83;evm.model.Contig3.1121;evm.model.Contig8.126;evm.model.Contig60.122;evm.model.Contig24.44;evm.model.Contig9.64;evm.model.Contig65.90;evm.model.Contig1.824;evm.model.Contig64.106;evm.model.Contig21.70;evm.model.Contig1595.2	evm.model.Contig45.179;evm.model.Contig19.241;evm.model.Contig18.108;evm.model.Contig156.18;evm.model.Contig1.186;evm.model.Contig82.83;evm.model.Contig3.1121;evm.model.Contig8.126;evm.model.Contig60.122;evm.model.Contig24.44;evm.model.Contig9.64;evm.model.Contig65.90;evm.model.Contig1.824;evm.model.Contig64.106;evm.model.Contig21.70;evm.model.Contig1595.2	0.802348	0.943955	biological_process
GO:0007254	JNK cascade	1	579	20	7422	0.00172712	0.00269469	0.640933	evm.model.Contig15.232	evm.model.Contig15.232	0.803406	0.943955	biological_process
GO:0007400	neuroblast fate determination	1	579	20	7422	0.00172712	0.00269469	0.640933	evm.model.Contig2.469	evm.model.Contig2.469	0.803406	0.943955	biological_process
GO:0008582	regulation of synaptic growth at neuromuscular junction	1	579	20	7422	0.00172712	0.00269469	0.640933	evm.model.Contig20.46	evm.model.Contig20.46	0.803406	0.943955	biological_process
GO:0031146	SCF-dependent proteasomal ubiquitin-dependent protein catabolic process	1	579	20	7422	0.00172712	0.00269469	0.640933	evm.model.Contig76.58	evm.model.Contig76.58	0.803406	0.943955	biological_process
GO:0010976	positive regulation of neuron projection development	1	579	20	7422	0.00172712	0.00269469	0.640933	evm.model.Contig10.316	evm.model.Contig10.316	0.803406	0.943955	biological_process
GO:0031047	gene silencing by RNA	1	579	20	7422	0.00172712	0.00269469	0.640933	evm.model.Contig16.152	evm.model.Contig16.152	0.803406	0.943955	biological_process
GO:0045995	regulation of embryonic development	1	579	20	7422	0.00172712	0.00269469	0.640933	evm.model.Contig11.69	evm.model.Contig11.69	0.803406	0.943955	biological_process
GO:0007617	mating behavior	1	579	20	7422	0.00172712	0.00269469	0.640933	evm.model.Contig5.115	evm.model.Contig5.115	0.803406	0.943955	biological_process
GO:0006635	fatty acid beta-oxidation	2	579	38	7422	0.00345423	0.00511991	0.674666	evm.model.Contig27.260;evm.model.Contig5.77	evm.model.Contig27.260;evm.model.Contig5.77	0.808265	0.947424	biological_process
GO:0040008	regulation of growth	2	579	38	7422	0.00345423	0.00511991	0.674666	evm.model.Contig345.5;evm.model.Contig33.150	evm.model.Contig345.5;evm.model.Contig33.150	0.808265	0.947424	biological_process
GO:0031594	neuromuscular junction	3	602	57	8058	0.00498339	0.00707372	0.704494	evm.model.Contig1.52;evm.model.Contig50.36;evm.model.Contig10.439	evm.model.Contig1.52;evm.model.Contig50.36;evm.model.Contig10.439	0.809501	0.999993	cellular_component
GO:0005546	phosphatidylinositol-4,5-bisphosphate binding	1	567	21	7460	0.00176367	0.00281501	0.626522	evm.model.Contig1.167	evm.model.Contig1.167	0.810307	0.942044	molecular_function
GO:0008283	cell proliferation	4	579	71	7422	0.00690846	0.00956615	0.722178	evm.model.Contig8.126;evm.model.Contig37.172;evm.model.Contig3.1126;evm.model.Contig5.234	evm.model.Contig8.126;evm.model.Contig37.172;evm.model.Contig3.1126;evm.model.Contig5.234	0.815357	0.949662	biological_process
GO:0007584	response to nutrient	1	579	21	7422	0.00172712	0.00282943	0.610412	evm.model.Contig4.159	evm.model.Contig4.159	0.818784	0.949662	biological_process
GO:0006812	cation transport	1	579	21	7422	0.00172712	0.00282943	0.610412	evm.model.Contig46.81	evm.model.Contig46.81	0.818784	0.949662	biological_process
GO:0030717	oocyte karyosome formation	1	579	21	7422	0.00172712	0.00282943	0.610412	evm.model.Contig163.21	evm.model.Contig163.21	0.818784	0.949662	biological_process
GO:0055088	lipid homeostasis	1	579	21	7422	0.00172712	0.00282943	0.610412	evm.model.Contig5.77	evm.model.Contig5.77	0.818784	0.949662	biological_process
GO:0007350	blastoderm segmentation	1	579	21	7422	0.00172712	0.00282943	0.610412	evm.model.Contig118.41	evm.model.Contig118.41	0.818784	0.949662	biological_process
GO:0007398	ectoderm development	1	579	21	7422	0.00172712	0.00282943	0.610412	evm.model.Contig115.84	evm.model.Contig115.84	0.818784	0.949662	biological_process
GO:0007160	cell-matrix adhesion	1	579	21	7422	0.00172712	0.00282943	0.610412	evm.model.Contig65.88	evm.model.Contig65.88	0.818784	0.949662	biological_process
GO:0010977	negative regulation of neuron projection development	1	579	21	7422	0.00172712	0.00282943	0.610412	evm.model.Contig33.121	evm.model.Contig33.121	0.818784	0.949662	biological_process
GO:0031490	chromatin DNA binding	2	567	40	7460	0.00352734	0.00536193	0.657848	evm.model.Contig73.62;evm.model.Contig72.111	evm.model.Contig73.62;evm.model.Contig72.111	0.819113	0.946939	molecular_function
GO:0015030	Cajal body	1	602	22	8058	0.00166113	0.00273021	0.608426	evm.model.Contig69.11	evm.model.Contig69.11	0.819231	0.999993	cellular_component
GO:0050767	regulation of neurogenesis	2	579	39	7422	0.00345423	0.00525465	0.657367	evm.model.Contig9.27;evm.model.Contig141.44	evm.model.Contig9.27;evm.model.Contig141.44	0.819728	0.949662	biological_process
GO:0008134	transcription factor binding	7	567	121	7460	0.0123457	0.0162198	0.761147	evm.model.Contig10.184;evm.model.Contig23.270;evm.model.Contig5.603;evm.model.Contig194.10;evm.model.Contig33.150;evm.model.Contig141.44;evm.model.Contig345.5	evm.model.Contig10.184;evm.model.Contig23.270;evm.model.Contig5.603;evm.model.Contig194.10;evm.model.Contig33.150;evm.model.Contig141.44;evm.model.Contig345.5	0.82342	0.946939	molecular_function
GO:0007605	sensory perception of sound	3	579	56	7422	0.00518135	0.00754514	0.686714	evm.model.Contig1.861;evm.model.Contig1.749;evm.model.Contig71.37	evm.model.Contig1.861;evm.model.Contig1.749;evm.model.Contig71.37	0.82364	0.953083	biological_process
GO:0004181	metallocarboxypeptidase activity	1	567	22	7460	0.00176367	0.00294906	0.598044	evm.model.Contig18.54	evm.model.Contig18.54	0.824766	0.946939	molecular_function
GO:0030496	midbody	3	602	59	8058	0.00498339	0.00732192	0.680613	evm.model.Contig1.186;evm.model.Contig10.367;evm.model.Contig28.170	evm.model.Contig1.186;evm.model.Contig10.367;evm.model.Contig28.170	0.827729	0.999993	cellular_component
GO:0003774	motor activity	2	567	41	7460	0.00352734	0.00549598	0.641803	evm.model.Contig1.861;evm.model.Contig8.484	evm.model.Contig1.861;evm.model.Contig8.484	0.829709	0.946939	molecular_function
GO:0006006	glucose metabolic process	2	579	40	7422	0.00345423	0.00538938	0.640933	evm.model.Contig61.83;evm.model.Contig17.114	evm.model.Contig61.83;evm.model.Contig17.114	0.830573	0.956078	biological_process
GO:0030426	growth cone	1	602	23	8058	0.00166113	0.00285431	0.581973	evm.model.Contig69.11	evm.model.Contig69.11	0.832773	0.999993	cellular_component
GO:0030017	sarcomere	1	602	23	8058	0.00166113	0.00285431	0.581973	evm.model.Contig27.227	evm.model.Contig27.227	0.832773	0.999993	cellular_component
GO:0007286	spermatid development	1	579	22	7422	0.00172712	0.00296416	0.582666	evm.model.Contig8.484	evm.model.Contig8.484	0.832961	0.956078	biological_process
GO:0034599	cellular response to oxidative stress	1	579	22	7422	0.00172712	0.00296416	0.582666	evm.model.Contig76.18	evm.model.Contig76.18	0.832961	0.956078	biological_process
GO:0051259	protein complex oligomerization	1	579	22	7422	0.00172712	0.00296416	0.582666	evm.model.Contig45.151	evm.model.Contig45.151	0.832961	0.956078	biological_process
GO:0032147	activation of protein kinase activity	1	579	22	7422	0.00172712	0.00296416	0.582666	evm.model.Contig15.232	evm.model.Contig15.232	0.832961	0.956078	biological_process
GO:0007431	salivary gland development	1	579	22	7422	0.00172712	0.00296416	0.582666	evm.model.Contig23.270	evm.model.Contig23.270	0.832961	0.956078	biological_process
GO:0055059	asymmetric neuroblast division	1	579	22	7422	0.00172712	0.00296416	0.582666	evm.model.Contig1.341	evm.model.Contig1.341	0.832961	0.956078	biological_process
GO:0004674	protein serine/threonine kinase activity	9	567	154	7460	0.015873	0.0206434	0.768914	evm.model.Contig5.62;evm.model.Contig88.18;evm.model.Contig88.17;evm.model.Contig8.516;evm.model.Contig15.232;evm.model.Contig101.80;evm.model.Contig33.121;evm.model.Contig80.35;evm.model.Contig5.14	evm.model.Contig5.62;evm.model.Contig88.18;evm.model.Contig88.17;evm.model.Contig8.516;evm.model.Contig15.232;evm.model.Contig101.80;evm.model.Contig33.121;evm.model.Contig80.35;evm.model.Contig5.14	0.837873	0.946939	molecular_function
GO:0016614	oxidoreductase activity, acting on CH-OH group of donors	1	567	23	7460	0.00176367	0.00308311	0.572042	evm.model.Contig14.328	evm.model.Contig14.328	0.838124	0.946939	molecular_function
GO:0019900	kinase binding	1	567	23	7460	0.00176367	0.00308311	0.572042	evm.model.Contig147.16	evm.model.Contig147.16	0.838124	0.946939	molecular_function
GO:0005096	GTPase activator activity	5	567	92	7460	0.00881834	0.0123324	0.715053	evm.model.Contig23.196;evm.model.Contig28.82;evm.model.Contig71.12;evm.model.Contig104.38;evm.model.Contig27.168	evm.model.Contig23.196;evm.model.Contig28.82;evm.model.Contig71.12;evm.model.Contig104.38;evm.model.Contig27.168	0.838686	0.946939	molecular_function
GO:0003712	transcription coregulator activity	2	567	42	7460	0.00352734	0.00563003	0.626522	evm.model.Contig95.118;evm.model.Contig148.19	evm.model.Contig95.118;evm.model.Contig148.19	0.839743	0.946939	molecular_function
GO:0004725	protein tyrosine phosphatase activity	2	567	42	7460	0.00352734	0.00563003	0.626522	evm.model.Contig156.18;evm.model.Contig8.168	evm.model.Contig156.18;evm.model.Contig8.168	0.839743	0.946939	molecular_function
GO:0007281	germ cell development	2	579	41	7422	0.00345423	0.00552412	0.6253	evm.model.Contig163.21;evm.model.Contig67.119	evm.model.Contig163.21;evm.model.Contig67.119	0.840826	0.959994	biological_process
GO:0009408	response to heat	3	579	58	7422	0.00518135	0.00781461	0.663034	evm.model.Contig29.37;evm.model.Contig29.36;evm.model.Contig29.35	evm.model.Contig29.37;evm.model.Contig29.36;evm.model.Contig29.35	0.841452	0.959994	biological_process
GO:0007283	spermatogenesis	7	579	121	7422	0.0120898	0.0163029	0.741575	evm.model.Contig13.492;evm.model.Contig3.1126;evm.model.Contig29.191;evm.model.Contig47.134;evm.model.Contig19.241;evm.model.Contig163.21;evm.model.Contig16.152	evm.model.Contig13.492;evm.model.Contig3.1126;evm.model.Contig29.191;evm.model.Contig47.134;evm.model.Contig19.241;evm.model.Contig163.21;evm.model.Contig16.152	0.843325	0.959994	biological_process
GO:0098794	postsynapse	1	602	24	8058	0.00166113	0.00297841	0.557724	evm.model.Contig36.186	evm.model.Contig36.186	0.845302	0.999993	cellular_component
GO:0005884	actin filament	1	602	24	8058	0.00166113	0.00297841	0.557724	evm.model.Contig1.732	evm.model.Contig1.732	0.845302	0.999993	cellular_component
GO:0005918	septate junction	1	602	24	8058	0.00166113	0.00297841	0.557724	evm.model.Contig28.121	evm.model.Contig28.121	0.845302	0.999993	cellular_component
GO:0008593	regulation of Notch signaling pathway	1	579	23	7422	0.00172712	0.00309889	0.557333	evm.model.Contig1.787	evm.model.Contig1.787	0.846031	0.959994	biological_process
GO:0006378	mRNA polyadenylation	1	579	23	7422	0.00172712	0.00309889	0.557333	evm.model.Contig15.34	evm.model.Contig15.34	0.846031	0.959994	biological_process
GO:0045467	R7 cell development	1	579	23	7422	0.00172712	0.00309889	0.557333	evm.model.Contig1.772	evm.model.Contig1.772	0.846031	0.959994	biological_process
GO:0007098	centrosome cycle	1	579	23	7422	0.00172712	0.00309889	0.557333	evm.model.Contig5.532	evm.model.Contig5.532	0.846031	0.959994	biological_process
GO:0006813	potassium ion transport	1	579	23	7422	0.00172712	0.00309889	0.557333	evm.model.Contig31.18	evm.model.Contig31.18	0.846031	0.959994	biological_process
GO:0006954	inflammatory response	1	579	23	7422	0.00172712	0.00309889	0.557333	evm.model.Contig1.754	evm.model.Contig1.754	0.846031	0.959994	biological_process
GO:0045727	positive regulation of translation	1	579	23	7422	0.00172712	0.00309889	0.557333	evm.model.Contig11.312	evm.model.Contig11.312	0.846031	0.959994	biological_process
GO:0000978	RNA polymerase II proximal promoter sequence-specific DNA binding	4	567	77	7460	0.00705467	0.0103217	0.683479	evm.model.Contig73.62;evm.model.Contig72.111;evm.model.Contig83.34;evm.model.Contig28.160	evm.model.Contig73.62;evm.model.Contig72.111;evm.model.Contig83.34;evm.model.Contig28.160	0.847189	0.946939	molecular_function
GO:0008285	negative regulation of cell proliferation	4	579	75	7422	0.00690846	0.0101051	0.683661	evm.model.Contig15.81;evm.model.Contig11.367;evm.model.Contig6.543;evm.model.Contig56.100	evm.model.Contig15.81;evm.model.Contig11.367;evm.model.Contig6.543;evm.model.Contig56.100	0.847301	0.960339	biological_process
GO:0006281	DNA repair	5	579	91	7422	0.00863558	0.0122608	0.704322	evm.model.Contig9.208;evm.model.Contig152.10;evm.model.Contig82.86;evm.model.Contig63.109;evm.model.Contig24.176	evm.model.Contig9.208;evm.model.Contig152.10;evm.model.Contig82.86;evm.model.Contig63.109;evm.model.Contig24.176	0.848338	0.96042	biological_process
GO:0045505	dynein intermediate chain binding	1	567	24	7460	0.00176367	0.00321716	0.548207	evm.model.Contig8.484	evm.model.Contig8.484	0.850465	0.946939	molecular_function
GO:0008168	methyltransferase activity	1	567	24	7460	0.00176367	0.00321716	0.548207	evm.model.Contig131.59	evm.model.Contig131.59	0.850465	0.946939	molecular_function
GO:0050839	cell adhesion molecule binding	1	567	24	7460	0.00176367	0.00321716	0.548207	evm.model.Contig5.234	evm.model.Contig5.234	0.850465	0.946939	molecular_function
GO:0009953	dorsal/ventral pattern formation	2	579	42	7422	0.00345423	0.00565885	0.610412	evm.model.Contig162.15;evm.model.Contig1.110	evm.model.Contig162.15;evm.model.Contig1.110	0.850515	0.960695	biological_process
GO:0008354	germ cell migration	2	579	42	7422	0.00345423	0.00565885	0.610412	evm.model.Contig28.121;evm.model.Contig2.469	evm.model.Contig28.121;evm.model.Contig2.469	0.850515	0.960695	biological_process
GO:0000981	DNA-binding transcription factor activity, RNA polymerase II-specific	6	567	110	7460	0.010582	0.0147453	0.717653	evm.model.Contig73.62;evm.model.Contig11.283;evm.model.Contig23.270;evm.model.Contig114.26;evm.model.Contig64.106;evm.model.Contig159.40	evm.model.Contig73.62;evm.model.Contig11.283;evm.model.Contig23.270;evm.model.Contig114.26;evm.model.Contig64.106;evm.model.Contig159.40	0.851995	0.946939	molecular_function
GO:0019005	SCF ubiquitin ligase complex	1	602	25	8058	0.00166113	0.00310251	0.535415	evm.model.Contig76.58	evm.model.Contig76.58	0.856894	0.999993	cellular_component
GO:0007219	Notch signaling pathway	3	579	60	7422	0.00518135	0.00808407	0.640933	evm.model.Contig53.148;evm.model.Contig141.44;evm.model.Contig115.84	evm.model.Contig53.148;evm.model.Contig141.44;evm.model.Contig115.84	0.857687	0.964854	biological_process
GO:1903688	positive regulation of border follicle cell migration	1	579	24	7422	0.00172712	0.00323363	0.534111	evm.model.Contig1.787	evm.model.Contig1.787	0.85808	0.964854	biological_process
GO:0040011	locomotion	1	579	24	7422	0.00172712	0.00323363	0.534111	evm.model.Contig20.46	evm.model.Contig20.46	0.85808	0.964854	biological_process
GO:0007264	small GTPase mediated signal transduction	1	579	24	7422	0.00172712	0.00323363	0.534111	evm.model.Contig1.100	evm.model.Contig1.100	0.85808	0.964854	biological_process
GO:0005576	extracellular region	39	602	605	8058	0.0647841	0.0750807	0.862859	evm.model.Contig304.2;evm.model.Contig102.32;evm.model.Contig786.2;evm.model.Contig3.908;evm.model.Contig11.188;evm.model.Contig10.332;evm.model.Contig93.106;evm.model.Contig5.115;evm.model.Contig40.93;evm.model.Contig45.180;evm.model.Contig91.55;evm.model.Contig68.2;evm.model.Contig16.334;evm.model.Contig90.105;evm.model.Contig61.200;evm.model.Contig9.28;evm.model.Contig65.88;evm.model.Contig185…	evm.model.Contig304.2;evm.model.Contig102.32;evm.model.Contig786.2;evm.model.Contig3.908;evm.model.Contig11.188;evm.model.Contig10.332;evm.model.Contig93.106;evm.model.Contig5.115;evm.model.Contig40.93;evm.model.Contig45.180;evm.model.Contig91.55;evm.model.Contig68.2;evm.model.Contig16.334;evm.model.Contig90.105;evm.model.Contig61.200;evm.model.Contig9.28;evm.model.Contig65.88;evm.model.Contig185…	0.860141	0.999993	cellular_component
GO:0045296	cadherin binding	1	567	25	7460	0.00176367	0.00335121	0.526279	evm.model.Contig1.861	evm.model.Contig1.861	0.861867	0.95511	molecular_function
GO:0005876	spindle microtubule	1	602	26	8058	0.00166113	0.00322661	0.514822	evm.model.Contig55.82	evm.model.Contig55.82	0.867619	0.999993	cellular_component
GO:0007420	brain development	4	579	78	7422	0.00690846	0.0105093	0.657367	evm.model.Contig44.159;evm.model.Contig37.172;evm.model.Contig131.13;evm.model.Contig71.37	evm.model.Contig44.159;evm.model.Contig37.172;evm.model.Contig131.13;evm.model.Contig71.37	0.868087	0.972941	biological_process
GO:0007224	smoothened signaling pathway	2	579	44	7422	0.00345423	0.00592832	0.582666	evm.model.Contig162.15;evm.model.Contig71.37	evm.model.Contig162.15;evm.model.Contig71.37	0.868298	0.972941	biological_process
GO:0007430	terminal branching, open tracheal system	1	579	25	7422	0.00172712	0.00336836	0.512746	evm.model.Contig76.106	evm.model.Contig76.106	0.869187	0.972941	biological_process
GO:0008039	synaptic target recognition	1	579	25	7422	0.00172712	0.00336836	0.512746	evm.model.Contig31.71	evm.model.Contig31.71	0.869187	0.972941	biological_process
GO:0000166	nucleotide binding	1	567	26	7460	0.00176367	0.00348526	0.506037	evm.model.Contig4.159	evm.model.Contig4.159	0.872401	0.963965	molecular_function
GO:0000281	mitotic cytokinesis	3	579	62	7422	0.00518135	0.00835354	0.620257	evm.model.Contig10.445;evm.model.Contig3.1126;evm.model.Contig43.119	evm.model.Contig10.445;evm.model.Contig3.1126;evm.model.Contig43.119	0.872449	0.975494	biological_process
GO:0008021	synaptic vesicle	3	602	65	8058	0.00498339	0.00806652	0.617787	evm.model.Contig50.36;evm.model.Contig28.170;evm.model.Contig110.4	evm.model.Contig50.36;evm.model.Contig28.170;evm.model.Contig110.4	0.873692	0.999993	cellular_component
GO:0042803	protein homodimerization activity	16	567	268	7460	0.0282187	0.0359249	0.785491	evm.model.Contig27.29;evm.model.Contig27.260;evm.model.Contig19.95;evm.model.Contig82.29;evm.model.Contig5.215;evm.model.Contig23.148;evm.model.Contig3.1126;evm.model.Contig8.484;evm.model.Contig26.279;evm.model.Contig68.90;evm.model.Contig28.121;evm.model.Contig43.119;evm.model.Contig2.408;evm.model.Contig16.303;evm.model.Contig26.291;evm.model.Contig114.26	evm.model.Contig27.29;evm.model.Contig27.260;evm.model.Contig19.95;evm.model.Contig82.29;evm.model.Contig5.215;evm.model.Contig23.148;evm.model.Contig3.1126;evm.model.Contig8.484;evm.model.Contig26.279;evm.model.Contig68.90;evm.model.Contig28.121;evm.model.Contig43.119;evm.model.Contig2.408;evm.model.Contig16.303;evm.model.Contig26.291;evm.model.Contig114.26	0.876032	0.965163	molecular_function
GO:0048149	behavioral response to ethanol	2	579	45	7422	0.00345423	0.00606306	0.569718	evm.model.Contig40.93;evm.model.Contig40.92	evm.model.Contig40.93;evm.model.Contig40.92	0.876441	0.978857	biological_process
GO:0000151	ubiquitin ligase complex	1	602	27	8058	0.00166113	0.00335071	0.495755	evm.model.Contig6.477	evm.model.Contig6.477	0.877541	0.999993	cellular_component
GO:0050804	modulation of chemical synaptic transmission	1	579	26	7422	0.00172712	0.0035031	0.493025	evm.model.Contig36.186	evm.model.Contig36.186	0.879426	0.978891	biological_process
GO:0016573	histone acetylation	1	579	26	7422	0.00172712	0.0035031	0.493025	evm.model.Contig82.83	evm.model.Contig82.83	0.879426	0.978891	biological_process
GO:0001764	neuron migration	1	579	26	7422	0.00172712	0.0035031	0.493025	evm.model.Contig27.260	evm.model.Contig27.260	0.879426	0.978891	biological_process
GO:0005615	extracellular space	26	602	424	8058	0.0431894	0.0526185	0.820802	evm.model.Contig186.18;evm.model.Contig113.76;evm.model.Contig66.80;evm.model.Contig9.64;evm.model.Contig10.332;evm.model.Contig5.234;evm.model.Contig5.115;evm.model.Contig40.93;evm.model.Contig16.334;evm.model.Contig65.88;evm.model.Contig13.164;evm.model.Contig144.43;evm.model.Contig18.115;evm.model.Contig1.52;evm.model.Contig6.469;evm.model.Contig31.8;evm.model.Contig33.150;evm.model.Contig13.1…	evm.model.Contig186.18;evm.model.Contig113.76;evm.model.Contig66.80;evm.model.Contig9.64;evm.model.Contig10.332;evm.model.Contig5.234;evm.model.Contig5.115;evm.model.Contig40.93;evm.model.Contig16.334;evm.model.Contig65.88;evm.model.Contig13.164;evm.model.Contig144.43;evm.model.Contig18.115;evm.model.Contig1.52;evm.model.Contig6.469;evm.model.Contig31.8;evm.model.Contig33.150;evm.model.Contig13.1…	0.881593	0.999993	cellular_component
GO:0042826	histone deacetylase binding	1	567	27	7460	0.00176367	0.0036193	0.487295	evm.model.Contig61.83	evm.model.Contig61.83	0.882134	0.969068	molecular_function
GO:0007018	microtubule-based movement	3	579	64	7422	0.00518135	0.00862301	0.600874	evm.model.Contig1.186;evm.model.Contig1.732;evm.model.Contig8.484	evm.model.Contig1.186;evm.model.Contig1.732;evm.model.Contig8.484	0.885841	0.979526	biological_process
GO:0007507	heart development	3	579	64	7422	0.00518135	0.00862301	0.600874	evm.model.Contig2.469;evm.model.Contig53.139;evm.model.Contig48.161	evm.model.Contig2.469;evm.model.Contig53.139;evm.model.Contig48.161	0.885841	0.979526	biological_process
GO:0005815	microtubule organizing center	3	602	67	8058	0.00498339	0.00831472	0.599345	evm.model.Contig6.62;evm.model.Contig10.439;evm.model.Contig43.119	evm.model.Contig6.62;evm.model.Contig10.439;evm.model.Contig43.119	0.886407	0.999993	cellular_component
GO:0005643	nuclear pore	1	602	28	8058	0.00166113	0.00347481	0.478049	evm.model.Contig163.21	evm.model.Contig163.21	0.88672	0.999993	cellular_component
GO:0007163	establishment or maintenance of cell polarity	1	579	27	7422	0.00172712	0.00363783	0.474765	evm.model.Contig53.144	evm.model.Contig53.144	0.888866	0.979526	biological_process
GO:0007525	somatic muscle development	1	579	27	7422	0.00172712	0.00363783	0.474765	evm.model.Contig131.13	evm.model.Contig131.13	0.888866	0.979526	biological_process
GO:0007548	sex differentiation	1	579	27	7422	0.00172712	0.00363783	0.474765	evm.model.Contig19.37	evm.model.Contig19.37	0.888866	0.979526	biological_process
GO:0007140	male meiotic nuclear division	1	579	27	7422	0.00172712	0.00363783	0.474765	evm.model.Contig163.21	evm.model.Contig163.21	0.888866	0.979526	biological_process
GO:0042438	melanin biosynthetic process	1	579	27	7422	0.00172712	0.00363783	0.474765	evm.model.Contig93.106	evm.model.Contig93.106	0.888866	0.979526	biological_process
GO:0045887	positive regulation of synaptic growth at neuromuscular junction	1	579	27	7422	0.00172712	0.00363783	0.474765	evm.model.Contig1.732	evm.model.Contig1.732	0.888866	0.979526	biological_process
GO:0098609	cell-cell adhesion	1	579	27	7422	0.00172712	0.00363783	0.474765	evm.model.Contig115.84	evm.model.Contig115.84	0.888866	0.979526	biological_process
GO:0005262	calcium channel activity	1	567	28	7460	0.00176367	0.00375335	0.469892	evm.model.Contig32.146	evm.model.Contig32.146	0.891125	0.969294	molecular_function
GO:0070374	positive regulation of ERK1 and ERK2 cascade	2	579	47	7422	0.00345423	0.00633253	0.545475	evm.model.Contig65.88;evm.model.Contig76.106	evm.model.Contig65.88;evm.model.Contig76.106	0.891353	0.979997	biological_process
GO:0042995	cell projection	1	602	29	8058	0.00166113	0.00359891	0.461565	evm.model.Contig1.783	evm.model.Contig1.783	0.895213	0.999993	cellular_component
GO:0005871	kinesin complex	1	602	29	8058	0.00166113	0.00359891	0.461565	evm.model.Contig1.186	evm.model.Contig1.186	0.895213	0.999993	cellular_component
GO:0005623	cell	1	602	29	8058	0.00166113	0.00359891	0.461565	evm.model.Contig11.283	evm.model.Contig11.283	0.895213	0.999993	cellular_component
GO:0043565	sequence-specific DNA binding	14	567	244	7460	0.0246914	0.0327078	0.754908	evm.model.Contig73.62;evm.model.Contig10.184;evm.model.Contig11.283;evm.model.Contig23.148;evm.model.Contig82.67;evm.model.Contig2.469;evm.model.Contig72.111;evm.model.Contig141.44;evm.model.Contig28.160;evm.model.Contig64.106;evm.model.Contig1.341;evm.model.Contig44.159;evm.model.Contig159.40;evm.model.Contig48.161	evm.model.Contig73.62;evm.model.Contig10.184;evm.model.Contig11.283;evm.model.Contig23.148;evm.model.Contig82.67;evm.model.Contig2.469;evm.model.Contig72.111;evm.model.Contig141.44;evm.model.Contig28.160;evm.model.Contig64.106;evm.model.Contig1.341;evm.model.Contig44.159;evm.model.Contig159.40;evm.model.Contig48.161	0.896363	0.969294	molecular_function
GO:0030718	germ-line stem cell population maintenance	1	579	28	7422	0.00172712	0.00377257	0.457809	evm.model.Contig118.41	evm.model.Contig118.41	0.897567	0.979997	biological_process
GO:0016339	calcium-dependent cell-cell adhesion via plasma membrane cell adhesion molecules	1	579	28	7422	0.00172712	0.00377257	0.457809	evm.model.Contig185.5	evm.model.Contig185.5	0.897567	0.979997	biological_process
GO:0035206	regulation of hemocyte proliferation	1	579	28	7422	0.00172712	0.00377257	0.457809	evm.model.Contig6.259	evm.model.Contig6.259	0.897567	0.979997	biological_process
GO:0008258	head involution	1	579	28	7422	0.00172712	0.00377257	0.457809	evm.model.Contig67.119	evm.model.Contig67.119	0.897567	0.979997	biological_process
GO:0051124	synaptic growth at neuromuscular junction	1	579	28	7422	0.00172712	0.00377257	0.457809	evm.model.Contig20.46	evm.model.Contig20.46	0.897567	0.979997	biological_process
GO:0090307	mitotic spindle assembly	1	579	28	7422	0.00172712	0.00377257	0.457809	evm.model.Contig38.177	evm.model.Contig38.177	0.897567	0.979997	biological_process
GO:0007422	peripheral nervous system development	2	579	48	7422	0.00345423	0.00646726	0.534111	evm.model.Contig2.469;evm.model.Contig131.13	evm.model.Contig2.469;evm.model.Contig131.13	0.898166	0.979997	biological_process
GO:0006260	DNA replication	2	579	48	7422	0.00345423	0.00646726	0.534111	evm.model.Contig44.37;evm.model.Contig8.513	evm.model.Contig44.37;evm.model.Contig8.513	0.898166	0.979997	biological_process
GO:0061630	ubiquitin protein ligase activity	3	567	68	7460	0.005291	0.00911528	0.580454	evm.model.Contig6.477;evm.model.Contig47.134;evm.model.Contig15.106	evm.model.Contig6.477;evm.model.Contig47.134;evm.model.Contig15.106	0.899179	0.969294	molecular_function
GO:0001664	G protein-coupled receptor binding	1	567	29	7460	0.00176367	0.0038874	0.453688	evm.model.Contig304.2	evm.model.Contig304.2	0.899431	0.969294	molecular_function
GO:0004714	transmembrane receptor protein tyrosine kinase activity	1	567	29	7460	0.00176367	0.0038874	0.453688	evm.model.Contig76.106	evm.model.Contig76.106	0.899431	0.969294	molecular_function
GO:0001228	DNA-binding transcription activator activity, RNA polymerase II-specific	1	567	29	7460	0.00176367	0.0038874	0.453688	evm.model.Contig44.159	evm.model.Contig44.159	0.899431	0.969294	molecular_function
GO:0005923	bicellular tight junction	1	602	30	8058	0.00166113	0.00372301	0.446179	evm.model.Contig43.119	evm.model.Contig43.119	0.903069	0.999993	cellular_component
GO:0008104	protein localization	2	579	49	7422	0.00345423	0.00660199	0.52321	evm.model.Contig27.103;evm.model.Contig53.144	evm.model.Contig27.103;evm.model.Contig53.144	0.90458	0.980561	biological_process
GO:0050821	protein stabilization	2	579	49	7422	0.00345423	0.00660199	0.52321	evm.model.Contig5.60;evm.model.Contig53.144	evm.model.Contig5.60;evm.model.Contig53.144	0.90458	0.980561	biological_process
GO:0001708	cell fate specification	1	579	29	7422	0.00172712	0.0039073	0.442023	evm.model.Contig162.15	evm.model.Contig162.15	0.905588	0.980561	biological_process
GO:0043524	negative regulation of neuron apoptotic process	1	579	29	7422	0.00172712	0.0039073	0.442023	evm.model.Contig104.31	evm.model.Contig104.31	0.905588	0.980561	biological_process
GO:0007291	sperm individualization	1	579	29	7422	0.00172712	0.0039073	0.442023	evm.model.Contig106.82	evm.model.Contig106.82	0.905588	0.980561	biological_process
GO:0008407	chaeta morphogenesis	1	579	29	7422	0.00172712	0.0039073	0.442023	evm.model.Contig1.861	evm.model.Contig1.861	0.905588	0.980561	biological_process
GO:0017148	negative regulation of translation	1	579	29	7422	0.00172712	0.0039073	0.442023	evm.model.Contig27.233	evm.model.Contig27.233	0.905588	0.980561	biological_process
GO:0008201	heparin binding	1	567	30	7460	0.00176367	0.00402145	0.438566	evm.model.Contig113.76	evm.model.Contig113.76	0.907104	0.969294	molecular_function
GO:0000980	RNA polymerase II distal enhancer sequence-specific DNA binding	1	567	30	7460	0.00176367	0.00402145	0.438566	evm.model.Contig2.469	evm.model.Contig2.469	0.907104	0.969294	molecular_function
GO:0016740	transferase activity	1	567	30	7460	0.00176367	0.00402145	0.438566	evm.model.Contig220.16	evm.model.Contig220.16	0.907104	0.969294	molecular_function
GO:0003700	DNA-binding transcription factor activity	12	567	217	7460	0.021164	0.0290885	0.727574	evm.model.Contig73.62;evm.model.Contig5.603;evm.model.Contig23.148;evm.model.Contig2.469;evm.model.Contig72.111;evm.model.Contig141.44;evm.model.Contig131.13;evm.model.Contig28.160;evm.model.Contig190.19;evm.model.Contig1.341;evm.model.Contig44.159;evm.model.Contig159.40	evm.model.Contig73.62;evm.model.Contig5.603;evm.model.Contig23.148;evm.model.Contig2.469;evm.model.Contig72.111;evm.model.Contig141.44;evm.model.Contig131.13;evm.model.Contig28.160;evm.model.Contig190.19;evm.model.Contig1.341;evm.model.Contig44.159;evm.model.Contig159.40	0.907914	0.969294	molecular_function
GO:0016323	basolateral plasma membrane	2	602	52	8058	0.00332226	0.00645321	0.514822	evm.model.Contig7.90;evm.model.Contig5.2	evm.model.Contig7.90;evm.model.Contig5.2	0.909013	0.999993	cellular_component
GO:0030027	lamellipodium	1	602	31	8058	0.00166113	0.00384711	0.431787	evm.model.Contig1.776	evm.model.Contig1.776	0.910338	0.999993	cellular_component
GO:0010628	positive regulation of gene expression	4	579	86	7422	0.00690846	0.0115872	0.596216	evm.model.Contig101.80;evm.model.Contig64.106;evm.model.Contig7.35;evm.model.Contig69.11	evm.model.Contig101.80;evm.model.Contig64.106;evm.model.Contig7.35;evm.model.Contig69.11	0.912009	0.984278	biological_process
GO:0030307	positive regulation of cell growth	1	579	30	7422	0.00172712	0.00404204	0.427288	evm.model.Contig23.170	evm.model.Contig23.170	0.912982	0.984278	biological_process
GO:0090630	activation of GTPase activity	1	579	30	7422	0.00172712	0.00404204	0.427288	evm.model.Contig23.196	evm.model.Contig23.196	0.912982	0.984278	biological_process
GO:0007619	courtship behavior	1	579	30	7422	0.00172712	0.00404204	0.427288	evm.model.Contig20.46	evm.model.Contig20.46	0.912982	0.984278	biological_process
GO:0009055	electron transfer activity	1	567	31	7460	0.00176367	0.0041555	0.424418	evm.model.Contig11.101	evm.model.Contig11.101	0.914194	0.971	molecular_function
GO:0004930	G protein-coupled receptor activity	3	567	71	7460	0.005291	0.00951743	0.555928	evm.model.Contig32.73;evm.model.Contig37.109;evm.model.Contig29.86	evm.model.Contig32.73;evm.model.Contig37.109;evm.model.Contig29.86	0.914636	0.971	molecular_function
GO:0046777	protein autophosphorylation	2	579	51	7422	0.00345423	0.00687146	0.502692	evm.model.Contig80.35;evm.model.Contig5.14	evm.model.Contig80.35;evm.model.Contig5.14	0.916291	0.985046	biological_process
GO:0048477	oogenesis	9	579	169	7422	0.015544	0.0227701	0.68265	evm.model.Contig67.119;evm.model.Contig20.46;evm.model.Contig6.486;evm.model.Contig7.457;evm.model.Contig44.159;evm.model.Contig19.241;evm.model.Contig118.41;evm.model.Contig24.44;evm.model.Contig163.21	evm.model.Contig67.119;evm.model.Contig20.46;evm.model.Contig6.486;evm.model.Contig7.457;evm.model.Contig44.159;evm.model.Contig19.241;evm.model.Contig118.41;evm.model.Contig24.44;evm.model.Contig163.21	0.919506	0.985046	biological_process
GO:0007520	myoblast fusion	1	579	31	7422	0.00172712	0.00417677	0.413505	evm.model.Contig46.80	evm.model.Contig46.80	0.919798	0.985046	biological_process
GO:0034220	ion transmembrane transport	1	579	31	7422	0.00172712	0.00417677	0.413505	evm.model.Contig46.81	evm.model.Contig46.81	0.919798	0.985046	biological_process
GO:0006979	response to oxidative stress	4	579	88	7422	0.00690846	0.0118566	0.582666	evm.model.Contig27.29;evm.model.Contig5.215;evm.model.Contig6.469;evm.model.Contig76.18	evm.model.Contig27.29;evm.model.Contig5.215;evm.model.Contig6.469;evm.model.Contig76.18	0.920725	0.985046	biological_process
GO:0007435	salivary gland morphogenesis	2	579	52	7422	0.00345423	0.0070062	0.493025	evm.model.Contig76.106;evm.model.Contig23.270	evm.model.Contig76.106;evm.model.Contig23.270	0.921628	0.985046	biological_process
GO:0030036	actin cytoskeleton organization	2	579	52	7422	0.00345423	0.0070062	0.493025	evm.model.Contig106.82;evm.model.Contig1.732	evm.model.Contig106.82;evm.model.Contig1.732	0.921628	0.985046	biological_process
GO:0032991	protein-containing complex	8	602	161	8058	0.013289	0.0199801	0.665112	evm.model.Contig6.193;evm.model.Contig194.10;evm.model.Contig8.484;evm.model.Contig162.15;evm.model.Contig10.439;evm.model.Contig83.27;evm.model.Contig28.160;evm.model.Contig44.159	evm.model.Contig6.193;evm.model.Contig194.10;evm.model.Contig8.484;evm.model.Contig162.15;evm.model.Contig10.439;evm.model.Contig83.27;evm.model.Contig28.160;evm.model.Contig44.159	0.922005	0.999993	cellular_component
GO:0005634	nucleus	144	602	2118	8058	0.239203	0.262844	0.910054	evm.model.Contig44.215;evm.model.Contig16.316;evm.model.Contig23.148;evm.model.Contig55.22;evm.model.Contig152.10;evm.model.Contig66.14;evm.model.Contig141.44;evm.model.Contig5.543;evm.model.Contig29.37;evm.model.Contig71.37;evm.model.Contig87.123;evm.model.Contig14.169;evm.model.Contig6.296;evm.model.Contig87.93;evm.model.Contig15.34;evm.model.Contig7.457;evm.model.Contig27.165;evm.model.Contig1…	evm.model.Contig44.215;evm.model.Contig16.316;evm.model.Contig23.148;evm.model.Contig55.22;evm.model.Contig152.10;evm.model.Contig66.14;evm.model.Contig141.44;evm.model.Contig5.543;evm.model.Contig29.37;evm.model.Contig71.37;evm.model.Contig87.123;evm.model.Contig14.169;evm.model.Contig6.296;evm.model.Contig87.93;evm.model.Contig15.34;evm.model.Contig7.457;evm.model.Contig27.165;evm.model.Contig1…	0.922933	0.999993	cellular_component
GO:0072686	mitotic spindle	1	602	33	8058	0.00166113	0.00409531	0.405618	evm.model.Contig88.44	evm.model.Contig88.44	0.923283	0.999993	cellular_component
GO:0005758	mitochondrial intermembrane space	1	602	33	8058	0.00166113	0.00409531	0.405618	evm.model.Contig11.101	evm.model.Contig11.101	0.923283	0.999993	cellular_component
GO:0030286	dynein complex	1	602	33	8058	0.00166113	0.00409531	0.405618	evm.model.Contig8.484	evm.model.Contig8.484	0.923283	0.999993	cellular_component
GO:0043197	dendritic spine	1	602	33	8058	0.00166113	0.00409531	0.405618	evm.model.Contig28.170	evm.model.Contig28.170	0.923283	0.999993	cellular_component
GO:0051726	regulation of cell cycle	1	579	32	7422	0.00172712	0.00431151	0.400583	evm.model.Contig1.787	evm.model.Contig1.787	0.926081	0.985046	biological_process
GO:0008406	gonad development	1	579	32	7422	0.00172712	0.00431151	0.400583	evm.model.Contig2.469	evm.model.Contig2.469	0.926081	0.985046	biological_process
GO:0000122	negative regulation of transcription by RNA polymerase II	11	579	203	7422	0.0189983	0.0273511	0.694607	evm.model.Contig61.83;evm.model.Contig23.270;evm.model.Contig11.283;evm.model.Contig2.469;evm.model.Contig72.111;evm.model.Contig7.32;evm.model.Contig141.44;evm.model.Contig28.160;evm.model.Contig1.341;evm.model.Contig44.159;evm.model.Contig159.40	evm.model.Contig61.83;evm.model.Contig23.270;evm.model.Contig11.283;evm.model.Contig2.469;evm.model.Contig72.111;evm.model.Contig7.32;evm.model.Contig141.44;evm.model.Contig28.160;evm.model.Contig1.341;evm.model.Contig44.159;evm.model.Contig159.40	0.927967	0.985046	biological_process
GO:0006355	regulation of transcription, DNA-templated	13	579	234	7422	0.0224525	0.0315279	0.712147	evm.model.Contig73.62;evm.model.Contig11.283;evm.model.Contig5.603;evm.model.Contig2.469;evm.model.Contig33.150;evm.model.Contig10.439;evm.model.Contig148.19;evm.model.Contig28.160;evm.model.Contig345.5;evm.model.Contig1.341;evm.model.Contig44.159;evm.model.Contig159.40;evm.model.Contig30.78	evm.model.Contig73.62;evm.model.Contig11.283;evm.model.Contig5.603;evm.model.Contig2.469;evm.model.Contig33.150;evm.model.Contig10.439;evm.model.Contig148.19;evm.model.Contig28.160;evm.model.Contig345.5;evm.model.Contig1.341;evm.model.Contig44.159;evm.model.Contig159.40;evm.model.Contig30.78	0.928832	0.985046	biological_process
GO:0043186	P granule	1	602	34	8058	0.00166113	0.00421941	0.393688	evm.model.Contig6.486	evm.model.Contig6.486	0.929038	0.999993	cellular_component
GO:0007049	cell cycle	5	579	108	7422	0.00863558	0.0145513	0.593456	evm.model.Contig156.18;evm.model.Contig44.192;evm.model.Contig24.193;evm.model.Contig46.90;evm.model.Contig33.121	evm.model.Contig156.18;evm.model.Contig44.192;evm.model.Contig24.193;evm.model.Contig46.90;evm.model.Contig33.121	0.931677	0.985046	biological_process
GO:0007298	border follicle cell migration	3	579	73	7422	0.00518135	0.00983562	0.526794	evm.model.Contig118.41;evm.model.Contig1.732;evm.model.Contig76.106	evm.model.Contig118.41;evm.model.Contig1.732;evm.model.Contig76.106	0.93179	0.985046	biological_process
GO:0009636	response to toxic substance	1	579	33	7422	0.00172712	0.00444624	0.388444	evm.model.Contig35.9	evm.model.Contig35.9	0.931873	0.985046	biological_process
GO:0045475	locomotor rhythm	1	579	33	7422	0.00172712	0.00444624	0.388444	evm.model.Contig9.76	evm.model.Contig9.76	0.931873	0.985046	biological_process
GO:0007416	synapse assembly	1	579	33	7422	0.00172712	0.00444624	0.388444	evm.model.Contig20.11	evm.model.Contig20.11	0.931873	0.985046	biological_process
GO:0000165	MAPK cascade	1	579	33	7422	0.00172712	0.00444624	0.388444	evm.model.Contig15.232	evm.model.Contig15.232	0.931873	0.985046	biological_process
GO:0007612	learning	1	579	33	7422	0.00172712	0.00444624	0.388444	evm.model.Contig25.10	evm.model.Contig25.10	0.931873	0.985046	biological_process
GO:0007399	nervous system development	6	579	125	7422	0.0103627	0.0168418	0.615295	evm.model.Contig2.469;evm.model.Contig14.173;evm.model.Contig115.84;evm.model.Contig71.37;evm.model.Contig118.41;evm.model.Contig44.39	evm.model.Contig2.469;evm.model.Contig14.173;evm.model.Contig115.84;evm.model.Contig71.37;evm.model.Contig118.41;evm.model.Contig44.39	0.932524	0.985046	biological_process
GO:0005703	polytene chromosome puff	1	602	35	8058	0.00166113	0.00434351	0.382439	evm.model.Contig95.60	evm.model.Contig95.60	0.934362	0.999993	cellular_component
GO:0008284	positive regulation of cell proliferation	4	579	92	7422	0.00690846	0.0123956	0.557333	evm.model.Contig118.41;evm.model.Contig1.971;evm.model.Contig37.172;evm.model.Contig7.52	evm.model.Contig118.41;evm.model.Contig1.971;evm.model.Contig37.172;evm.model.Contig7.52	0.935873	0.987535	biological_process
GO:0006406	mRNA export from nucleus	1	579	34	7422	0.00172712	0.00458098	0.377019	evm.model.Contig108.85	evm.model.Contig108.85	0.937211	0.987898	biological_process
GO:0005911	cell-cell junction	1	602	36	8058	0.00166113	0.00446761	0.371816	evm.model.Contig50.36	evm.model.Contig50.36	0.939287	0.999993	cellular_component
GO:0000775	chromosome, centromeric region	1	602	36	8058	0.00166113	0.00446761	0.371816	evm.model.Contig1.186	evm.model.Contig1.186	0.939287	0.999993	cellular_component
GO:0005814	centriole	1	602	36	8058	0.00166113	0.00446761	0.371816	evm.model.Contig28.170	evm.model.Contig28.170	0.939287	0.999993	cellular_component
GO:0005938	cell cortex	4	602	98	8058	0.00664452	0.0121618	0.546342	evm.model.Contig88.44;evm.model.Contig53.144;evm.model.Contig1.787;evm.model.Contig37.49	evm.model.Contig88.44;evm.model.Contig53.144;evm.model.Contig1.787;evm.model.Contig37.49	0.941602	0.999993	cellular_component
GO:0051015	actin filament binding	2	567	58	7460	0.00352734	0.0077748	0.453688	evm.model.Contig1.861;evm.model.Contig1.732	evm.model.Contig1.861;evm.model.Contig1.732	0.941776	0.993924	molecular_function
GO:0022857	transmembrane transporter activity	1	567	36	7460	0.00176367	0.00482574	0.365471	evm.model.Contig50.36	evm.model.Contig50.36	0.942314	0.993924	molecular_function
GO:0045179	apical cortex	1	602	37	8058	0.00166113	0.00459171	0.361767	evm.model.Contig1.861	evm.model.Contig1.861	0.943843	0.999993	cellular_component
GO:0000776	kinetochore	1	602	37	8058	0.00166113	0.00459171	0.361767	evm.model.Contig1.186	evm.model.Contig1.186	0.943843	0.999993	cellular_component
GO:0004518	nuclease activity	3	567	79	7460	0.005291	0.0105898	0.499632	evm.model.Contig13.57;evm.model.Contig66.14;evm.model.Contig16.152	evm.model.Contig13.57;evm.model.Contig66.14;evm.model.Contig16.152	0.945887	0.993924	molecular_function
GO:0006099	tricarboxylic acid cycle	1	579	36	7422	0.00172712	0.00485045	0.356074	evm.model.Contig27.29	evm.model.Contig27.29	0.946668	0.993236	biological_process
GO:0007367	segment polarity determination	1	579	36	7422	0.00172712	0.00485045	0.356074	evm.model.Contig24.217	evm.model.Contig24.217	0.946668	0.993236	biological_process
GO:0030170	pyridoxal phosphate binding	1	567	37	7460	0.00176367	0.00495979	0.355594	evm.model.Contig13.471	evm.model.Contig13.471	0.946719	0.993924	molecular_function
GO:0000790	nuclear chromatin	3	602	81	8058	0.00498339	0.0100521	0.495755	evm.model.Contig83.27;evm.model.Contig7.135;evm.model.Contig42.17	evm.model.Contig83.27;evm.model.Contig7.135;evm.model.Contig42.17	0.947631	0.999993	cellular_component
GO:0016021	integral component of membrane	96	602	1476	8058	0.159468	0.183172	0.870594	evm.model.Contig20.8;evm.model.Contig44.192;evm.model.Contig11.83;evm.model.Contig31.71;evm.model.Contig32.73;evm.model.Contig10.263;evm.model.Contig15.223;evm.model.Contig15.106;evm.model.Contig6.299;evm.model.Contig27.38;evm.model.Contig72.20;evm.model.Contig27.138;evm.model.Contig3.1126;evm.model.Contig55.74;evm.model.Contig19.209;evm.model.Contig76.106;evm.model.Contig93.22;evm.model.Contig23…	evm.model.Contig20.8;evm.model.Contig44.192;evm.model.Contig11.83;evm.model.Contig31.71;evm.model.Contig32.73;evm.model.Contig10.263;evm.model.Contig15.223;evm.model.Contig15.106;evm.model.Contig6.299;evm.model.Contig27.38;evm.model.Contig72.20;evm.model.Contig27.138;evm.model.Contig3.1126;evm.model.Contig55.74;evm.model.Contig19.209;evm.model.Contig76.106;evm.model.Contig93.22;evm.model.Contig23…	0.948986	0.999993	cellular_component
GO:0022416	chaeta development	1	579	37	7422	0.00172712	0.00498518	0.34645	evm.model.Contig9.76	evm.model.Contig9.76	0.950848	0.993236	biological_process
GO:0007602	phototransduction	1	579	37	7422	0.00172712	0.00498518	0.34645	evm.model.Contig1.772	evm.model.Contig1.772	0.950848	0.993236	biological_process
GO:0010629	negative regulation of gene expression	4	579	97	7422	0.00690846	0.0130693	0.528604	evm.model.Contig14.173;evm.model.Contig1.341;evm.model.Contig91.51;evm.model.Contig91.55	evm.model.Contig14.173;evm.model.Contig1.341;evm.model.Contig91.51;evm.model.Contig91.55	0.9511	0.993236	biological_process
GO:0005912	adherens junction	1	602	39	8058	0.00166113	0.00483991	0.343215	evm.model.Contig115.84	evm.model.Contig115.84	0.951957	0.999993	cellular_component
GO:0006334	nucleosome assembly	1	579	38	7422	0.00172712	0.00511991	0.337333	evm.model.Contig62.2	evm.model.Contig62.2	0.954702	0.993236	biological_process
GO:0015629	actin cytoskeleton	1	602	40	8058	0.00166113	0.00496401	0.334635	evm.model.Contig15.20	evm.model.Contig15.20	0.955564	0.999993	cellular_component
GO:0005813	centrosome	5	602	122	8058	0.00830565	0.0151402	0.548581	evm.model.Contig8.126;evm.model.Contig82.9;evm.model.Contig10.367;evm.model.Contig68.71;evm.model.Contig28.170	evm.model.Contig8.126;evm.model.Contig82.9;evm.model.Contig10.367;evm.model.Contig68.71;evm.model.Contig28.170	0.955948	0.999993	cellular_component
GO:0007623	circadian rhythm	2	579	61	7422	0.00345423	0.00821881	0.420284	evm.model.Contig5.115;evm.model.Contig28.160	evm.model.Contig5.115;evm.model.Contig28.160	0.957142	0.993236	biological_process
GO:0003690	double-stranded DNA binding	1	567	40	7460	0.00176367	0.00536193	0.328924	evm.model.Contig42.17	evm.model.Contig42.17	0.958021	0.998743	molecular_function
GO:0006811	ion transport	1	579	39	7422	0.00172712	0.00525465	0.328683	evm.model.Contig162.16	evm.model.Contig162.16	0.958254	0.993236	biological_process
GO:0042048	olfactory behavior	1	579	39	7422	0.00172712	0.00525465	0.328683	evm.model.Contig2.162	evm.model.Contig2.162	0.958254	0.993236	biological_process
GO:0045746	negative regulation of Notch signaling pathway	1	579	39	7422	0.00172712	0.00525465	0.328683	evm.model.Contig5.407	evm.model.Contig5.407	0.958254	0.993236	biological_process
GO:0051321	meiotic cell cycle	1	579	39	7422	0.00172712	0.00525465	0.328683	evm.model.Contig7.135	evm.model.Contig7.135	0.958254	0.993236	biological_process
GO:0007052	mitotic spindle organization	1	579	39	7422	0.00172712	0.00525465	0.328683	evm.model.Contig1.186	evm.model.Contig1.186	0.958254	0.993236	biological_process
GO:0001701	in utero embryonic development	1	579	39	7422	0.00172712	0.00525465	0.328683	evm.model.Contig61.83	evm.model.Contig61.83	0.958254	0.993236	biological_process
GO:0042391	regulation of membrane potential	1	579	39	7422	0.00172712	0.00525465	0.328683	evm.model.Contig53.139	evm.model.Contig53.139	0.958254	0.993236	biological_process
GO:0030165	PDZ domain binding	1	567	41	7460	0.00176367	0.00549598	0.320902	evm.model.Contig13.50	evm.model.Contig13.50	0.961229	0.998743	molecular_function
GO:0043547	positive regulation of GTPase activity	1	579	40	7422	0.00172712	0.00538938	0.320466	evm.model.Contig1.100	evm.model.Contig1.100	0.961528	0.993236	biological_process
GO:0008355	olfactory learning	1	579	40	7422	0.00172712	0.00538938	0.320466	evm.model.Contig25.10	evm.model.Contig25.10	0.961528	0.993236	biological_process
GO:0060271	cilium assembly	2	579	63	7422	0.00345423	0.00848828	0.406941	evm.model.Contig68.71;evm.model.Contig28.170	evm.model.Contig68.71;evm.model.Contig28.170	0.96261	0.993236	biological_process
GO:0010468	regulation of gene expression	2	579	63	7422	0.00345423	0.00848828	0.406941	evm.model.Contig162.15;evm.model.Contig1.180	evm.model.Contig162.15;evm.model.Contig1.180	0.96261	0.993236	biological_process
GO:0043066	negative regulation of apoptotic process	5	579	120	7422	0.00863558	0.0161681	0.534111	evm.model.Contig73.62;evm.model.Contig23.270;evm.model.Contig162.15;evm.model.Contig37.172;evm.model.Contig7.52	evm.model.Contig73.62;evm.model.Contig23.270;evm.model.Contig162.15;evm.model.Contig37.172;evm.model.Contig7.52	0.962883	0.993236	biological_process
GO:0014069	postsynaptic density	2	602	66	8058	0.00332226	0.00819062	0.405618	evm.model.Contig27.168;evm.model.Contig28.170	evm.model.Contig27.168;evm.model.Contig28.170	0.962886	0.999993	cellular_component
GO:0043025	neuronal cell body	7	602	162	8058	0.0116279	0.0201042	0.578381	evm.model.Contig1.749;evm.model.Contig69.11;evm.model.Contig1.772;evm.model.Contig50.36;evm.model.Contig28.57;evm.model.Contig28.170;evm.model.Contig87.123	evm.model.Contig1.749;evm.model.Contig69.11;evm.model.Contig1.772;evm.model.Contig50.36;evm.model.Contig28.57;evm.model.Contig28.170;evm.model.Contig87.123	0.963582	0.999993	cellular_component
GO:0008360	regulation of cell shape	1	579	41	7422	0.00172712	0.00552412	0.31265	evm.model.Contig104.38	evm.model.Contig104.38	0.964545	0.993236	biological_process
GO:0046843	dorsal appendage formation	1	579	41	7422	0.00172712	0.00552412	0.31265	evm.model.Contig148.14	evm.model.Contig148.14	0.964545	0.993236	biological_process
GO:0045177	apical part of cell	2	602	67	8058	0.00332226	0.00831472	0.399564	evm.model.Contig28.121;evm.model.Contig6.315	evm.model.Contig28.121;evm.model.Contig6.315	0.96524	0.999993	cellular_component
GO:0051301	cell division	7	579	156	7422	0.0120898	0.0210186	0.575196	evm.model.Contig15.20;evm.model.Contig44.192;evm.model.Contig1.186;evm.model.Contig24.193;evm.model.Contig38.177;evm.model.Contig10.367;evm.model.Contig55.82	evm.model.Contig15.20;evm.model.Contig44.192;evm.model.Contig1.186;evm.model.Contig24.193;evm.model.Contig38.177;evm.model.Contig10.367;evm.model.Contig55.82	0.965302	0.993236	biological_process
GO:0007005	mitochondrion organization	1	579	42	7422	0.00172712	0.00565885	0.305206	evm.model.Contig52.52	evm.model.Contig52.52	0.967327	0.993236	biological_process
GO:0055114	oxidation-reduction process	2	579	65	7422	0.00345423	0.00875775	0.39442	evm.model.Contig23.27;evm.model.Contig185.12	evm.model.Contig23.27;evm.model.Contig185.12	0.967405	0.993236	biological_process
GO:1990904	ribonucleoprotein complex	1	602	44	8058	0.00166113	0.00546041	0.304213	evm.model.Contig186.43	evm.model.Contig186.43	0.967482	0.999993	cellular_component
GO:0017124	SH3 domain binding	1	567	44	7460	0.00176367	0.00589812	0.299022	evm.model.Contig43.119	evm.model.Contig43.119	0.969457	0.998743	molecular_function
GO:0005819	spindle	2	602	69	8058	0.00332226	0.00856292	0.387982	evm.model.Contig156.18;evm.model.Contig9.208	evm.model.Contig156.18;evm.model.Contig9.208	0.969523	0.999993	cellular_component
GO:0007010	cytoskeleton organization	1	579	43	7422	0.00172712	0.00579359	0.298108	evm.model.Contig148.14	evm.model.Contig148.14	0.96989	0.993236	biological_process
GO:0000785	chromatin	1	602	45	8058	0.00166113	0.00558451	0.297453	evm.model.Contig3.905	evm.model.Contig3.905	0.969924	0.999993	cellular_component
GO:0007186	G protein-coupled receptor signaling pathway	3	579	87	7422	0.00518135	0.0117219	0.442023	evm.model.Contig32.73;evm.model.Contig37.109;evm.model.Contig304.2	evm.model.Contig32.73;evm.model.Contig37.109;evm.model.Contig304.2	0.970677	0.993236	biological_process
GO:0007409	axonogenesis	2	579	67	7422	0.00345423	0.00902722	0.382646	evm.model.Contig51.41;evm.model.Contig28.170	evm.model.Contig51.41;evm.model.Contig28.170	0.971605	0.993236	biological_process
GO:0007391	dorsal closure	2	579	67	7422	0.00345423	0.00902722	0.382646	evm.model.Contig27.175;evm.model.Contig27.174	evm.model.Contig27.175;evm.model.Contig27.174	0.971605	0.993236	biological_process
GO:0046872	metal ion binding	74	567	1173	7460	0.130511	0.157239	0.830022	evm.model.Contig44.215;evm.model.Contig2.79;evm.model.Contig18.111;evm.model.Contig11.136;evm.model.Contig87.108;evm.model.Contig8.126;evm.model.Contig23.148;evm.model.Contig72.111;evm.model.Contig45.125;evm.model.Contig304.2;evm.model.Contig15.22;evm.model.Contig101.80;evm.model.Contig2.769;evm.model.Contig66.14;evm.model.Contig786.2;evm.model.Contig2.421;evm.model.Contig19.186;evm.model.Contig3…	evm.model.Contig44.215;evm.model.Contig2.79;evm.model.Contig18.111;evm.model.Contig11.136;evm.model.Contig87.108;evm.model.Contig8.126;evm.model.Contig23.148;evm.model.Contig72.111;evm.model.Contig45.125;evm.model.Contig304.2;evm.model.Contig15.22;evm.model.Contig101.80;evm.model.Contig2.769;evm.model.Contig66.14;evm.model.Contig786.2;evm.model.Contig2.421;evm.model.Contig19.186;evm.model.Contig3…	0.972014	0.998743	molecular_function
GO:0000278	mitotic cell cycle	4	579	107	7422	0.00690846	0.0144166	0.479202	evm.model.Contig13.492;evm.model.Contig1.186;evm.model.Contig8.484;evm.model.Contig55.82	evm.model.Contig13.492;evm.model.Contig1.186;evm.model.Contig8.484;evm.model.Contig55.82	0.972076	0.993236	biological_process
GO:0000922	spindle pole	1	602	46	8058	0.00166113	0.00570861	0.290987	evm.model.Contig15.20	evm.model.Contig15.20	0.972184	0.999993	cellular_component
GO:0007279	pole cell formation	1	579	44	7422	0.00172712	0.00592832	0.291333	evm.model.Contig6.486	evm.model.Contig6.486	0.972253	0.993236	biological_process
GO:0031966	mitochondrial membrane	1	602	47	8058	0.00166113	0.00583271	0.284795	evm.model.Contig162.15	evm.model.Contig162.15	0.974274	0.999993	cellular_component
GO:0052689	carboxylic ester hydrolase activity	1	567	47	7460	0.00176367	0.00630027	0.279935	evm.model.Contig19.37	evm.model.Contig19.37	0.975942	0.998743	molecular_function
GO:0006814	sodium ion transport	2	579	70	7422	0.00345423	0.00943142	0.366247	evm.model.Contig85.32;evm.model.Contig45.32	evm.model.Contig85.32;evm.model.Contig45.32	0.976943	0.996609	biological_process
GO:0004888	transmembrane signaling receptor activity	1	567	48	7460	0.00176367	0.00643432	0.274103	evm.model.Contig37.109	evm.model.Contig37.109	0.977782	0.998743	molecular_function
GO:0005509	calcium ion binding	10	567	222	7460	0.0176367	0.0297587	0.592656	evm.model.Contig91.55;evm.model.Contig65.88;evm.model.Contig91.51;evm.model.Contig2.408;evm.model.Contig21.42;evm.model.Contig5.322;evm.model.Contig65.90;evm.model.Contig2.162;evm.model.Contig31.22;evm.model.Contig8.141	evm.model.Contig91.55;evm.model.Contig65.88;evm.model.Contig91.51;evm.model.Contig2.408;evm.model.Contig21.42;evm.model.Contig5.322;evm.model.Contig65.90;evm.model.Contig2.162;evm.model.Contig31.22;evm.model.Contig8.141	0.977834	0.998743	molecular_function
[truncated: 49 more rows]
