# Supplementary material for: Molecular identification and functional analysis of chitinase genes reveal their importance in the metamorphosis of Sarcophaga peregrina (Diptera: Sarcophagidae)
Source: J Insect Sci. 2023 Nov 28;23(6):10. doi: 10.1093/jisesa/iead107 (PMC10684050; doi:10.1093/jisesa/iead107)
Supplement: iead107_suppl_Supplementary_Tables_S4 [file iead107_suppl_supplementary_tables_s4.xlsx]

## Sheet: Table2
CHC profile of S. peregrina puparium after injected with dsGFP, dsSpCht10 and dsSpIDGF2.
			% composition (mean±SD)
Peak number	Peak identification	Kovats Index	dsSpCht10	dsSpIDGF2	dsGFP
1	C12	1200	-	-	0.93±0.09
2	C13	1300	-	-	1.06±0.24
3	C14	1400	-	0.55±0.4	1.88±0.13
4	C15	1500	-	-	1.81±0.25
5	8-Methyl C15	1552	-	0.68±0.57	1.28±0.48
6	4-Methyl C15	1561	-	-	0.91±0.39
7	C16	1600	-	-	1.99±0.26
8	8-Methyl C16	1644	-	-	0.69±0.08
9	C17	1700	-	1.3±1	4.59±0.36
10	9-Methyl C17	1743	-	1.71±0.74	3.97±0.72
11	6-Methyl C17	1750	0.74±0.12	0.58±0.08	0.96±0.33
12	4-Methyl C17	1760	-	-	1.7±0.47
13	C18	1800	-	-	0.94±0.19
14	C19	1900	0.56±0.08	0.61±0.22	-
15	6-Methyl C19	1951	-	-	1.85±1.22
16	C20:1	1990	-	8.48±7.01	-
17	C20	2000	-	6.98±8.27	1.12±0.12
18	3-Methyl C20	2075	-	1.2±0.52	-
19	C21:1	2098	2.81±0.58	1.63±0.41	-
20	C21	2100	-	1.15±0.29	-
21	9-Methyl C21	2139	6.97±1.66	-	-
22	4-Methyl C21	2162	36.46±15.09	7.03±4.16	1.93±0.25
23	C22:1	2199	9.08±4.69	3.25±2.72	-
24	DiMethyl-C21	2207	15±13.43	9.18±7.21	9.79±0.72
25	2-Methyl C22	2269	-	0.68±0.16	-
26	C23	2300	-	0.7±0.22	0.52±0.03
27	5-Methyl C23	2348	1.65±0.72	0.62±0.17	-
28	3-Methyl C23	2365	-	2.59±3.35	-
29	Methyl C23	2372	-	0.84±0.41	0.89±0.14
30	C24	2400	0.76±0.24	1.88±1.9	-
31	C25	2500	-	0.65±0.31	0.82±0.03
32	Methyl C25	2531	0.56±0.18	-	-
33	3-Methyl C25	2570	-	1.05±1.04	-
34	C26	2600	-	-	2.02±0.35
35	C27:1	2674	-	0.84±0.72	-
36	C27	2700	1.75±0.51	1.77±1.07	5.43±0.79
37	Methyl C27	2730	0.97±0.11	0.63±0.16	0.68±0.07
38	13-Methyl C27	2734	0.89±0.12	-	-
39	9-Methyl C27	2737	-	0.5±0.09	-
40	3-Methyl C27	2771	0.59±0.12	0.74±0.4	1.73±0.48
41	C29	2900	-	5.76±3.92	19.06±1.95
42	Methyl C29	2929	3.58±1.46	3.92±2.13	3.25±0.58
43	13-Methyl C29	2931	1.34±0.31	1.11±0.23	-
44	9-Methyl C29	2941	0.75±0.11	0.96±0.61	-
45	13,17-DiMethyl C29	2952	-	0.93±0.32	-
46	5-Methyl C29	2955	0.79±0.19	0.85±0.3	-
47	9,15-DiMethyl C29	2961	0.68±0.16	-	-
48	11,19-DiMeC29	2963	-	0.79±0.4	-
49	DiMethyl C29	2971	5.34±1.81	10.49±6.06	9.6±1.04
50	C30	3000	0.72±0.16	1.17±0.57	1.17±0.12
51	14-Methyl C30	3030	-	-	0.52±0.08
52	2,10-DiMeC31	3094	3.02±1.02	-	-
53	C31	3100	-	4.29±2.85	10.46±0.48
54	2,6,14-Trimethyl C30	3125	1.69±0.66	2.9±2.23	2.33±0.85
55	9-Methyl C31	3134	1.51±0.34	2.21±0.94	0.76±0.1
56	7,15-DiMethyl C31	3148	-	0.81±0.51	-
57	13,17-DiMethyl-C31	3154	-	0.65±0.43	-
58	11,21-DiMethyl C31	3161	0.58±0.06	0.82±0.36	0.58±0.12
59	5,13-DiMethyl C31	3170	0.5±0.04	0.85±0.5	0.71±0.04
60	C32	3200	-	0.55±0.34	-
61	11-Methyl C32	3229	-	0.53±0.28	-
62	C33:1	3291	0.72±0.51	-	-
63	C33	3300	-	1.24±0.81	1.08±0.05
64	5-Methyl C33	3350	-	0.56±0.37	-
65	C35	3500	-	0.75±0.53	-
66	11,23-DiMethyl C35	3557	-	-	0.99±0.09

## Sheet: Sheet1
	dsSpCht10	dsSpIDGF2	dsGFP
n-alkanes	3.79	29.35	54.88
branched alkanes	83.61	56.41	45.12
alkenes	11.89	14.2	0
