# Supplementary material for: Molecular identification and functional analysis of chitinase genes reveal their importance in the metamorphosis of Sarcophaga peregrina (Diptera: Sarcophagidae)
Source: J Insect Sci. 2023 Nov 28;23(6):10. doi: 10.1093/jisesa/iead107 (PMC10684050; doi:10.1093/jisesa/iead107)
Supplement: iead107_suppl_Supplementary_Tables_S5 [file iead107_suppl_supplementary_tables_s5.xlsx]

## Sheet: Sheet1
Information of insect protein sequences used for phylogenetic analysis
Species	Protein symbol	Accessio nnumber	Family
Bactrocera dorsalis	BdCht2	AGX31935.1	Diptera
	BdCht5	AUP42568.1	Diptera
	BdCht7	AUP42569.1	Diptera
	BdCht8	AQR60114.1	Diptera
	BdCht10	XP_019848049.1	Diptera
	BdCht11	AQR60113.1	Diptera
	BdIDGF1	AUP42570.1	Diptera
	BdIDGF2	AUP42571.1	Diptera
	BdIDGF3	AUP42572.1	Diptera
	BdIDGF4	AUP42573.1	Diptera
	BdIDGF6	AQR60115.1	Diptera
Culex quinquefasciatus	CqCht2	XP_001846328.2	Diptera
	CqCht4	EDS25633.1	Diptera
	CqCht5-1	EDS38511.1	Diptera
	CqCht5-3	EDS38513.1	Diptera
	CqCht5-2	EDS38512.1	Diptera
	CqCht6	EDS37006.1	Diptera
	CqCht7	EDS37897.1	Diptera
	CqCht8	EDS25632.1	Diptera
	CqCht10	EDS34768.1	Diptera
	CqIDGF2	EDS38024.1	Diptera
	CqIDGF4	XP_001844671.2	Diptera
	CqIDGF5	EDS38023.1	Diptera
Drosophila melanogaster	DmCht2	NP_477298.2	Diptera
	DmCht4	NP_524962.2	Diptera
	DmCht5	NP_650314.1	Diptera
	DmCht6	NP_572598.3	Diptera
	DmCht7	NP_647768.3	Diptera
	DmCht8	NP_611542.2	Diptera
	DmCht9	NP_611543.3	Diptera
	DmCht10	EAA46011.1	Diptera
	DmCht11	NP_572361.1	Diptera
	DmCht12	NP_726022.1	Diptera
	DmIDGF1	NP_477258.1	Diptera
	DmIDGF2	NP_477257.2	Diptera
	DmIDGF3	NP_723967.1	Diptera
	DmIDGF4	NP_727374.1	Diptera
	DmIDGF5	NP_611321.3	Diptera
	DmIDGF6	NP_477081.1	Diptera
