# Supplementary material for: Molecular identification and functional analysis of chitinase genes reveal their importance in the metamorphosis of Sarcophaga peregrina (Diptera: Sarcophagidae)
Source: J Insect Sci. 2023 Nov 28;23(6):10. doi: 10.1093/jisesa/iead107 (PMC10684050; doi:10.1093/jisesa/iead107)
Supplement: iead107_suppl_Supplementary_Tables_S6 [file iead107_suppl_supplementary_tables_s6.xlsx]

## Sheet: Sheet1
#Batch CD-search tool	NIH/NLM/NCBI
#cdsid	QM3-qcdsearch-156C23C042BDE6EF-1C0F1B278B483D3D
#datatype	hitsConcise Results
#status	0
#Start time	2023-09-07T08:42:32	Run time	0:00:01:16
#status	success
Query	Hit type	PSSM-ID	From	To	E-Value	Bitscore	Accession	Short name	Incomplete	Superfamily
Q#1 - >evm.model.Contig64.87.mrna1	specific	119351	143	533	0	523.661	cd02872	GH18_chitolectin_chitotriosidase	-	cl10447
Q#2 - >evm.model.Contig11.188.mrna1	specific	119351	2035	2399	2.27953e-176	544.076	cd02872	GH18_chitolectin_chitotriosidase	-	cl10447
Q#2 - >evm.model.Contig11.188.mrna1	specific	119351	1052	1416	4.76287e-169	523.661	cd02872	GH18_chitolectin_chitotriosidase	-	cl10447
Q#2 - >evm.model.Contig11.188.mrna1	specific	119351	1501	1864	2.40695e-166	515.957	cd02872	GH18_chitolectin_chitotriosidase	-	cl10447
Q#2 - >evm.model.Contig11.188.mrna1	specific	119351	279	645	3.55205e-165	512.875	cd02872	GH18_chitolectin_chitotriosidase	-	cl10447
Q#2 - >evm.model.Contig11.188.mrna1	specific	426342	1926	1973	1.49275e-11	61.2755	pfam01607	CBM_14	-	cl02629
Q#2 - >evm.model.Contig11.188.mrna1	specific	426342	972	1021	2.18538e-11	60.8903	pfam01607	CBM_14	-	cl02629
Q#2 - >evm.model.Contig11.188.mrna1	specific	426342	906	952	3.16838e-11	60.1199	pfam01607	CBM_14	-	cl02629
Q#2 - >evm.model.Contig11.188.mrna1	specific	214696	779	824	4.6156e-11	59.7649	smart00494	ChtBD2	-	cl02629
Q#3 - >evm.model.Contig17.202.mrna1	specific	119351	34	399	0	535.987	cd02872	GH18_chitolectin_chitotriosidase	-	cl10447
Q#4 - >evm.model.Contig180.1.mrna1	specific	119351	35	407	6.5013e-180	557.173	cd02872	GH18_chitolectin_chitotriosidase	-	cl10447
Q#4 - >evm.model.Contig180.1.mrna1	specific	426342	516	572	8.79951e-13	65.8979	pfam01607	CBM_14	-	cl02629
Q#4 - >evm.model.Contig180.1.mrna1	specific	214696	5431	5476	2.61482e-07	50.1349	smart00494	ChtBD2	-	cl02629
Q#5 - >evm.model.Contig8.186.mrna1	specific	119351	19	385	4.43401e-172	491.304	cd02872	GH18_chitolectin_chitotriosidase	-	cl10447
Q#5 - >evm.model.Contig8.186.mrna1	specific	426342	497	544	4.31293e-12	60.8903	pfam01607	CBM_14	-	cl02629
Q#6 - >evm.model.Contig83.98.mrna1	specific	119351	147	513	0	613.797	cd02872	GH18_chitolectin_chitotriosidase	-	cl10447
Q#6 - >evm.model.Contig83.98.mrna1	specific	119351	583	942	0	585.292	cd02872	GH18_chitolectin_chitotriosidase	-	cl10447
Q#6 - >evm.model.Contig83.98.mrna1	specific	426342	974	1028	5.68986e-12	61.2755	pfam01607	CBM_14	-	cl02629
Q#7 - >evm.model.Contig17.201.mrna1	superfamily	447899	2	328	7.08382e-126	364.573	cl10447	GH18_chitinase-like superfamily	-	-
Q#8 - >evm.model.Contig80.29.mrna1	superfamily	447899	124	450	1.95417e-101	307.178	cl10447	GH18_chitinase-like superfamily	-	-
Q#9 - >evm.model.Contig1.824.mrna1	superfamily	447899	27	422	0	624.338	cl10447	GH18_chitinase-like superfamily	-	-
Q#9 - >evm.model.Contig1.824.mrna1	superfamily	447899	422	799	0	618.945	cl10447	GH18_chitinase-like superfamily	-	-
Q#10 - >evm.model.Contig1.825.mrna1	specific	119352	23	438	0	684.044	cd02873	GH18_IDGF	-	cl10447
Q#11 - >evm.model.Contig1.826.mrna1	superfamily	447899	18	414	0	605.463	cl10447	GH18_chitinase-like superfamily	-	-
Q#12 - >evm.model.Contig1.823.mrna1	superfamily	447899	29	417	7.21184e-161	459.472	cl10447	GH18_chitinase-like superfamily	-	-
Q#13 - >evm.model.Contig6.913.mrna1	superfamily	447899	1	138	9.51645e-69	212.559	cl10447	GH18_chitinase-like superfamily	C	-
Q#14 - >evm.model.Contig6.914.mrna1	superfamily	447899	6	231	9.99996e-128	367.024	cl10447	GH18_chitinase-like superfamily	N	-
